# Supplementary material for: Crystal structure of 2-methyl-N-[(4-methyl­pyridin-2-yl)carbamo­thio­yl]benzamide
Source: Acta Crystallogr E Crystallogr Commun. 2015 Apr 30;71(Pt 5):o356. doi: 10.1107/S2056989015007860 (PMC4420090; doi:10.1107/S2056989015007860)
Supplement: Supplementary file 1 [file e-71-0o356-sup1.cif]

##############################################################################
#                                                                            #
# This CIF contains the data in a paper accepted for publication in          #
# Acta Crystallographica Section E. It conforms to the requirements of       #
# Notes for Authors for Acta Crystallographica Section E, and has been       #
# peer reviewed under the auspices of the IUCr Commission on Journals.       #
#                                                                            #
# Full details of the Crystallographic Information File format               #
# are given in the paper "The Crystallographic Information File (CIF):       #
# a New Standard Archive File for Crystallography" by S. R. Hall, F. H.      #
# Allen and I. D. Brown [Acta Cryst. (1991), A47, 655-685].                  #
#                                                                            #
# The current version of the core CIF dictionary is obtainable from          #
# ftp://ftp.iucr.org/pub/cif_core.dic.                                       #
#                                                                            #
# Software is freely available for graphical display of the structure(s)     #
# in this CIF. For information consult the CIF software page                 #
# http://www.iucr.org/resources/cif/software.                                #
#                                                                            #
# This file may be used for bona fide research purposes within the           #
# scientific community so long as proper attribution is given to the journal # 
# article from which it was obtained.                                        #
#                                                                            #
##############################################################################
data_I
_database_code_depnum_ccdc_archive 'CCDC 974439'
_audit_creation_method     'SHELXL-2014/7'
_journal_date_recd_electronic     2015-04-15
_journal_date_accepted     2015-04-21
_journal_name_full     'Acta Crystallographica, Section E'
_journal_year     2015
_journal_volume     71
_journal_issue      5
_journal_page_first     o356
_journal_page_last     o356
_journal_paper_category     HO
_journal_paper_doi     10.1107/S2056989015007860
_journal_coeditor_code     SU5119
_publ_contact_author_name     'Farook Adam'
_publ_contact_author_address
;
School of Chemical Sciences, Universiti Sains Malaysia, 11800 Georgetown,
Penang, Malaysia
;
_publ_contact_author_email     'farook@usm.my'
_publ_contact_author_fax     '+6046574854'
_publ_contact_author_phone     '+60174375270'
_publ_section_title
;
Crystal structure of
2-methyl-<i>N</i>-[(4-methylpyridin-2-yl)carbamothioyl]benzamide
;
_publ_section_title_footnote     .
loop_
    _publ_author_name
    _publ_author_footnote
    _publ_author_address
    'Ameram, Nadiah' .
;
School of Chemical Sciences, Universiti Sains Malaysia, 11800 Georgetown,
Penang, Malaysia
;
    'Adam, Farook' .
;
School of Chemical Sciences, Universiti Sains Malaysia, 11800 Georgetown,
Penang, Malaysia
;
    'Fatihah, Nur Nadia' .
;
School of Chemical Sciences, Universiti Sains Malaysia, 11800 Georgetown,
Penang, Malaysia
;
'Al-Juaid, Salih ' .
;
Chemistry Department, Faculty of Science, King Abdulaziz University, Jeddah, 
Kingdom of Saudi Arabia
;
_publ_section_synopsis
;
In the title compound, there is an intramolecular N---H...O hydrogen bond and
an intramolecular C---H...S hydrogen bond involving the C\\db O and C\\db S
bonds which lie on opposite sides of the molecule. The molecule is non-planar
and molecules are linked by a pair of N---H...S hydrogen bonds, forming
inversion dimers with an <i>R</i>~2~^2^(8) ring motif.
;
_chemical_name_systematic
;
2-Methyl-<i>N</i>-[(4-methylpyridin-2-yl)carbamothioyl]benzamide
;
_chemical_name_common     ?
_chemical_formula_moiety     'C15 H15 N3 O S'
_chemical_formula_sum     'C15 H15 N3 O S'
_chemical_formula_iupac     'C15 H15 N3 O S'
_chemical_formula_weight     285.36
_chemical_melting_point     ?
_shelx_space_group_comment
;
The symmetry employed for this shelxl refinement is uniquely defined
by the following loop, which should always be used as a source of
symmetry information in preference to the above space-group names.
They are only intended as comments.
;
_space_group_crystal_system     monoclinic
_space_group_name_H-M_alt     'P 21/c'
_space_group_name_Hall     '-P 2ybc'
loop_
    _space_group_symop_operation_xyz
    'x, y, z'
    '-x, y+1/2, -z+1/2'
    '-x, -y, -z'
    'x, -y-1/2, z-1/2'
_cell_length_a     11.7131(3)
_cell_length_b     6.2423(2)
_cell_length_c     19.5376(5)
_cell_angle_alpha     90
_cell_angle_beta     95.312(2)
_cell_angle_gamma     90
_cell_volume     1422.39(7)
_cell_formula_units_Z     4
_cell_measurement_reflns_used     5643
_cell_measurement_theta_min     2.85
_cell_measurement_theta_max     29.96
_cell_measurement_temperature     100.0(10)
_exptl_crystal_description     'block'
_exptl_crystal_colour     'colourless'
_exptl_crystal_size_max     0.543
_exptl_crystal_size_mid     0.276
_exptl_crystal_size_min     0.180
_exptl_crystal_density_diffrn     1.333
_exptl_crystal_density_meas     ?
_exptl_crystal_density_method     ?
_exptl_crystal_F_000     600
_exptl_absorpt_coefficient_mu     0.226
_exptl_absorpt_correction_type     multi-scan
_exptl_absorpt_process_details
;
(<i>SADABS</i>; Bruker, 2009)
;
_shelx_estimated_absorpt_T_min     0.887
_shelx_estimated_absorpt_T_max     0.960
_exptl_absorpt_correction_T_min     0.865
_exptl_absorpt_correction_T_max     0.960
_diffrn_ambient_temperature     100.0(10)
_diffrn_radiation_type     MoK\a
_diffrn_radiation_wavelength     0.71073
_diffrn_radiation_source     'fine-focus sealed tube'
_diffrn_radiation_monochromator     graphite
_diffrn_measurement_device_type
;
Bruker SMART APEXII CCD area-detector
;
_diffrn_measurement_method     '\f and \w scans'
_diffrn_detector_area_resol_mean     ?
_diffrn_reflns_number     15037
_diffrn_reflns_av_R_equivalents     0.0306
_diffrn_reflns_theta_min     1.746
_diffrn_reflns_theta_max     28.998
_diffrn_reflns_theta_full     25.242
_diffrn_measured_fraction_theta_max     0.998
_diffrn_measured_fraction_theta_full     1.000
_diffrn_reflns_limit_h_min     -15
_diffrn_reflns_limit_h_max     15
_diffrn_reflns_limit_k_min     -8
_diffrn_reflns_limit_k_max     8
_diffrn_reflns_limit_l_min     -26
_diffrn_reflns_limit_l_max     26
_refine_special_details     ?
_reflns_number_total     3780
_reflns_number_gt     3112
_reflns_threshold_expression     I>2\s(I)
_refine_ls_structure_factor_coef     Fsqd
_refine_ls_matrix_type     full
_refine_ls_R_factor_all     0.0480
_refine_ls_R_factor_gt     0.0365
_refine_ls_wR_factor_gt     0.0857
_refine_ls_wR_factor_ref     0.0933
_refine_ls_goodness_of_fit_ref     1.050
_refine_ls_restrained_S_all     1.050
_refine_ls_number_reflns     3780
_refine_ls_number_parameters     191
_refine_ls_number_restraints     0
_refine_ls_hydrogen_treatment     mixed
_refine_ls_weighting_scheme     calc
_refine_ls_weighting_details
              'w=1/[\s^2^(Fo^2^)+(0.0369P)^2^+0.6623P] where P=(Fo^2^+2Fc^2^)/3'
_atom_sites_solution_hydrogens     mixed
_atom_sites_solution_primary     ?
_atom_sites_solution_secondary     ?
_refine_ls_shift/su_max     0.000
_refine_ls_shift/su_mean     0.000
_refine_diff_density_max     0.318
_refine_diff_density_min     -0.233
_refine_ls_extinction_method     none
_refine_ls_extinction_coef     .
loop_
    _atom_type_symbol
    _atom_type_description
    _atom_type_scat_dispersion_real
    _atom_type_scat_dispersion_imag
    _atom_type_scat_source
    'C' 'C' 0.0033 0.0016
                         'International Tables Vol C Tables 4.2.6.8 and 6.1.1.4'
    'H' 'H' 0.0000 0.0000
                         'International Tables Vol C Tables 4.2.6.8 and 6.1.1.4'
    'N' 'N' 0.0061 0.0033
                         'International Tables Vol C Tables 4.2.6.8 and 6.1.1.4'
    'O' 'O' 0.0106 0.0060
                         'International Tables Vol C Tables 4.2.6.8 and 6.1.1.4'
    'S' 'S' 0.1246 0.1234
                         'International Tables Vol C Tables 4.2.6.8 and 6.1.1.4'
_computing_data_collection
;
APEX2 (Bruker, 2009)
;
_computing_cell_refinement
;
SAINT (Bruker, 2009)
;
_computing_data_reduction
;
SAINT (Bruker, 2009)
;
_computing_structure_solution
;
SHELXS2013 (Sheldrick, 2008)
;
_computing_structure_refinement
;
SHELXL2014 (Sheldrick, 2015)
;
_computing_molecular_graphics
;
SHELXTL (Sheldrick, 2008)
;
_computing_publication_material
;
SHELXL2014 (Sheldrick, 2015) and PLATON (Spek, 2009)
;
loop_
    _atom_site_type_symbol
    _atom_site_label
    _atom_site_fract_x
    _atom_site_fract_y
    _atom_site_fract_z
    _atom_site_U_iso_or_equiv
    _atom_site_adp_type
    _atom_site_calc_flag
    _atom_site_occupancy
    _atom_site_disorder_assembly
    _atom_site_disorder_group
    S S1 0.47895(3) 0.33500(6) -0.09032(2) 0.01997(10) Uani d 1 . .
    O O1 0.13144(8) 0.65482(17) -0.07451(5) 0.0234(2) Uani d 1 . .
    N N1 0.32328(9) 0.59313(19) -0.04676(5) 0.0176(2) Uani d 1 . .
    N N2 0.25172(9) 0.3533(2) -0.12933(6) 0.0193(2) Uani d 1 . .
    N N3 0.12736(10) 0.1758(2) -0.20438(6) 0.0239(3) Uani d 1 . .
    C C1 0.13792(11) 0.8962(2) 0.05748(6) 0.0195(3) Uani d 1 . .
    C C2 0.14708(12) 1.0676(2) 0.10348(7) 0.0233(3) Uani d 1 . .
    H H2A 0.0875 1.0906 0.1325 0.028 Uiso calc 1 . .
    C C3 0.24044(13) 1.2056(2) 0.10816(7) 0.0260(3) Uani d 1 . .
    H H3A 0.2440 1.3210 0.1400 0.031 Uiso calc 1 . .
    C C4 0.32857(13) 1.1749(2) 0.06622(7) 0.0248(3) Uani d 1 . .
    H H4A 0.3930 1.2679 0.0695 0.030 Uiso calc 1 . .
    C C5 0.32134(11) 1.0070(2) 0.01962(7) 0.0216(3) Uani d 1 . .
    H H5A 0.3811 0.9859 -0.0094 0.026 Uiso calc 1 . .
    C C6 0.22749(11) 0.8685(2) 0.01472(6) 0.0179(3) Uani d 1 . .
    C C7 0.22010(11) 0.6972(2) -0.03910(6) 0.0179(3) Uani d 1 . .
    C C8 0.34405(10) 0.4251(2) -0.09059(6) 0.0171(3) Uani d 1 . .
    C C9 0.23574(11) 0.1778(2) -0.17521(6) 0.0190(3) Uani d 1 . .
    C C10 0.31741(11) 0.0251(2) -0.18797(7) 0.0205(3) Uani d 1 . .
    H H10A 0.3934 0.0348 -0.1665 0.025 Uiso calc 1 . .
    C C11 0.28585(12) -0.1427(2) -0.23287(7) 0.0218(3) Uani d 1 . .
    C C12 0.17278(13) -0.1482(3) -0.26237(7) 0.0266(3) Uani d 1 . .
    H H12A 0.1474 -0.2611 -0.2926 0.032 Uiso calc 1 . .
    C C13 0.09824(12) 0.0126(3) -0.24707(7) 0.0290(3) Uani d 1 . .
    H H13A 0.0218 0.0073 -0.2680 0.035 Uiso calc 1 . .
    C C14 0.03709(12) 0.7467(3) 0.05661(7) 0.0247(3) Uani d 1 . .
    H H14A -0.0059 0.7766 0.0962 0.037 Uiso calc 1 . .
    H H14B 0.0644 0.5983 0.0589 0.037 Uiso calc 1 . .
    H H14C -0.0129 0.7678 0.0141 0.037 Uiso calc 1 . .
    C C15 0.37213(13) -0.3085(3) -0.24966(8) 0.0282(3) Uani d 1 . .
    H H15A 0.4294 -0.3266 -0.2103 0.042 Uiso calc 1 . .
    H H15B 0.4101 -0.2618 -0.2897 0.042 Uiso calc 1 . .
    H H15C 0.3331 -0.4452 -0.2599 0.042 Uiso calc 1 . .
    H H1N1 0.3827(15) 0.625(3) -0.0167(9) 0.035(5) Uiso d 1 . .
    H H1N2 0.1874(14) 0.430(3) -0.1245(8) 0.029(4) Uiso d 1 . .
loop_
    _atom_site_aniso_label
    _atom_site_aniso_U_11
    _atom_site_aniso_U_22
    _atom_site_aniso_U_33
    _atom_site_aniso_U_12
    _atom_site_aniso_U_13
    _atom_site_aniso_U_23
    S1 0.01482(15) 0.0247(2) 0.02041(15) -0.00071(13) 0.00180(11) -0.00555(13)
    O1 0.0187(4) 0.0267(6) 0.0242(5) 0.0014(4) -0.0009(4) -0.0061(4)
    N1 0.0162(5) 0.0173(6) 0.0190(5) -0.0010(4) 0.0000(4) -0.0034(4)
    N2 0.0157(5) 0.0211(6) 0.0209(5) 0.0004(5) 0.0007(4) -0.0050(5)
    N3 0.0199(5) 0.0290(7) 0.0225(5) -0.0020(5) 0.0001(4) -0.0070(5)
    C1 0.0210(6) 0.0193(7) 0.0178(6) 0.0018(5) -0.0001(5) 0.0028(5)
    C2 0.0296(7) 0.0214(7) 0.0190(6) 0.0051(6) 0.0034(5) 0.0002(6)
    C3 0.0394(8) 0.0160(7) 0.0220(6) 0.0017(6) -0.0008(6) -0.0020(5)
    C4 0.0304(7) 0.0160(7) 0.0275(7) -0.0041(6) 0.0002(5) 0.0007(6)
    C5 0.0246(6) 0.0163(7) 0.0243(6) -0.0007(5) 0.0034(5) 0.0012(5)
    C6 0.0204(6) 0.0148(6) 0.0184(5) 0.0014(5) 0.0004(4) 0.0015(5)
    C7 0.0189(6) 0.0161(7) 0.0189(5) -0.0004(5) 0.0035(4) 0.0016(5)
    C8 0.0179(6) 0.0173(7) 0.0165(5) -0.0017(5) 0.0026(4) -0.0001(5)
    C9 0.0199(6) 0.0200(7) 0.0173(5) -0.0045(5) 0.0026(4) -0.0027(5)
    C10 0.0205(6) 0.0203(7) 0.0209(6) -0.0010(5) 0.0027(5) -0.0024(5)
    C11 0.0292(7) 0.0200(7) 0.0172(6) -0.0037(6) 0.0072(5) 0.0002(5)
    C12 0.0325(7) 0.0265(8) 0.0211(6) -0.0078(6) 0.0036(5) -0.0077(6)
    C13 0.0242(7) 0.0363(9) 0.0259(7) -0.0075(7) -0.0008(5) -0.0098(7)
    C14 0.0231(6) 0.0287(8) 0.0229(6) -0.0014(6) 0.0051(5) -0.0014(6)
    C15 0.0384(8) 0.0214(8) 0.0261(7) 0.0016(6) 0.0090(6) -0.0033(6)
_geom_special_details
;
All e.s.d.'s (except the e.s.d. in the dihedral angle between two l.s. planes)
are estimated using the full covariance matrix. The cell e.s.d.'s are taken
into account individually in the estimation of e.s.d.'s in distances, angles
and torsion angles; correlations between e.s.d.'s in cell parameters are only
used when they are defined by crystal symmetry. An approximate (isotropic)
treatment of cell e.s.d.'s is used for estimating e.s.d.'s involving l.s.
planes.
;
loop_
    _geom_bond_atom_site_label_1
    _geom_bond_atom_site_label_2
    _geom_bond_site_symmetry_2
    _geom_bond_distance
    _geom_bond_publ_flag
    S1 C8 . 1.6768(13) ?
    O1 C7 . 1.2223(15) ?
    N1 C8 . 1.3898(17) ?
    N1 C7 . 1.3924(16) ?
    N1 H1N1 . 0.891(18) ?
    N2 C8 . 1.3386(16) ?
    N2 C9 . 1.4166(17) ?
    N2 H1N2 . 0.903(17) ?
    N3 C13 . 1.3406(19) ?
    N3 C9 . 1.3426(16) ?
    C1 C2 . 1.395(2) ?
    C1 C6 . 1.4110(18) ?
    C1 C14 . 1.5041(19) ?
    C2 C3 . 1.389(2) ?
    C2 H2A . 0.9500 ?
    C3 C4 . 1.389(2) ?
    C3 H3A . 0.9500 ?
    C4 C5 . 1.386(2) ?
    C4 H4A . 0.9500 ?
    C5 C6 . 1.3949(19) ?
    C5 H5A . 0.9500 ?
    C6 C7 . 1.4964(18) ?
    C9 C10 . 1.3895(19) ?
    C10 C11 . 1.3940(19) ?
    C10 H10A . 0.9500 ?
    C11 C12 . 1.3949(19) ?
    C11 C15 . 1.504(2) ?
    C12 C13 . 1.381(2) ?
    C12 H12A . 0.9500 ?
    C13 H13A . 0.9500 ?
    C14 H14A . 0.9800 ?
    C14 H14B . 0.9800 ?
    C14 H14C . 0.9800 ?
    C15 H15A . 0.9800 ?
    C15 H15B . 0.9800 ?
    C15 H15C . 0.9800 ?
loop_
    _geom_angle_atom_site_label_1
    _geom_angle_atom_site_label_2
    _geom_angle_atom_site_label_3
    _geom_angle_site_symmetry_1
    _geom_angle_site_symmetry_3
    _geom_angle
    _geom_angle_publ_flag
    C8 N1 C7 . . 128.43(11) ?
    C8 N1 H1N1 . . 113.8(12) ?
    C7 N1 H1N1 . . 117.3(12) ?
    C8 N2 C9 . . 132.00(12) ?
    C8 N2 H1N2 . . 113.7(11) ?
    C9 N2 H1N2 . . 114.3(11) ?
    C13 N3 C9 . . 116.57(13) ?
    C2 C1 C6 . . 117.29(13) ?
    C2 C1 C14 . . 119.77(12) ?
    C6 C1 C14 . . 122.91(12) ?
    C3 C2 C1 . . 122.11(13) ?
    C3 C2 H2A . . 118.9 ?
    C1 C2 H2A . . 118.9 ?
    C2 C3 C4 . . 119.94(13) ?
    C2 C3 H3A . . 120.0 ?
    C4 C3 H3A . . 120.0 ?
    C5 C4 C3 . . 119.22(13) ?
    C5 C4 H4A . . 120.4 ?
    C3 C4 H4A . . 120.4 ?
    C4 C5 C6 . . 120.92(13) ?
    C4 C5 H5A . . 119.5 ?
    C6 C5 H5A . . 119.5 ?
    C5 C6 C1 . . 120.51(12) ?
    C5 C6 C7 . . 119.01(12) ?
    C1 C6 C7 . . 120.39(12) ?
    O1 C7 N1 . . 122.59(12) ?
    O1 C7 C6 . . 122.90(12) ?
    N1 C7 C6 . . 114.49(11) ?
    N2 C8 N1 . . 115.02(11) ?
    N2 C8 S1 . . 126.96(11) ?
    N1 C8 S1 . . 118.02(9) ?
    N3 C9 C10 . . 123.84(12) ?
    N3 C9 N2 . . 109.89(12) ?
    C10 C9 N2 . . 126.25(12) ?
    C9 C10 C11 . . 118.80(12) ?
    C9 C10 H10A . . 120.6 ?
    C11 C10 H10A . . 120.6 ?
    C10 C11 C12 . . 117.68(13) ?
    C10 C11 C15 . . 120.66(13) ?
    C12 C11 C15 . . 121.65(13) ?
    C13 C12 C11 . . 119.21(13) ?
    C13 C12 H12A . . 120.4 ?
    C11 C12 H12A . . 120.4 ?
    N3 C13 C12 . . 123.87(13) ?
    N3 C13 H13A . . 118.1 ?
    C12 C13 H13A . . 118.1 ?
    C1 C14 H14A . . 109.5 ?
    C1 C14 H14B . . 109.5 ?
    H14A C14 H14B . . 109.5 ?
    C1 C14 H14C . . 109.5 ?
    H14A C14 H14C . . 109.5 ?
    H14B C14 H14C . . 109.5 ?
    C11 C15 H15A . . 109.5 ?
    C11 C15 H15B . . 109.5 ?
    H15A C15 H15B . . 109.5 ?
    C11 C15 H15C . . 109.5 ?
    H15A C15 H15C . . 109.5 ?
    H15B C15 H15C . . 109.5 ?
loop_
    _geom_torsion_atom_site_label_1
    _geom_torsion_atom_site_label_2
    _geom_torsion_atom_site_label_3
    _geom_torsion_atom_site_label_4
    _geom_torsion_site_symmetry_1
    _geom_torsion_site_symmetry_2
    _geom_torsion_site_symmetry_3
    _geom_torsion_site_symmetry_4
    _geom_torsion
    _geom_torsion_publ_flag
    C6 C1 C2 C3 . . . . -0.6(2) ?
    C14 C1 C2 C3 . . . . 177.60(13) ?
    C1 C2 C3 C4 . . . . -0.1(2) ?
    C2 C3 C4 C5 . . . . 0.6(2) ?
    C3 C4 C5 C6 . . . . -0.4(2) ?
    C4 C5 C6 C1 . . . . -0.3(2) ?
    C4 C5 C6 C7 . . . . 176.50(12) ?
    C2 C1 C6 C5 . . . . 0.77(19) ?
    C14 C1 C6 C5 . . . . -177.37(12) ?
    C2 C1 C6 C7 . . . . -175.96(12) ?
    C14 C1 C6 C7 . . . . 5.90(19) ?
    C8 N1 C7 O1 . . . . -3.2(2) ?
    C8 N1 C7 C6 . . . . 178.21(12) ?
    C5 C6 C7 O1 . . . . -136.49(14) ?
    C1 C6 C7 O1 . . . . 40.29(19) ?
    C5 C6 C7 N1 . . . . 42.05(17) ?
    C1 C6 C7 N1 . . . . -141.17(12) ?
    C9 N2 C8 N1 . . . . -174.26(13) ?
    C9 N2 C8 S1 . . . . 6.2(2) ?
    C7 N1 C8 N2 . . . . -1.2(2) ?
    C7 N1 C8 S1 . . . . 178.38(11) ?
    C13 N3 C9 C10 . . . . 1.3(2) ?
    C13 N3 C9 N2 . . . . -177.29(12) ?
    C8 N2 C9 N3 . . . . -177.61(14) ?
    C8 N2 C9 C10 . . . . 3.9(2) ?
    N3 C9 C10 C11 . . . . -0.9(2) ?
    N2 C9 C10 C11 . . . . 177.46(13) ?
    C9 C10 C11 C12 . . . . -0.4(2) ?
    C9 C10 C11 C15 . . . . 178.39(13) ?
    C10 C11 C12 C13 . . . . 1.1(2) ?
    C15 C11 C12 C13 . . . . -177.63(14) ?
    C9 N3 C13 C12 . . . . -0.5(2) ?
    C11 C12 C13 N3 . . . . -0.7(2) ?
loop_
    _geom_hbond_atom_site_label_D
    _geom_hbond_atom_site_label_H
    _geom_hbond_atom_site_label_A
    _geom_hbond_site_symmetry_A
    _geom_hbond_distance_DH
    _geom_hbond_distance_HA
    _geom_hbond_distance_DA
    _geom_hbond_angle_DHA
    _geom_hbond_publ_flag
    N2 H1N2 O1 . 0.905(17) 1.863(18) 2.6370(16) 142.2(15) yes
    C10 H10A S1 . 0.95 2.54 3.2084(14) 127 yes
    N1 H1N1 S1 3_665 0.891(18) 2.536(18) 3.4046(11) 165.1(16) yes
    C15 H15B S1 2_644 0.98 2.85 3.8248(16) 175 yes
_shelx_hkl_file
;
  -1   0   0 -0.7072  0.5571   2
  -2   0   0 5885.64  115.07   2
   2   0   0 5977.29  114.58   2
  -2   0   0 5777.08  107.50   4
  -2   0   0 6095.94  120.91   1
  -3   0   0 264.621   7.299   1
   3   0   0 264.711   6.878   2
  -3   0   0 270.146   7.083   2
  -3   0   0 258.197   7.294   4
  -4   0   0 6.38188 1.50480   4
   4   0   0 7.29594 1.32863   2
  -4   0   0 6.31550 1.44426   1
  -4   0   0 9.69689 1.58746   2
  -5   0   0 2201.20   44.43   2
  -5   0   0 2187.96   46.04   1
  -5   0   0 2147.14   43.81   4
   5   0   0 2245.27   43.80   2
  -6   0   0 1176.01   26.91   4
   6   0   0 1158.94   25.68   2
  -6   0   0 1195.59   27.37   1
  -6   0   0 1221.59   26.86   2
  -7   0   0 68.2911  4.4826   1
  -7   0   0 63.3794  4.6738   4
  -7   0   0 69.2355  4.5189   2
   7   0   0 70.8194  4.0320   2
  -8   0   0 912.199  23.507   1
  -8   0   0 918.912  23.710   2
  -8   0   0 940.183  24.137   4
   8   0   0 929.524  22.020   2
  -9   0   0 391.818  13.764   2
   9   0   0 400.441  12.093   2
  -9   0   0 386.272  14.106   4
  -9   0   0 405.794  13.376   1
 -10   0   0 142.660   8.222   2
 -10   0   0 148.544   8.590   4
 -10   0   0 151.375   7.806   1
  10   0   0 162.633   7.060   2
 -11   0   0 974.911  27.759   2
  11   0   0 978.987  23.991   2
 -11   0   0 975.487  27.749   4
 -12   0   0 5.35365 2.85222   4
  12   0   0 7.53315 1.98755   2
  12   0   0 3.72793 1.54278   2
 -12   0   0 6.14737 2.76410   2
  13   0   0 63.4580  4.3518   2
 -13   0   0 75.5333  7.3655   4
 -13   0   0 61.5268  6.3015   2
  14   0   0 87.9968  4.9012   2
 -14   0   0 85.0111  8.4261   4
 -14   0   0 81.9289  7.8277   2
 -15   0   0 29.1754  6.0180   2
 -16   0   0 1.84163 3.52793   2
   0   1   0 -1.1661  0.4357   1
   1  -1   0 26.4733  0.8873   2
   1   1   0 27.9711  1.6571   1
   2  -1   0 462.474  10.272   2
  -2  -1   0 452.599  10.460   1
   2   1   0 445.755  10.352   1
  -2   1   0 440.734  11.814   1
  -2   1   0 446.603   9.898   2
  -2   1   0 449.814   9.487   4
  -2   1   0 467.814  10.126   2
  -3  -1   0 200.998   5.684   1
  -3  -1   0 202.762   6.884   4
   3  -1   0 198.939   6.096   2
  -3   1   0 197.322   6.062   2
  -3   1   0 191.254   5.364   4
  -3   1   0 199.802   7.108   1
   4  -1   0 29.5817  2.4014   2
  -4  -1   0 27.7299  1.7111   2
  -4  -1   0 25.6591  2.1726   1
  -4  -1   0 26.8376  2.6298   4
  -4   1   0 21.5608  1.9124   4
  -4   1   0 29.6132  2.8962   1
  -4   1   0 27.6929  2.3055   2
  -5  -1   0 739.982  16.769   2
   5  -1   0 723.017  17.942   2
  -5  -1   0 771.593  17.428   1
  -5  -1   0 751.157  19.138   4
  -5   1   0 770.429  17.247   4
  -5   1   0 740.305  19.560   1
  -5   1   0 748.579  18.242   2
  -6  -1   0 528.988  13.702   1
   6  -1   0 545.476  14.818   2
  -6  -1   0 545.116  16.011   4
  -6  -1   0 532.733  13.701   2
  -6   1   0 552.514  15.149   2
  -6   1   0 555.209  14.275   4
  -6   1   0 527.186  15.871   1
  -7  -1   0 1.48662 1.31760   1
   7  -1   0 0.87037 1.08645   2
  -7  -1   0 -0.7163  0.5314   2
  -7  -1   0 -0.7510  0.9303   4
  -7   1   0 0.00334 1.11650   1
  -7   1   0 -0.4010  0.6859   4
  -7   1   0 0.37362 0.94500   2
  -8  -1   0 678.266  20.579   4
  -8  -1   0 719.945  18.721   2
  -8  -1   0 679.673  17.686   1
   8  -1   0 711.836  18.991   2
  -8   1   0 643.972  19.162   2
  -8   1   0 704.461  18.734   4
  -8   1   0 680.765  20.209   1
  -9  -1   0 342.115  11.205   1
  -9  -1   0 355.907  14.254   4
  -9  -1   0 356.895  12.544   2
   9  -1   0 339.230  12.325   2
  -9   1   0 361.679  12.655   4
  -9   1   0 348.465  13.351   1
  -9   1   0 368.607  13.348   2
  10  -1   0 154.937   7.890   2
 -10  -1   0 156.740   8.198   2
 -10  -1   0 168.764   9.842   4
 -10   1   0 161.498   8.846   1
 -10   1   0 167.657   8.628   4
 -10   1   0 151.748   8.686   2
 -11  -1   0 0.92949 1.48787   2
 -11  -1   0 -0.5119  1.7939   4
  11  -1   0 2.64638 1.64452   2
 -11   1   0 -0.2529  1.4115   2
 -11   1   0 0.67203 1.70224   1
 -11   1   0 -0.4464  1.2074   4
  12  -1   0 114.225   7.120   2
 -12  -1   0 135.824   8.815   2
 -12  -1   0 129.162   9.293   4
 -12   1   0 108.359   8.217   2
 -12   1   0 127.447   8.492   4
 -13  -1   0 524.706  20.883   4
  13  -1   0 510.134  17.014   2
 -13  -1   0 493.811  19.119   2
 -13   1   0 478.669  19.324   2
  14  -1   0 132.394   8.258   2
 -14  -1   0 143.746  11.099   4
 -14   1   0 134.703  10.072   2
  15  -1   0 7.96842 2.79307   2
  15  -1   0 9.14101 2.83762   2
 -15  -1   0 -4.8799  2.8553   4
 -15   1   0 7.98641 3.73268   2
  16  -1   0 39.9082  5.2246   2
 -16   1   0 39.8126  7.3201   2
   0   2   0 1386.57   30.57   3
   0   2   0 1424.80   31.54   1
  -1   2   0 1.25034 0.96000   3
   1   2   0 3.22657 1.10679   1
  -1   2   0 1.12422 0.87442   1
   2  -2   0 57.2496  2.2131   2
   2   2   0 51.3458  3.2239   1
   3  -2   0 994.354  21.175   2
  -3  -2   0 1003.27   22.55   1
   3   2   0 974.806  22.211   1
  -3   2   0 987.999  24.914   1
  -4  -2   0 1557.46   34.25   4
   4  -2   0 1547.75   32.59   2
  -4  -2   0 1588.90   33.34   1
  -4   2   0 1530.16   36.61   1
  -4   2   0 1533.55   31.31   2
  -4   2   0 1558.61   30.43   4
  -4   2   0 1558.08   31.11   2
  -5  -2   0 428.290  13.842   4
   5  -2   0 441.218  12.280   2
  -5  -2   0 419.369  11.321   1
  -5   2   0 397.681  11.403   2
  -5   2   0 414.892  14.330   1
  -5   2   0 413.158  10.633   4
  -6  -2   0 167.687   5.613   2
  -6  -2   0 185.727   8.894   4
   6  -2   0 166.484   7.321   2
  -6  -2   0 176.130   6.433   1
  -6   2   0 170.576   6.308   4
  -6   2   0 180.037   7.111   2
  -6   2   0 172.192   8.731   1
  -7  -2   0 119.902   4.745   2
  -7  -2   0 107.357   7.094   4
   7  -2   0 100.174   5.743   2
  -7  -2   0 108.185   5.087   1
  -7   2   0 94.4250  5.0038   4
  -7   2   0 98.7737  6.9477   1
  -7   2   0 94.7397  5.4847   2
   8  -2   0 530.470  16.392   2
  -8  -2   0 532.962  14.171   1
  -8  -2   0 518.766  18.254   4
  -8   2   0 513.962  16.003   2
  -8   2   0 545.784  14.878   4
  -8   2   0 519.540  18.209   1
  -9  -2   0 35.3894  5.4113   4
   9  -2   0 46.9301  4.5295   2
  -9   2   0 52.2451  6.4186   1
  -9   2   0 42.8361  3.9414   4
  -9   2   0 47.4487  4.4844   2
 -10  -2   0 25.7747  4.9543   4
  10  -2   0 29.3265  4.3645   2
 -10   2   0 32.7981  4.2553   4
 -10   2   0 30.9953  5.2281   1
 -10   2   0 31.0029  4.4789   2
  11  -2   0 12.3093  3.2214   2
 -11  -2   0 15.0635  4.2953   4
 -11   2   0 20.3314  4.3578   1
 -11   2   0 12.8659  3.2301   2
 -12  -2   0 103.412   8.846   4
  12  -2   0 85.9603  6.7178   2
 -12   2   0 93.8377  7.7704   1
 -12   2   0 102.751   7.667   2
  13  -2   0 -0.1961  1.6641   2
 -13  -2   0 -1.8034  2.0170   4
 -13   2   0 -0.2403  1.5898   2
 -14  -2   0 5.59000 2.97044   4
 -14   2   0 -0.4288  1.7963   2
 -15  -2   0 -2.4419  2.5475   4
  15  -2   0 0.27584 2.78879   2
 -15   2   0 5.92078 3.36456   2
 -16  -2   0 7.76802 4.64109   4
   0   3   0 -0.1914  0.9603   1
   0   3   0 -1.1265  0.8599   3
  -1   3   0 38.8253  3.6186   3
  -1   3   0 36.2567  3.5995   1
   1   3   0 33.7130  3.4622   1
  -2   3   0 10.1850  2.5384   1
   2   3   0 13.1488  2.4035   1
   3  -3   0 151.319   5.223   2
  -3  -3   0 151.810   6.940   1
   3   3   0 145.279   6.538   1
   4  -3   0 10.7931  1.9020   2
  -4  -3   0 5.39080 2.19094   4
  -4  -3   0 8.44471 1.93465   1
  -4   3   0 8.04422 2.58427   1
   4   3   0 8.54381 1.88192   1
  -5  -3   0 1.43902 1.90879   4
   5  -3   0 0.67999 0.98127   2
  -5  -3   0 1.28747 1.05895   1
  -5   3   0 0.48634 1.40549   1
  -6  -3   0 144.814   6.296   1
   6  -3   0 143.447   6.845   2
  -6  -3   0 146.460   8.491   4
  -6   3   0 135.446   8.756   1
  -6   3   0 137.035   4.671   2
  -6   3   0 146.189   4.696   2
   7  -3   0 34.0199  4.1951   2
  -7  -3   0 39.0149  5.5047   4
  -7  -3   0 30.5106  3.1344   1
  -7   3   0 31.2424  5.0865   1
  -7   3   0 33.2575  2.7063   2
  -7   3   0 32.3874  2.7949   4
   8  -3   0 2.70271 1.27965   2
  -8  -3   0 3.73542 2.22616   4
  -8   3   0 1.70971 1.48414   1
  -8   3   0 2.12437 1.33483   2
   9  -3   0 3.10821 1.92244   2
  -9  -3   0 3.28146 2.40913   4
  -9   3   0 5.77737 2.08833   2
  -9   3   0 9.71550 3.06843   1
  10  -3   0 14.7841  3.4509   2
 -10  -3   0 10.3766  3.4720   4
 -10   3   0 16.4422  4.3169   1
 -10   3   0 16.7683  3.0946   2
  11  -3   0 1.68710 1.88715   2
 -11  -3   0 0.42580 1.70407   4
 -11   3   0 0.16986 1.64698   2
 -11   3   0 -0.8914  1.6241   1
 -12  -3   0 19.7874  5.2092   4
  12  -3   0 28.9477  4.8813   2
 -12   3   0 28.2412  4.7575   2
 -12   3   0 32.4892  6.1043   1
 -13  -3   0 0.24268 2.97565   4
  13  -3   0 -0.8443  1.9870   2
 -13   3   0 -0.6541  1.7936   2
 -13   3   0 -5.1988  2.6411   1
 -14  -3   0 -2.1269  2.4915   4
  14  -3   0 0.06654 2.00558   2
 -14   3   0 0.22669 2.39778   2
 -15  -3   0 8.19314 3.96372   4
  15  -3   0 5.02627 3.27515   2
 -15   3   0 7.82296 3.81984   2
   0   4   0 904.052  25.689   1
   0   4   0 898.425  25.109   3
  -1   4   0 64.8332  5.3806   3
  -1   4   0 57.2274  5.2694   1
   1   4   0 60.5495  5.2843   1
  -2   4   0 167.454   9.474   1
  -2   4   0 170.542   9.030   3
   2   4   0 176.254   8.642   1
  -3  -4   0 758.713  22.025   1
   3   4   0 754.955  21.268   1
  -3   4   0 751.631  22.850   3
  -3   4   0 746.854  23.837   1
  -4  -4   0 35.8801  3.8011   1
  -4  -4   0 27.0355  4.3023   4
  -4   4   0 20.9642  4.4889   1
   4   4   0 32.9881  4.1088   1
  -5  -4   0 98.2507  7.2685   4
  -5  -4   0 89.8432  5.6256   1
  -5   4   0 85.0130  7.3999   1
   5   4   0 87.4816  5.9304   1
  -6  -4   0 40.0008  3.6526   1
  -6  -4   0 42.4800  5.9314   4
  -6   4   0 41.8848  6.4563   1
  -7  -4   0 16.5986  4.0309   4
  -7   4   0 16.5678  4.2805   1
   8  -4   0 201.801   9.404   2
  -8  -4   0 199.423  11.902   4
  -8   4   0 197.418  12.252   1
   9  -4   0 22.8091  4.0405   2
  -9  -4   0 27.4603  5.5924   4
  -9   4   0 23.6528  5.1511   1
 -10  -4   0 60.0867  8.4992   4
  10  -4   0 50.1410  6.4497   2
 -10   4   0 49.1577  7.5652   1
 -11  -4   0 5.24857 3.24260   4
  11  -4   0 3.14734 2.49892   2
 -11   4   0 2.86649 3.24603   1
  12  -4   0 1.38637 2.27660   2
 -12  -4   0 -1.7934  2.1278   4
 -12   4   0 -3.5886  2.0858   1
 -13  -4   0 1.04581 2.76676   4
  13  -4   0 0.31067 2.45016   2
 -13   4   0 -0.6016  2.6387   1
  14  -4   0 12.1532  4.4580   2
 -14  -4   0 17.4269  5.9036   4
   0   5   0 1.80751 1.95242   1
   0   5   0 0.70288 1.26479   3
  -1   5   0 103.659   7.666   3
   1   5   0 109.619   7.929   1
  -1   5   0 105.289   8.202   1
  -2   5   0 57.3954  7.4259   1
  -2   5   0 69.2337  6.4881   3
   2   5   0 74.6909  6.1266   1
  -3  -5   0 6.63701 2.69515   1
  -3  -5   0 3.88429 2.36649   4
  -3   5   0 5.80876 3.05990   1
   3   5   0 8.82117 3.17806   1
  -3   5   0 7.67752 2.96167   3
  -4  -5   0 8.07932 2.75933   1
  -4  -5   0 7.85081 2.74062   4
  -4   5   0 7.08451 2.91178   3
  -4   5   0 7.34673 3.24061   1
   4   5   0 2.16364 2.50982   1
  -5  -5   0 452.450  16.303   1
  -5  -5   0 457.531  17.950   4
   5   5   0 471.295  16.118   1
  -6  -5   0 2.23898 2.00672   4
  -6   5   0 1.47467 2.70759   1
  -7  -5   0 48.3934  6.9967   4
  -7   5   0 42.0456  7.4572   1
  -8  -5   0 86.3843  8.3944   4
  -8   5   0 106.332   9.860   1
  -9   5   0 200.571  13.684   1
 -10  -5   0 48.0466  7.8969   4
 -10   5   0 43.4129  7.6036   1
 -11  -5   0 44.0638  7.9279   4
 -11   5   0 57.6303  8.9033   1
 -12  -5   0 28.4100  6.7179   4
 -12   5   0 26.6361  6.3885   1
 -13  -5   0 154.310  13.446   4
  13  -5   0 144.754  10.842   2
 -13   5   0 169.318  14.013   1
   0   6   0 902.950  29.739   1
  -1   6   0 193.041  11.736   3
   1   6   0 178.901  11.327   1
  -1   6   0 175.015  11.637   1
  -2  -6   0 4.65131 2.59436   4
   2   6   0 3.89977 2.70814   1
  -2   6   0 3.35456 2.66923   1
  -2   6   0 3.88135 2.67826   3
  -3  -6   0 192.315  11.892   1
  -3  -6   0 218.081  11.774   4
  -3   6   0 229.020  13.877   1
   3   6   0 208.147  11.787   1
  -3   6   0 231.133  13.019   3
  -4  -6   0 143.887   9.410   1
  -4  -6   0 145.520   9.884   4
   4   6   0 146.244   9.370   1
  -4   6   0 171.420  11.428   3
  -4   6   0 142.602  11.371   1
  -5  -6   0 200.151  12.226   4
  -5   6   0 209.354  13.952   1
  -5   6   0 192.825  12.403   3
  -6  -6   0 3.44691 2.60999   4
  -6   6   0 -3.1753  1.9061   1
  -6   6   0 0.32676 2.49435   3
  -7  -6   0 65.9482  8.8702   4
  -7   6   0 57.1833  9.6463   1
  -7   6   0 51.6024  8.1136   3
  -8  -6   0 68.8483  9.2318   4
  -8   6   0 91.3193 11.8634   1
  -9  -6   0 3.26580 3.18834   4
  -9   6   0 1.84171 2.76498   1
 -10  -6   0 30.7222  7.1055   4
 -10   6   0 52.3700  9.0973   1
 -11  -6   0 -2.5762  3.0126   4
 -11   6   0 5.56458 4.52108   1
 -12   6   0 -2.2132  2.9612   1
   0   7   0 -1.2669  2.0857   1
   1   7   0 205.864  13.243   1
  -1   7   0 194.174  13.709   1
  -2  -7   0 2.75378 2.46570   1
  -2  -7   0 -1.8018  1.7754   4
  -2   7   0 -0.2186  2.5670   3
  -2   7   0 -0.5254  2.4580   1
   2   7   0 -0.5596  2.5074   1
  -3  -7   0 3.32827 2.79018   4
  -3  -7   0 9.30619 3.06850   1
  -3   7   0 1.50879 2.99777   1
   3   7   0 2.72886 2.87608   1
  -3   7   0 5.75761 3.91551   3
  -4  -7   0 32.0285  6.0393   4
  -4   7   0 26.5983  6.5670   1
  -4   7   0 24.1771  5.9480   3
  -5  -7   0 13.6473  4.5156   4
  -5   7   0 6.91917 4.07193   1
  -6  -7   0 113.909  10.295   4
  -6   7   0 155.905  13.281   1
  -7  -7   0 86.0885 10.6188   4
  -7   7   0 89.0441 12.0889   1
  -8  -7   0 45.5483  8.2340   4
  -8   7   0 37.8263  8.9493   1
  -9  -7   0 48.6807  9.2796   4
  -9   7   0 71.3793 12.5274   1
 -10   7   0 19.5471  8.4668   1
   0   8   0 31.5008  7.3286   1
  -1  -8   0 26.5654  6.1013   1
  -1   8   0 36.1530  7.9066   1
   1   8   0 29.9949  6.6812   1
  -2  -8   0 -0.6951  3.0865   1
  -2   8   0 1.09347 3.52640   1
   2   8   0 1.78363 3.28180   1
  -3   8   0 19.2782  6.4901   1
  -4   8   0 4.45518 3.73336   1
  -5   8   0 1.31787 3.46561   1
  -6  -8   0 11.6028  4.5626   4
  -6   8   0 12.5658  5.3094   1
 -16   0   1 -1.9027  2.7183   2
 -15   0   1 -1.1834  2.1185   2
  14   0  -1 -1.6893  1.4413   2
 -14   0   1 1.43973 2.74644   4
 -14   0   1 1.86019 2.18786   2
  13   0  -1 0.11867 1.04238   2
 -13   0   1 -1.2474  1.8562   4
  13   0  -1 -0.9876  0.9921   2
 -13   0   1 0.45291 1.82964   2
 -12   0   1 -0.8698  1.6083   2
 -12   0   1 -3.4210  1.6713   4
  12   0  -1 -0.0958  1.0440   2
  12   0  -1 0.33749 1.05868   2
 -11   0   1 1.33312 1.78450   4
  11   0  -1 -0.1732  1.6070   2
 -11   0   1 0.67028 1.84907   2
 -10   0   1 0.10903 1.24624   2
  10   0  -1 -1.1223  0.8919   2
 -10   0   1 0.44379 1.17844   4
 -10   0   1 0.38608 1.31554   1
  -9   0   1 0.28321 1.32385   1
  -9   0   1 3.46234 1.84502   4
   9   0  -1 0.63906 1.04600   2
  -9   0   1 -2.6463  0.8351   2
  -8   0   1 3.96157 1.40661   2
  -8   0   1 1.13285 1.32051   4
   8   0  -1 -1.0540  0.7284   2
  -8   0   1 0.52239 1.18830   1
  -7   0   1 -0.3414  0.8832   4
  -7   0   1 -0.3631  0.9982   1
   7   0  -1 -0.4997  0.6838   2
  -7   0   1 0.28682 0.90662   2
  -6   0   1 0.31108 1.00797   4
   6   0  -1 2.17509 1.05618   2
  -6   0   1 2.29967 0.73388   2
  -6   0   1 -0.1172  0.8825   1
  -5   0   1 0.80576 0.78476   1
  -5   0   1 -0.4270  0.3662   2
  -5   0   1 -0.7918  0.5461   4
   5   0  -1 -0.8039  0.5817   2
  -4   0   1 -1.4898  0.6529   1
  -4   0   1 -0.7559  0.5784   4
  -4   0   1 -1.3170  0.5545   2
   4   0  -1 -0.4331  0.6041   2
   3   0  -1 -3.1911  0.4286   2
  -3   0   1 -3.9546  0.3858   2
  -3   0   1 -3.8259  0.4860   4
  -3   0   1 -3.0238  0.6722   1
   2   0  -1 -0.9620  0.2722   2
  -2   0   1 -1.3468  0.3392   4
  -2   0   1 -1.9290  0.3035   2
  -2   0   1 -1.2850  0.3014   1
   1   0  -1 0.65949 0.37939   2
  -1   0   1 -0.4457  0.2915   2
   1   0  -1 -1.3633  0.1867   2
   0   0   1 -2.0876  0.0438   2
   0   0  -1 -2.0541  0.0686   2
   0   0  -1 -1.9633  0.0573   2
   0   0   1 -2.1067  0.0719   4
   0   0  -1 -2.0931  0.0912   1
   0   0  -1 -2.1362  0.0376   4
   0   0   1 -2.0791  0.0650   2
  -1   0  -1 -0.7098  0.2329   4
  -1   0  -1 -1.1213  0.2245   1
  -1   0  -1 -0.8206  0.2052   2
   1   0   1 -0.7496  0.1618   2
   2   0   1 -0.5511  0.2617   2
  -2   0  -1 -0.1405  0.3992   4
  -2   0  -1 -0.3963  0.6446   1
  -2   0  -1 -0.6724  0.3681   2
   3   0   1 0.43340 0.45270   2
  -3   0  -1 1.25064 1.11029   1
  -3   0  -1 0.14925 0.59326   4
  -3   0  -1 -0.3755  0.3017   2
  -4   0  -1 -0.6290  0.7549   4
  -4   0  -1 -1.9002  0.4269   2
  -4   0  -1 -1.9266  0.8926   1
   4   0   1 0.06904 0.65676   2
  -5   0  -1 2.72490 1.32148   1
  -5   0  -1 0.96255 0.75221   2
  -5   0  -1 0.34967 0.91016   4
   5   0   1 -0.9297  0.4694   2
  -6   0  -1 1.08275 1.30658   1
   6   0   1 -0.1345  0.6211   2
  -6   0  -1 1.68176 0.82365   2
  -6   0  -1 -0.2308  0.7049   4
  -7   0  -1 1.73875 1.05094   2
   7   0   1 0.09256 0.69126   2
  -7   0  -1 0.28233 1.37280   1
  -7   0  -1 0.19025 1.08051   4
  -8   0  -1 -1.3050  0.8086   2
  -8   0  -1 -0.3127  1.2980   1
  -8   0  -1 0.56199 1.16348   4
   8   0   1 -1.8270  0.8624   2
   9   0   1 1.62725 1.05192   2
  -9   0  -1 -1.0183  1.3809   1
  -9   0  -1 0.60430 1.36184   4
  -9   0  -1 -0.6138  0.9850   2
 -10   0  -1 -0.3855  1.3223   2
 -10   0  -1 -0.9648  1.5109   1
  10   0   1 2.42907 1.54006   2
 -10   0  -1 -0.5782  1.1859   4
 -11   0  -1 -0.2395  1.8674   4
 -11   0  -1 -0.4192  1.4754   2
  11   0   1 0.34268 1.42168   2
  11   0   1 -0.0997  1.3688   2
  12   0   1 -0.3965  1.0831   2
 -12   0  -1 1.08157 1.39766   4
 -12   0  -1 0.23657 1.36970   2
 -13   0  -1 0.94004 1.89691   2
  13   0   1 -0.4404  1.1895   2
 -13   0  -1 0.52848 2.54754   4
 -14   0  -1 -1.7250  2.2643   4
 -14   0  -1 -1.0327  2.2469   2
 -15   0  -1 -1.7349  2.3572   2
 -16   0  -1 0.59138 3.41236   2
  16  -1  -1 12.9706  3.2576   2
 -16   1   1 9.06288 4.22446   2
  15  -1  -1 -0.8800  1.5160   2
 -15  -1   1 3.10693 2.66598   4
  15  -1  -1 -1.3435  1.6115   2
 -15   1   1 1.06644 2.58210   2
 -14  -1   1 8.23449 4.46291   4
  14  -1  -1 17.0435  3.6308   2
 -14   1   1 19.5287  4.6848   2
 -13  -1   1 42.3294  6.5666   4
 -13  -1   1 53.2847  6.8105   2
  13  -1  -1 41.3830  4.2689   2
 -13   1   1 36.8183  5.9472   2
 -12  -1   1 55.3490  7.1151   4
 -12  -1   1 55.6258  6.7449   2
  12  -1  -1 48.9760  4.6343   2
 -12   1   1 39.2734  5.8502   2
 -12   1   1 44.3670  5.9722   4
  11  -1  -1 83.1653  5.8384   2
 -11  -1   1 74.9847  6.7826   4
 -11  -1   1 85.6390  6.4016   2
 -11   1   1 84.4419  6.2274   4
 -11   1   1 75.1059  6.2096   1
 -11   1   1 85.1125  6.6449   2
 -10  -1   1 9.70578 2.42883   2
  10  -1  -1 10.6425  2.6376   2
 -10  -1   1 11.0063  2.9603   4
 -10   1   1 10.2915  2.9206   1
 -10   1   1 7.25548 2.51840   2
 -10   1   1 8.38728 2.62357   4
   9  -1  -1 382.684  13.070   2
  -9  -1   1 396.005  15.085   4
  -9  -1   1 382.519  13.113   2
  -9   1   1 399.760  14.173   1
  -9   1   1 352.853  13.320   2
  -9   1   1 389.512  13.099   4
  -8  -1   1 99.3579  5.7004   2
   8  -1  -1 106.849   5.980   2
  -8  -1   1 100.471   6.823   4
  -8  -1   1 105.266   4.928   1
  -8   1   1 105.761   6.216   2
   8   1  -1 103.853   3.087   2
  -8   1   1 95.8060  6.2366   1
  -8   1   1 102.263   5.757   4
  -7  -1   1 276.476   9.305   2
   7  -1  -1 271.735   9.834   2
  -7  -1   1 284.868   8.372   1
  -7  -1   1 262.968  10.766   4
  -7   1   1 290.760   9.535   4
  -7   1   1 284.163  10.176   2
   7   1  -1 275.661   6.240   2
  -7   1   1 283.710  10.586   1
  -6  -1   1 1.33382 0.90320   2
  -6  -1   1 0.44291 0.89963   1
  -6  -1   1 0.86525 1.02496   4
   6  -1  -1 1.09229 1.01864   2
  -6   1   1 3.02196 1.18628   4
  -6   1   1 0.64991 1.13538   2
  -6   1   1 1.93019 1.14791   1
  -5  -1   1 14.6690  1.7997   2
   5  -1  -1 8.28724 1.64024   2
  -5  -1   1 11.0114  1.4776   1
  -5  -1   1 13.0778  2.3894   4
  -5   1   1 11.7541  1.9439   2
  -5   1   1 9.79709 2.00279   1
  -5   1   1 13.8520  1.8830   4
  -4  -1   1 746.469  15.971   1
  -4  -1   1 745.869  15.916   2
  -4  -1   1 743.756  18.141   4
   4  -1  -1 752.082  17.342   2
  -4   1   1 748.461  15.862   4
  -4   1   1 754.369  17.263   2
  -4   1   1 731.525  18.711   1
  -3  -1   1 32.9504  1.4341   2
  -3  -1   1 33.9991  1.6570   1
   3  -1  -1 27.5569  2.1144   2
  -3   1   1 31.7110  2.6171   1
  -3   1   1 35.2423  1.7510   4
  -3   1   1 33.9427  2.1487   2
   2  -1  -1 1706.52   33.42   2
   2  -1  -1 1724.83   31.09   4
  -2  -1   1 1716.61   34.30   1
   2   1  -1 1745.92   34.23   1
  -2   1   1 1734.41   31.10   4
  -2   1   1 1711.47   33.01   2
  -2   1   1 1667.90   33.02   2
  -2   1   1 1749.63   36.55   1
   1   1  -1 500.872  11.193   1
   0   1  -1 0.67709 0.50212   1
   0   1   1 1.70950 0.63679   1
  -1  -1  -1 644.555  14.368   1
   1  -1   1 652.255  12.380   2
  -1  -1  -1 611.376  13.273   4
  -1   1  -1 542.655  14.461   1
   1   1   1 637.024  14.174   1
  -2  -1  -1 65.8401  3.2680   4
  -2  -1  -1 67.8493  3.0113   1
   2  -1   1 67.6799  2.7601   2
  -2   1  -1 67.2830  2.6972   2
  -2   1  -1 67.8733  2.5919   2
  -2   1  -1 73.0128  3.8302   1
  -2   1  -1 66.4066  2.7187   4
   3  -1   1 4.37555 1.05489   2
  -3  -1  -1 3.90599 1.29487   4
  -3  -1  -1 3.44360 1.14148   1
  -3   1  -1 3.68679 0.95746   2
  -3   1  -1 2.75968 1.28254   1
  -3   1  -1 2.12831 0.80247   4
  -4  -1  -1 1.04213 0.48947   2
  -4  -1  -1 -0.1055  0.9471   1
   4  -1   1 0.47193 0.59057   2
  -4  -1  -1 1.96874 1.11032   4
  -4   1  -1 2.29059 1.31927   1
  -4   1  -1 0.19952 0.65665   4
  -4   1  -1 1.24569 0.89953   2
  -5  -1  -1 147.488   5.786   1
  -5  -1  -1 145.922   5.082   2
   5  -1   1 136.497   5.809   2
  -5  -1  -1 143.226   6.782   4
  -5   1  -1 142.785   6.722   1
  -5   1  -1 148.885   5.818   4
  -5   1  -1 142.630   6.166   2
  -6  -1  -1 66.0226  3.6276   2
  -6  -1  -1 60.2365  4.6425   4
   6  -1   1 67.1854  4.1687   2
  -6  -1  -1 65.2006  4.1418   1
  -6   1  -1 69.0541  4.8982   1
  -6   1  -1 65.0882  4.0819   4
  -6   1  -1 64.6359  4.3788   2
  -7  -1  -1 45.9709  5.1728   4
  -7  -1  -1 45.5287  3.7649   1
  -7  -1  -1 51.7238  3.6666   2
   7  -1   1 50.7628  4.0779   2
  -7   1  -1 40.9743  4.1934   1
  -7   1  -1 55.2197  4.0577   4
  -7   1  -1 46.7584  3.9886   2
  -8  -1  -1 1.00283 1.39513   2
  -8  -1  -1 1.48747 1.70913   1
  -8  -1  -1 1.91630 1.62781   4
   8  -1   1 0.77977 1.21664   2
  -8   1  -1 3.68924 1.61943   4
  -8   1  -1 1.57362 1.81620   2
  -8   1  -1 0.92329 1.56059   1
  -9  -1  -1 184.840   8.530   2
  -9  -1  -1 184.504  10.058   4
  -9  -1  -1 187.084   8.134   1
   9  -1   1 179.979   8.332   2
  -9   1  -1 189.544   9.562   1
  -9   1  -1 187.055   9.161   2
  -9   1  -1 193.030   8.961   4
 -10  -1  -1 5.49541 1.84245   2
 -10  -1  -1 2.11776 1.96270   4
  10  -1   1 -0.5232  1.1845   2
 -10   1  -1 0.97139 1.88558   1
 -10   1  -1 0.92261 1.47382   2
 -10   1  -1 3.70145 1.85856   4
 -11  -1  -1 4.59160 2.07276   2
  11  -1   1 6.38675 2.30593   2
 -11  -1  -1 9.35973 2.92728   4
 -11   1  -1 7.68096 2.83890   4
 -11   1  -1 7.73807 2.63919   1
 -11   1  -1 6.97615 2.64290   2
 -12  -1  -1 22.0725  4.9004   4
  12  -1   1 17.7757  3.5557   2
 -12  -1  -1 21.3570  4.3984   2
 -12   1  -1 27.1391  4.8621   4
 -12   1  -1 26.6845  4.8469   2
  13  -1   1 31.4287  4.4745   2
 -13  -1  -1 34.9935  6.1444   4
 -13   1  -1 28.4565  5.4297   2
 -14  -1  -1 85.1991  8.5033   4
  14  -1   1 95.6440  6.9131   2
  14  -1   1 87.0795  6.7042   2
 -14   1  -1 94.7552  8.4723   2
 -15  -1  -1 62.5346  9.2003   4
  15  -1   1 74.2972  5.8017   2
 -15   1  -1 68.3025  8.8343   2
 -16  -1  -1 -0.9452  3.8006   4
  16  -1   1 1.39163 2.60534   2
 -16   1  -1 -0.6389  3.3266   2
 -16  -2   1 244.153  16.624   4
 -15  -2   1 128.993  11.130   4
  15  -2  -1 108.689   8.159   2
 -15   2   1 91.4498  8.4507   2
 -14  -2   1 90.1573 10.5246   4
  14  -2  -1 94.9139  7.5352   2
 -14   2   1 72.9666  7.2451   2
 -13  -2   1 36.4278  6.5751   4
  13  -2  -1 38.7740  5.4237   2
 -13   2   1 26.1676  4.8904   2
 -12  -2   1 12.0520  3.8169   4
  12  -2  -1 9.72949 2.99561   2
 -12   2   1 15.1681  4.1966   1
 -12   2   1 8.20914 2.72239   2
  11  -2  -1 301.844  12.863   2
 -11  -2   1 297.041  14.897   4
 -11   2   1 305.986  14.141   1
 -11   2   1 307.259  13.242   2
  10  -2  -1 428.880  15.348   2
 -10  -2   1 451.577  17.977   4
 -10   2   1 440.043  17.082   1
 -10   2   1 440.036  15.722   2
  -9  -2   1 1.58952 2.04908   4
   9  -2  -1 -0.1724  1.3290   2
  -9   2   1 0.34377 1.22605   4
  -9   2   1 -1.0280  0.9581   2
  -9   2   1 0.42937 1.90617   1
  -8  -2   1 297.225  12.864   4
   8  -2  -1 306.486  11.323   2
  -8   2   1 287.152   9.597   4
  -8   2   1 277.784  10.814   2
  -8   2   1 287.623  12.350   1
  -7  -2   1 3.35349 1.90539   4
  -7  -2   1 5.96875 1.57052   1
   7  -2  -1 -1.5317  1.3368   2
  -7   2   1 1.50411 1.56263   1
  -7   2   1 4.10792 1.33876   4
  -7   2   1 2.45095 1.20700   2
   6  -2  -1 69.0084  4.3243   2
  -6  -2   1 58.0223  3.0657   2
  -6  -2   1 65.1346  5.1180   4
  -6  -2   1 67.0737  3.3452   1
  -6   2   1 58.1209  4.9224   1
  -6   2   1 64.2276  3.3913   4
  -6   2   1 56.6411  3.7930   2
   5  -2  -1 374.917  11.430   2
  -5  -2   1 407.057  10.223   1
  -5   2   1 393.141  10.931   2
  -5   2   1 399.093  13.663   1
  -5   2   1 392.984   9.669   4
   4  -2  -1 144.275   5.623   2
  -4  -2   1 139.205   4.926   1
  -4   2   1 145.712   7.259   1
  -4   2   1 134.030   4.712   2
  -4   2   1 141.311   4.670   2
  -4   2   1 146.318   4.410   4
  -3  -2   1 128.060   4.890   1
   3  -2  -1 130.540   4.690   2
   3   2  -1 132.114   4.789   1
  -3   2   1 129.621   6.484   1
   2   2  -1 155.609   5.659   1
   1   2  -1 1150.85   26.37   3
   1   2  -1 1149.41   25.73   1
  -1   2   1 1147.93   25.33   3
  -1   2   1 1113.26   26.76   1
   0   2  -1 172.629   6.574   1
   0   2   1 165.806   6.078   3
   0   2   1 176.100   6.861   1
   0   2  -1 160.926   6.630   3
   1   2   1 10.1634  1.7806   1
  -1   2  -1 9.70082 1.89687   1
   2  -2   1 51.9671  2.2709   2
  -2  -2  -1 51.6259  3.5349   4
  -2  -2  -1 51.3789  3.4008   1
  -2   2  -1 50.2125  3.8100   1
   2   2   1 50.0081  3.3314   1
  -3  -2  -1 10.1686  1.7373   1
  -3  -2  -1 7.07725 1.89041   4
   3  -2   1 9.66689 1.37904   2
  -3   2  -1 7.91811 0.76518   2
  -3   2  -1 8.26484 0.78586   2
   3   2   1 9.18796 1.67327   1
  -3   2  -1 6.98981 1.97361   1
   4  -2   1 2721.38   53.99   2
  -4  -2  -1 2676.29   54.90   4
  -4  -2  -1 2742.32   56.37   1
  -4   2  -1 2692.37   52.85   2
  -4   2  -1 2678.36   59.34   1
  -4   2  -1 2829.03   52.69   2
  -4   2  -1 2687.10   51.65   4
  -5  -2  -1 1216.47   29.37   4
   5  -2   1 1239.48   27.72   2
  -5  -2  -1 1237.75   27.91   1
  -5   2  -1 1213.86   25.89   4
  -5   2  -1 1182.87   30.87   1
  -5   2  -1 1275.03   27.23   2
  -6  -2  -1 105.646   5.178   1
   6  -2   1 115.298   5.824   2
  -6  -2  -1 100.687   6.545   4
  -6  -2  -1 93.6151  3.9075   2
  -6   2  -1 108.114   5.481   2
  -6   2  -1 101.109   6.629   1
  -6   2  -1 101.584   4.967   4
  -7  -2  -1 40.7297  5.2119   4
  -7  -2  -1 47.6419  2.7889   2
   7  -2   1 38.0349  3.5724   2
  -7  -2  -1 44.0297  3.7749   1
  -7   2  -1 30.0343  3.6564   2
  -7   2  -1 31.4667  4.6909   1
  -7   2  -1 33.6063  3.1169   4
   8  -2   1 27.3189  3.8008   2
  -8  -2  -1 27.1337  4.5877   4
  -8  -2  -1 23.3145  3.3128   1
  -8   2  -1 30.4017  3.9429   2
  -8   2  -1 30.3657  3.8007   4
  -8   2  -1 28.7502  4.6262   1
   9  -2   1 857.627  23.792   2
  -9  -2  -1 891.047  26.557   4
  -9   2  -1 890.134  22.605   4
  -9   2  -1 837.234  23.610   2
  -9   2  -1 858.155  26.251   1
 -10  -2  -1 375.204  16.590   4
  10  -2   1 386.568  14.573   2
 -10   2  -1 386.172  16.072   1
 -10   2  -1 400.269  13.863   4
 -10   2  -1 402.229  14.790   2
  11  -2   1 -0.5932  1.3745   2
 -11  -2  -1 -1.8657  1.8677   4
 -11   2  -1 0.06509 1.26429   2
 -11   2  -1 -2.4945  2.1042   1
  12  -2   1 129.015   8.332   2
 -12  -2  -1 130.532  10.106   4
 -12   2  -1 128.649   8.941   1
 -12   2  -1 127.188   8.603   2
 -13  -2  -1 66.6088  8.6720   4
  13  -2   1 86.3382  6.9570   2
 -13   2  -1 103.392   8.044   2
 -14  -2  -1 1.56995 2.91218   4
  14  -2   1 10.3963  3.7898   2
 -14   2  -1 9.17258 3.31574   2
 -15  -2  -1 115.469  10.596   4
  15  -2   1 90.5855  7.5218   2
 -15   2  -1 98.4175  9.0728   2
 -16  -2  -1 -8.4689  3.2663   4
  15  -3  -1 19.5568  4.9577   2
 -15  -3   1 16.7084  5.7861   4
 -15   3   1 21.4310  4.9408   2
  14  -3  -1 1.09291 2.30282   2
 -14  -3   1 0.60317 2.09789   4
 -14   3   1 -1.7195  2.4471   2
 -13  -3   1 94.6759 11.1118   4
  13  -3  -1 77.0065  7.3135   2
 -13   3   1 80.0895  6.9631   2
 -12  -3   1 23.4971  5.5029   4
  12  -3  -1 23.2867  4.3306   2
 -12   3   1 21.7062  4.0531   2
 -12   3   1 22.9021  4.9897   1
  11  -3  -1 94.2854  7.2912   2
 -11  -3   1 112.656   9.486   4
 -11   3   1 108.867   8.859   1
 -11   3   1 95.3314  6.7282   2
 -10  -3   1 71.3934  8.4348   4
  10  -3  -1 90.8093  6.8541   2
 -10   3   1 86.6313  7.7842   1
 -10   3   1 89.1622  6.1063   2
  -9  -3   1 224.625  12.360   4
   9  -3  -1 222.638  10.465   2
  -9   3   1 214.176  11.925   1
  -9   3   1 227.883   9.350   2
  -8  -3   1 543.143  19.887   4
   8  -3  -1 568.717  17.727   2
  -8   3   1 581.754  15.681   2
  -8   3   1 547.708  20.207   1
  -7  -3   1 12.6647  3.2471   4
   7  -3  -1 15.3924  2.8261   2
  -7   3   1 18.6053  4.0553   1
  -7   3   1 14.8058  2.0892   2
  -6  -3   1 309.092  13.047   4
   6  -3  -1 332.271  11.239   2
  -6  -3   1 329.987   9.972   1
  -6   3   1 314.990   7.793   2
  -6   3   1 347.332  14.221   1
  -6   3   1 317.392   7.932   2
  -5  -3   1 704.456  20.935   4
   5  -3  -1 729.600  18.324   2
  -5  -3   1 700.241  17.653   1
  -5   3   1 693.188  21.858   1
   5   3  -1 687.667  17.332   1
  -4  -3   1 6.01627 1.62549   1
   4  -3  -1 5.86992 1.57533   2
   4   3  -1 5.30450 1.53529   1
  -4   3   1 4.40172 1.95916   1
   3  -3  -1 995.053  21.065   2
   3   3  -1 985.554  23.919   1
   2   3  -1 1190.49   28.35   1
  -2   3   1 1174.04   30.42   1
  -2   3   1 1207.62   28.84   3
   1   3  -1 778.478  20.910   1
  -1   3   1 789.678  22.028   1
   1   3  -1 812.293  21.700   3
  -1   3   1 790.818  20.705   3
   0   3   1 1099.21   27.77   1
   0   3  -1 1097.81   27.43   1
   0   3   1 1093.34   26.39   3
   0   3  -1 1077.25   27.14   3
   1   3   1 131.139   6.817   1
  -1   3  -1 134.238   7.046   3
  -1   3  -1 138.341   7.142   1
  -2  -3  -1 0.23123 0.91011   4
  -2  -3  -1 -0.5284  0.7872   1
   2   3   1 1.82917 1.20177   1
  -2   3  -1 -0.8953  0.8940   1
  -3  -3  -1 31.2405  3.9271   4
  -3  -3  -1 28.5078  3.6174   1
   3  -3   1 24.3765  2.1714   2
   3   3   1 26.3755  3.3043   1
  -3   3  -1 21.0839  3.5461   1
   4  -3   1 158.132   6.225   2
  -4  -3  -1 154.945   6.965   1
  -4  -3  -1 144.284   7.813   4
  -4   3  -1 150.004   8.490   1
   4   3   1 162.526   6.902   1
   5  -3   1 135.912   6.354   2
  -5  -3  -1 151.484   8.294   4
  -5  -3  -1 146.734   6.651   1
  -5   3  -1 145.832   8.629   1
   6  -3   1 127.547   6.454   2
  -6  -3  -1 117.043   7.712   4
  -6  -3  -1 121.560   6.124   1
  -6   3  -1 117.163   5.476   4
  -6   3  -1 118.598   4.383   2
  -6   3  -1 122.705   4.534   2
  -6   3  -1 126.740   8.344   1
   7  -3   1 3.94975 1.56501   2
  -7  -3  -1 5.85416 1.92242   1
  -7  -3  -1 2.38923 1.75480   4
  -7   3  -1 2.52708 1.13890   2
  -7   3  -1 0.29283 0.82267   4
  -7   3  -1 0.38521 2.38128   1
   8  -3   1 107.580   6.541   2
  -8  -3  -1 93.9518  7.7263   4
  -8   3  -1 91.3845  5.3886   2
  -8   3  -1 100.559   7.856   1
  -8   3  -1 96.6446  5.4507   4
   9  -3   1 0.89581 1.45392   2
  -9  -3  -1 1.84888 2.07478   4
  -9   3  -1 3.06663 1.60123   2
  -9   3  -1 2.83664 2.55765   1
  10  -3   1 0.26201 1.48539   2
 -10  -3  -1 -0.7853  1.4212   4
 -10   3  -1 -0.5161  1.5209   1
 -10   3  -1 3.16126 1.76499   2
 -11  -3  -1 3.86680 2.64656   4
  11  -3   1 5.58805 2.58492   2
 -11   3  -1 7.90685 2.51622   2
 -11   3  -1 5.69662 2.90279   1
 -12  -3  -1 81.2371  9.9664   4
  12  -3   1 73.3818  6.8117   2
 -12   3  -1 77.3017  9.4379   1
 -12   3  -1 79.8659  6.5590   2
 -13  -3  -1 136.598  11.771   4
  13  -3   1 132.615   9.236   2
 -13   3  -1 148.266   9.325   2
 -13   3  -1 134.378  10.549   1
 -14  -3  -1 53.5412  8.4759   4
  14  -3   1 46.6767  6.6228   2
 -14   3  -1 44.9585  6.3736   2
 -15  -3  -1 56.7728  9.3682   4
 -15   3  -1 58.4012  7.7556   2
  14  -4  -1 97.0391  9.0606   2
 -14  -4   1 117.002  13.450   4
  13  -4  -1 126.258   9.571   2
 -13  -4   1 148.589  12.565   4
 -13   4   1 141.093  11.028   1
  12  -4  -1 0.67683 2.15966   2
 -12  -4   1 -1.7387  1.9843   4
 -12   4   1 -1.4110  2.5978   1
 -11  -4   1 126.234  10.723   4
  11  -4  -1 117.846   8.669   2
 -11   4   1 126.254  10.338   1
 -10  -4   1 91.4165  8.8039   4
  10  -4  -1 91.2943  7.3002   2
 -10   4   1 104.892   9.144   1
   9  -4  -1 9.19228 2.95264   2
  -9  -4   1 7.74635 3.09926   4
  -9   4   1 6.25914 2.99187   1
  -8  -4   1 121.920   9.294   4
   8  -4  -1 159.341   7.862   2
  -8   4   1 113.444   9.126   1
  -7  -4   1 101.941   8.044   4
  -7   4   1 116.327   8.959   1
  -6  -4   1 48.8975  6.4155   4
  -6  -4   1 44.6376  3.7381   1
  -6   4   1 44.2323  6.5767   1
  -5  -4   1 5.39891 1.82282   1
  -5  -4   1 1.83021 1.67666   4
  -5   4   1 2.72664 2.62813   1
   5   4  -1 7.42963 2.15117   1
  -4  -4   1 321.732  11.968   1
   4   4  -1 323.285  11.623   1
  -3   4   1 62.9820  5.4429   3
   3   4  -1 59.5111  4.6876   1
  -3   4   1 63.8272  5.9383   1
  -2   4   1 23.4368  4.1203   1
   2   4  -1 21.9495  3.4234   1
  -2   4   1 21.4957  3.6383   3
  -1   4   1 581.973  18.125   3
   1   4  -1 576.177  18.484   1
  -1   4   1 599.467  19.603   1
   0   4  -1 0.41134 1.67632   1
   0   4  -1 -0.2033  1.0164   3
   0   4   1 2.84576 1.78784   1
   0   4   1 2.83163 1.59304   3
  -1   4  -1 7.63039 2.20753   1
   1   4   1 2.28742 1.75886   1
  -1   4  -1 3.00934 1.72541   3
  -2  -4  -1 171.373   8.348   4
  -2   4  -1 188.570   9.779   3
   2   4   1 173.851   8.715   1
  -2   4  -1 177.392   9.692   1
  -3  -4  -1 34.7100  4.4847   4
  -3  -4  -1 33.0709  4.5001   1
   3   4   1 40.9245  4.1487   1
  -3   4  -1 38.1156  5.4469   1
  -3   4  -1 37.0563  5.3489   3
  -4  -4  -1 491.377  16.818   4
  -4  -4  -1 491.051  16.164   1
   4   4   1 495.867  15.722   1
  -4   4  -1 491.397  18.614   1
  -5  -4  -1 392.543  15.481   4
  -5  -4  -1 429.398  14.328   1
   5   4   1 412.618  13.860   1
  -5   4  -1 434.768  17.603   1
  -6  -4  -1 347.381  14.836   4
  -6  -4  -1 322.477  12.033   1
  -6   4  -1 328.573  15.614   1
  -7  -4  -1 244.163  12.821   4
   7  -4   1 250.828  10.285   2
  -7   4  -1 254.375  13.889   1
  -8  -4  -1 58.0403  7.4446   4
   8  -4   1 73.9278  4.7615   2
  -8   4  -1 50.2698  7.6680   1
   9  -4   1 63.9538  5.8890   2
  -9  -4  -1 53.1782  7.6430   4
  -9   4  -1 66.8169  7.2474   1
  10  -4   1 501.719  18.366   2
 -10  -4  -1 501.707  21.693   4
 -10   4  -1 491.274  21.637   1
 -11  -4  -1 30.0073  6.2643   4
  11  -4   1 26.5110  4.8546   2
 -11   4  -1 33.7093  6.2918   1
 -12  -4  -1 180.911  13.414   4
  12  -4   1 179.075  11.121   2
 -12   4  -1 188.179  13.308   1
 -12   4  -1 180.283   7.690   2
 -13  -4  -1 111.167  10.706   4
  13  -4   1 101.256   8.741   2
 -13   4  -1 109.658  10.023   1
 -14  -4  -1 11.5062  4.8641   4
  14  -4   1 8.97533 4.15260   2
  13  -5  -1 3.18338 3.08415   2
 -13  -5   1 3.53464 3.16523   4
 -13   5   1 10.1728  4.2795   1
 -12  -5   1 72.4001 10.6624   4
 -12   5   1 72.5530 10.7559   1
 -11  -5   1 3.30228 3.40422   4
 -11   5   1 3.13264 3.26928   1
 -10  -5   1 122.128  10.725   4
 -10   5   1 102.217   9.970   1
  -9  -5   1 111.653   9.885   4
  -9   5   1 124.415  10.694   1
  -8  -5   1 94.7009  8.8038   4
  -8   5   1 84.5945  8.6679   1
  -7  -5   1 -1.2223  1.4915   4
  -7   5   1 -1.5771  3.0607   1
  -6  -5   1 73.4167  7.1190   4
  -6   5   1 75.5010  8.2028   1
  -5  -5   1 0.38978 1.56186   4
  -5  -5   1 0.57282 1.73795   1
   5   5  -1 3.16320 1.96953   1
  -5   5   1 1.53671 1.25785   1
  -4  -5   1 121.781   8.621   4
  -4  -5   1 130.959   8.193   1
   4   5  -1 130.142   8.060   1
  -4   5   1 133.978   9.922   1
  -4   5   1 146.664   9.388   3
   3   5  -1 609.238  19.798   1
  -3   5   1 608.202  20.847   3
  -3   5   1 595.005  22.403   1
   2   5  -1 451.868  16.978   1
  -2   5   1 484.569  17.600   3
  -2   5   1 459.669  18.791   1
  -1   5   1 120.895   8.118   3
   1   5  -1 106.522   8.008   1
  -1   5   1 141.296   9.504   1
   0   5  -1 8.02311 2.90705   3
   0   5   1 11.3829  3.4395   1
   0   5  -1 10.9894  3.3849   1
  -1  -5  -1 -0.3747  1.2066   4
  -1   5  -1 -1.5768  1.2841   3
  -1   5  -1 -0.0298  1.7656   1
   1   5   1 -1.2854  1.5302   1
  -2  -5  -1 1.64708 1.60838   4
  -2   5  -1 1.32438 2.09482   1
  -2   5  -1 4.93222 2.65341   3
   2   5   1 8.07030 2.81554   1
  -3  -5  -1 914.275  27.233   1
  -3  -5  -1 892.201  25.476   4
  -3   5  -1 865.833  28.740   1
  -3   5  -1 873.734  27.593   3
   3   5   1 856.669  25.862   1
  -4  -5  -1 1.54870 2.00555   1
  -4  -5  -1 2.18365 1.90171   4
  -4   5  -1 1.69795 1.96400   3
   4   5   1 1.04867 2.13992   1
  -4   5  -1 2.41942 2.11060   1
  -5  -5  -1 135.249   8.203   1
  -5  -5  -1 128.925   9.042   4
   5   5   1 135.909   8.014   1
  -5   5  -1 143.296  10.491   1
  -6  -5  -1 0.05756 1.55591   4
  -6   5  -1 1.34395 2.09390   1
  -7  -5  -1 2.12758 2.35755   4
  -7   5  -1 -0.2160  2.5951   1
  -8  -5  -1 124.177  10.091   4
  -8   5  -1 122.074  10.546   1
  -9  -5  -1 22.4268  5.4763   4
  -9   5  -1 25.9149  6.2500   1
 -10  -5  -1 54.1492  8.4192   4
 -10   5  -1 58.4737  8.6299   1
 -11  -5  -1 5.67869 3.57856   4
 -11   5  -1 6.60519 3.79496   1
  12  -5   1 96.4834  8.3847   2
 -12  -5  -1 76.3267 10.7450   4
 -12   5  -1 95.3433 12.1751   1
  13  -5   1 3.02943 3.49920   2
 -13   5  -1 1.76523 3.92683   1
 -12   6   1 62.7320 10.8742   1
 -11  -6   1 1.29607 4.15919   4
 -11   6   1 5.10553 3.79949   1
 -10  -6   1 85.4165 11.0104   4
 -10   6   1 69.3773 10.5283   1
  -9  -6   1 -0.5001  2.4440   4
  -9   6   1 0.30307 4.51684   1
  -8  -6   1 9.03584 3.76254   4
  -8   6   1 9.42859 5.42917   1
  -7  -6   1 24.5263  5.5490   4
  -7   6   1 20.5952  6.7022   1
  -7   6   1 31.1420  6.5715   3
  -6  -6   1 0.86322 2.37082   4
  -6   6   1 2.36649 2.59207   3
  -6   6   1 2.57578 1.86851   1
  -5  -6   1 34.2939  6.1826   4
  -5   6   1 33.5913  6.6874   1
  -5   6   1 32.8874  6.0231   3
  -4  -6   1 8.99216 3.06187   1
  -4  -6   1 21.5255  4.7336   4
  -4   6   1 17.6614  4.5953   3
   4   6  -1 9.67100 3.36786   1
  -4   6   1 13.4421  4.5819   1
  -3  -6   1 42.8568  6.3014   4
  -3  -6   1 49.7154  6.6922   1
  -3   6   1 49.3611  7.0083   3
  -3   6   1 45.8435  7.6673   1
   3   6  -1 41.0076  6.1376   1
  -2   6   1 0.09716 1.97695   3
  -2   6   1 0.45995 2.05458   1
   2   6  -1 -0.7807  1.6652   1
  -1   6   1 147.705  10.752   1
   1   6  -1 129.353   9.690   1
   0  -6  -1 95.6447  6.6889   4
   0   6   1 92.6184  8.5642   1
   0   6  -1 107.358   8.869   1
  -1  -6  -1 291.829  12.569   4
  -1   6  -1 259.596  14.581   1
  -1   6  -1 254.433  14.184   3
   1   6   1 298.852  14.744   1
  -2  -6  -1 60.5298  5.8714   4
  -2  -6  -1 70.2199  7.1567   1
  -2   6  -1 67.3167  8.4046   3
   2   6   1 63.6187  6.7022   1
  -2   6  -1 66.5540  8.6169   1
  -3  -6  -1 161.775   9.971   4
  -3  -6  -1 168.226  10.858   1
  -3   6  -1 168.594  11.405   3
   3   6   1 165.490  10.560   1
  -3   6  -1 169.432  12.006   1
  -4  -6  -1 30.2807  5.0378   1
  -4  -6  -1 30.5791  5.2722   4
  -4   6  -1 29.7367  6.3223   1
  -4   6  -1 27.4202  5.7730   3
   4   6   1 32.9492  5.7015   1
  -5  -6  -1 60.9738  7.7209   4
  -5   6  -1 68.2098  9.4085   1
  -5   6  -1 72.5302  9.1697   3
  -6  -6  -1 6.76542 3.15659   4
  -6   6  -1 12.7338  4.4816   3
  -6   6  -1 13.8099  4.6102   1
  -7  -6  -1 7.07755 3.44365   4
  -7   6  -1 3.44147 2.98442   1
  -7   6  -1 11.8158  4.5336   3
  -8  -6  -1 11.7066  4.5652   4
  -8   6  -1 20.1627  6.1422   1
  -9  -6  -1 46.8256  8.2680   4
  -9   6  -1 50.2122  9.2231   1
 -10  -6  -1 13.9870  5.3489   4
 -10   6  -1 11.8270  5.6451   1
 -11  -6  -1 13.3201  5.6137   4
 -11   6  -1 8.46326 4.92209   1
 -12   6  -1 48.0766  9.4511   1
 -10   7   1 7.99007 5.32530   1
  -9  -7   1 160.201  13.688   4
  -9   7   1 149.606  14.331   1
  -8  -7   1 140.582  12.307   4
  -8   7   1 169.324  15.331   1
  -7  -7   1 33.8593  7.0786   4
  -6  -7   1 1.47883 2.97371   4
  -6   7   1 5.61083 3.73878   1
  -5  -7   1 104.316   9.535   4
  -5   7   1 81.9755 11.2969   1
  -4  -7   1 39.3072  6.8862   4
  -4   7   1 43.9287  8.0254   1
  -3  -7   1 236.391  13.345   4
  -3  -7   1 225.745  13.797   1
  -3   7   1 236.330  15.408   1
   3   7  -1 231.729  13.519   1
  -2  -7   1 75.6701  7.2516   4
   2   7  -1 70.7596  8.9266   1
  -2   7   1 72.5913 10.0387   1
  -1   7   1 107.893  10.215   1
   1   7  -1 99.2048  9.2784   1
   0   7   1 3.48453 3.08636   1
   0   7  -1 0.61133 2.63973   1
  -1   7  -1 61.4469  9.1113   1
   1   7   1 57.4294  8.2804   1
  -2  -7  -1 48.6844  8.1764   1
  -2   7  -1 56.9854  8.8560   1
   2   7   1 66.7881  8.8329   1
  -2   7  -1 52.2974  8.4966   3
  -3  -7  -1 145.339  10.373   4
  -3  -7  -1 181.716  11.938   1
  -3   7  -1 200.621  13.231   3
  -3   7  -1 156.378  12.744   1
   3   7   1 186.513  12.097   1
  -4  -7  -1 -2.2137  1.9748   4
  -4   7  -1 -2.7675  1.7787   3
  -4   7  -1 0.58790 2.67180   1
  -5  -7  -1 7.40584 3.25167   4
  -5   7  -1 10.7378  4.5907   3
  -5   7  -1 7.70902 4.02249   1
  -6  -7  -1 5.87538 3.67933   4
  -6   7  -1 7.19712 4.59522   1
  -6   7  -1 -10.113   2.882   3
  -7  -7  -1 37.2677  7.1924   4
  -7   7  -1 33.4968  7.9167   1
  -7   7  -1 32.6128  7.3975   3
  -8  -7  -1 41.8742  8.2870   4
  -8   7  -1 53.3983  9.2327   1
  -9  -7  -1 17.9083  6.1191   4
  -9   7  -1 22.2744  8.6670   1
  -6  -8   1 15.3251  5.6823   4
  -6   8   1 18.7170  6.5622   1
  -5  -8   1 85.6718 10.7415   4
  -5   8   1 107.142  13.843   1
  -4   8   1 4.74204 4.46571   1
  -3   8   1 62.5883 10.4878   1
  -2   8   1 1.35351 3.39378   1
  -1   8   1 7.36107 4.48726   1
   1   8  -1 9.91919 4.70929   1
   0  -8  -1 14.0363  5.7495   1
   0   8  -1 13.6821  5.1254   1
   0   8   1 15.1559  5.2858   1
  -1  -8  -1 50.4797  9.0312   1
   1   8   1 40.8155  8.0506   1
  -1   8  -1 32.3406  7.7368   1
  -2  -8  -1 4.75599 4.57303   1
   2   8   1 22.9481  6.0034   1
  -2   8  -1 33.3017  7.5741   1
  -3   8  -1 2.48368 3.37200   1
  -4   8  -1 89.4637 12.3261   1
  -5   8  -1 138.287  13.392   1
  -6  -8  -1 6.39031 4.57619   4
  -6   8  -1 7.31299 4.51535   1
 -16   0   2 -0.7833  2.7846   2
 -15   0   2 11.2375  4.1475   2
  14   0  -2 211.279   8.228   2
 -14   0   2 205.234  12.213   2
  13   0  -2 101.973   5.624   2
 -13   0   2 116.111   8.685   4
 -13   0   2 99.5826  8.1199   2
  13   0  -2 106.735   5.766   2
 -12   0   2 190.937  10.821   4
  12   0  -2 180.528   7.797   2
 -12   0   2 159.586   9.792   2
 -11   0   2 1431.73   36.02   4
 -11   0   2 1460.87   36.55   2
  11   0  -2 1398.23   32.38   2
 -10   0   2 0.33656 1.30401   2
 -10   0   2 -0.1805  1.6970   4
  10   0  -2 -1.2305  0.9523   2
   9   0  -2 10.0806  2.0649   2
  -9   0   2 13.9728  3.0317   4
  -9   0   2 11.8577  2.6183   2
  -9   0   2 12.0440  2.4604   1
   8   0  -2 759.815  18.776   2
  -8   0   2 739.440  20.050   2
  -8   0   2 735.222  20.238   4
  -8   0   2 725.727  18.958   1
   7   0  -2 432.372  12.154   2
  -7   0   2 417.641  13.196   4
  -7   0   2 421.949  12.092   1
  -7   0   2 430.426  12.988   2
   6   0  -2 2560.71   51.40   2
  -6   0   2 2567.99   53.19   1
  -6   0   2 2624.20   51.47   4
  -6   0   2 2559.42   52.21   2
  -5   0   2 233.131   7.159   1
  -5   0   2 239.490   7.966   4
   5   0  -2 231.664   7.393   2
  -5   0   2 232.189   7.622   2
  -4   0   2 937.666  20.272   1
  -4   0   2 947.231  20.237   4
  -4   0   2 925.015  20.351   2
   4   0  -2 932.020  20.161   2
   3   0  -2 105.605   3.768   2
  -3   0   2 104.725   3.439   1
  -3   0   2 102.222   3.790   2
  -2   0   2 1140.98   22.86   2
   2   0  -2 1139.87   22.92   2
  -2   0   2 1175.84   23.36   1
   1   0  -2 2828.41   55.57   1
  -1   0   2 2842.00   56.57   1
  -1   0   2 2712.14   54.16   2
   0   0  -2 1324.84   26.09   4
   0   0  -2 1416.29   28.50   1
   0   0   2 1421.06   26.68   2
   0   0  -2 1457.45   26.85   2
  -1   0  -2 527.543  10.794   2
  -1   0  -2 477.582  11.817   1
   1   0   2 513.571  10.556   2
  -1   0  -2 511.442  10.857   4
  -2   0  -2 591.450  14.118   1
   2   0   2 578.817  12.526   2
  -2   0  -2 592.617  12.873   2
   2   0   2 579.733  12.548   2
   3   0   2 0.73152 0.59179   2
  -3   0  -2 0.86167 1.28696   1
  -3   0  -2 1.25024 0.53398   2
  -3   0  -2 0.86611 0.69209   4
  -4   0  -2 324.420   9.716   4
  -4   0  -2 315.569   9.905   1
   4   0   2 319.976   8.638   2
  -4   0  -2 335.348   9.265   2
  -5   0  -2 84.5514  4.2461   2
   5   0   2 83.4688  3.8969   2
  -5   0  -2 80.8598  4.6815   4
  -5   0  -2 82.3356  4.8481   1
  -6   0  -2 7.19096 1.57041   2
  -6   0  -2 1.73619 1.18127   4
  -6   0  -2 4.31933 1.84864   1
   6   0   2 2.80064 1.01313   2
  -7   0  -2 111.794   5.860   2
  -7   0  -2 97.8004  5.9838   4
   7   0   2 108.012   5.093   2
  -7   0  -2 115.855   6.329   1
  -8   0  -2 774.066  21.569   4
   8   0   2 781.922  19.227   2
  -8   0  -2 778.571  21.156   2
  -8   0  -2 773.712  21.593   1
   9   0   2 1012.85   23.79   2
  -9   0  -2 989.078  26.807   4
  -9   0  -2 1024.37   26.58   2
   9   0   2 980.371  23.678   2
  -9   0  -2 1006.53   26.81   1
  10   0   2 266.369   9.649   2
  10   0   2 287.822   9.887   2
 -10   0  -2 268.881  11.701   1
 -10   0  -2 269.514  12.200   4
 -10   0  -2 262.579  11.600   2
 -11   0  -2 110.939   7.949   4
  11   0   2 101.256   5.557   2
 -11   0  -2 98.0601  7.2831   2
  12   0   2 125.002   6.147   2
 -12   0  -2 125.441   8.876   4
 -12   0  -2 122.129   8.504   2
  13   0   2 251.526   8.981   2
 -13   0  -2 244.015  13.201   2
 -13   0  -2 249.562  13.509   4
 -14   0  -2 193.429  12.298   2
 -14   0  -2 209.582  12.505   4
 -15   0  -2 187.330  12.618   2
 -16   0  -2 154.085  12.191   2
  16  -1  -2 39.5410  5.1738   2
  16  -1  -2 44.0200  5.3660   2
 -16   1   2 36.8898  6.9358   2
 -15  -1   2 16.0462  5.3585   4
  15  -1  -2 15.9307  3.1868   2
 -15   1   2 9.93857 3.83567   2
 -14  -1   2 71.5696  9.1423   4
  14  -1  -2 73.3064  6.0208   2
 -14   1   2 79.2456  7.6583   2
 -13  -1   2 45.6611  6.4430   2
 -13  -1   2 51.6366  7.3344   4
  13  -1  -2 43.7086  5.3189   2
 -13   1   2 50.4837  6.7998   2
 -12  -1   2 36.9733  5.8863   4
  12  -1  -2 26.8592  4.0359   2
 -12  -1   2 26.4229  4.5622   2
 -12   1   2 24.2463  4.4510   2
  11  -1  -2 8.09252 2.32223   2
 -11  -1   2 10.4895  3.3936   4
 -11  -1   2 5.31270 2.32308   2
 -11   1   2 7.76282 2.61544   2
 -11   1   2 2.37033 2.00713   4
  10  -1  -2 934.971  24.660   2
 -10  -1   2 925.879  25.124   2
 -10  -1   2 938.574  27.140   4
 -10   1   2 887.991  25.449   2
 -10   1   2 961.928  24.597   4
 -10   1   2 915.366  25.782   1
   9  -1  -2 174.454   8.120   2
  -9  -1   2 171.669   8.109   2
  -9  -1   2 175.461   9.456   4
  -9   1   2 159.844   8.334   2
  -9   1   2 164.759   8.406   1
  -9   1   2 171.731   7.968   4
  -8  -1   2 214.616   9.999   4
  -8  -1   2 212.790   8.522   2
  -8  -1   2 203.635   6.670   1
   8  -1  -2 214.088   8.942   2
  -8   1   2 212.638   9.190   1
  -8   1   2 216.852   9.207   2
   8   1  -2 217.318   5.600   2
  -8   1   2 212.512   8.421   4
   8   1  -2 211.817   5.598   2
   7  -1  -2 15.3320  2.5040   2
  -7  -1   2 17.4695  2.4937   2
  -7  -1   2 16.8183  1.7606   1
  -7  -1   2 14.1175  2.8558   4
   7   1  -2 15.5200  1.2579   2
  -7   1   2 19.8755  2.9573   2
   7   1  -2 16.3244  1.2863   2
  -7   1   2 19.0953  2.9558   1
  -7   1   2 17.5515  2.6019   4
  -6  -1   2 5.37720 1.26382   2
  -6  -1   2 4.67440 1.66202   4
   6  -1  -2 2.90439 1.19366   2
  -6  -1   2 3.18394 0.85393   1
  -6   1   2 0.57916 1.14453   2
   6   1  -2 3.12445 0.60418   2
  -6   1   2 4.08587 1.23585   4
   6   1  -2 3.24397 0.60831   2
  -6   1   2 4.81008 1.66190   1
   5  -1  -2 238.020   8.182   2
  -5  -1   2 244.757   7.392   2
  -5  -1   2 245.435   9.033   4
  -5  -1   2 236.839   5.875   1
  -5   1   2 247.890   8.208   2
  -5   1   2 243.960   7.162   4
  -5   1   2 242.696   8.736   1
  -4  -1   2 1004.85   20.80   2
   4  -1  -2 1011.26   22.17   2
  -4   1   2 1011.73   20.02   4
  -4   1   2 991.511  23.581   1
  -4   1   2 968.100  21.810   2
  -3  -1   2 178.679   4.649   2
   3  -1  -2 174.933   5.740   2
  -3   1   2 173.989   5.477   2
  -3   1   2 173.956   6.436   1
  -3   1   2 175.722   4.390   4
   2  -1  -2 208.546   5.674   2
  -2   1   2 201.955   5.300   2
  -2   1   2 207.850   6.860   1
  -2   1   2 205.566   5.316   2
   2   1  -2 213.839   4.979   1
   1  -1  -2 878.091  16.242   4
   1  -1  -2 922.907  17.111   2
  -1   1   2 883.369  20.142   1
   1   1  -2 926.104  18.908   1
  -1   1   2 863.604  16.231   4
   1   1  -2 880.212  19.963   3
   0  -1  -2 1089.89   20.64   4
   0  -1  -2 933.080  23.446   1
   0   1  -2 1148.87   23.36   1
   0   1  -2 1128.64   23.51   3
   0   1   2 1097.21   23.57   1
  -1  -1  -2 10.3453  1.4352   1
  -1  -1  -2 10.3904  1.4101   4
   1  -1   2 11.6521  0.9731   2
  -1   1  -2 11.1904  1.6680   1
  -1   1  -2 11.6355  0.8537   2
  -1   1  -2 10.6051  1.3604   4
  -1   1  -2 11.9098  0.8141   2
   1   1   2 12.7585  1.6037   1
  -2  -1  -2 7719.60  155.03   1
  -2  -1  -2 7632.46  138.94   4
   2  -1   2 7628.38  142.46   2
  -2   1  -2 7910.33  148.58   4
  -2   1  -2 8016.40  147.42   2
  -2   1  -2 7273.30  151.27   1
  -3  -1  -2 695.403  16.688   1
   3  -1   2 690.818  15.708   2
  -3  -1  -2 677.136  16.567   4
  -3   1  -2 696.828  15.908   2
  -3   1  -2 684.677  15.452   4
  -3   1  -2 693.638  17.794   1
   4  -1   2 1189.55   25.26   2
  -4  -1  -2 1127.55   25.98   4
  -4  -1  -2 1157.18   26.36   1
  -4  -1  -2 1179.19   23.59   2
  -4   1  -2 1134.64   27.62   1
  -4   1  -2 1176.38   24.73   4
  -4   1  -2 1181.29   25.56   2
  -5  -1  -2 5.52497 1.16966   2
  -5  -1  -2 1.02498 1.00023   4
   5  -1   2 5.85139 1.43323   2
  -5  -1  -2 5.25138 1.74671   1
  -5   1  -2 3.52268 1.44406   2
  -5   1  -2 3.32684 1.18333   4
  -5   1  -2 4.61435 1.72247   1
  -6  -1  -2 99.8675  4.7536   2
  -6  -1  -2 111.915   5.736   1
   6  -1   2 105.988   5.472   2
  -6  -1  -2 103.982   6.234   4
  -6   1  -2 110.503   5.552   4
  -6   1  -2 100.682   5.546   2
  -6   1  -2 109.441   6.431   1
  -7  -1  -2 798.222  19.445   2
  -7  -1  -2 741.675  21.342   4
   7  -1   2 756.448  19.795   2
  -7  -1  -2 733.036  19.947   1
  -7   1  -2 740.198  21.760   1
  -7   1  -2 788.289  20.693   2
  -7   1  -2 782.108  19.916   4
  -8  -1  -2 141.520   6.872   2
  -8  -1  -2 140.514   7.186   1
   8  -1   2 121.094   6.578   2
  -8  -1  -2 137.270   8.149   4
  -8   1  -2 141.497   7.613   2
  -8   1  -2 136.993   8.025   1
  -8   1  -2 138.724   7.195   4
   9  -1   2 25.5682  3.6615   2
  -9  -1  -2 27.5663  3.8300   2
  -9  -1  -2 26.1112  4.4151   4
  -9  -1  -2 37.0945  4.5655   1
  -9   1  -2 29.9971  4.6905   1
  -9   1  -2 27.8516  4.0226   4
  -9   1  -2 35.6316  4.6670   2
  10  -1   2 649.172  19.323   2
 -10  -1  -2 717.649  20.647   2
 -10  -1  -2 633.666  21.784   4
 -10   1  -2 682.729  20.474   4
 -10   1  -2 658.537  21.681   1
 -10   1  -2 668.464  21.052   2
 -11  -1  -2 0.18305 1.40582   2
 -11  -1  -2 -1.7699  1.0816   4
 -11   1  -2 -0.7608  1.6028   4
 -11   1  -2 -0.3921  1.5909   2
 -11   1  -2 -1.2108  1.4356   1
 -12  -1  -2 7.81555 3.24293   4
 -12  -1  -2 10.4535  3.3467   2
  12  -1   2 11.2708  2.7203   2
 -12   1  -2 11.5442  3.2731   4
 -12   1  -2 13.1647  3.7319   2
  13  -1   2 115.542   7.383   2
  13  -1   2 118.418   7.440   2
 -13  -1  -2 107.720   9.106   4
 -13   1  -2 113.719   8.893   2
 -13   1  -2 117.798   8.746   4
  14  -1   2 11.0025  3.1181   2
 -14  -1  -2 5.78565 3.47223   4
  14  -1   2 10.3465  3.1707   2
 -14   1  -2 4.57630 3.08580   2
  15  -1   2 8.23523 2.63320   2
 -15  -1  -2 2.33958 3.64147   4
 -15   1  -2 4.40497 3.24093   2
 -16  -1  -2 6.60656 4.27972   4
  16  -1   2 -1.1184  2.3774   2
 -16  -2   2 1.11068 3.57055   4
  15  -2  -2 83.7546  7.2806   2
 -15  -2   2 110.723  10.461   4
 -15   2   2 75.2276  7.6970   2
 -14  -2   2 3.75160 3.23731   4
  14  -2  -2 2.87409 2.18537   2
 -14   2   2 -0.3652  2.1673   2
 -13  -2   2 -0.1906  1.9613   4
  13  -2  -2 -0.3227  1.7138   2
 -13   2   2 1.35819 1.92354   2
 -12  -2   2 64.9829  8.1820   4
  12  -2  -2 56.1275  5.5308   2
 -12   2   2 50.2757  6.4272   2
 -11  -2   2 97.5892  8.2526   4
  11  -2  -2 75.2178  6.1811   2
 -11   2   2 78.7064  6.4282   2
 -11   2   2 89.6989  7.0081   1
 -10  -2   2 169.136  10.567   4
  10  -2  -2 173.345   9.040   2
 -10   2   2 163.876   9.625   1
 -10   2   2 168.638   8.957   2
   9  -2  -2 89.8451  6.2130   2
  -9  -2   2 91.5070  7.3353   4
  -9   2   2 87.5208  5.0067   4
  -9   2   2 80.4118  6.6000   1
  -9   2   2 91.3315  6.0811   2
  -8  -2   2 10.1137  2.9128   4
   8  -2  -2 13.3505  2.5460   2
  -8   2   2 12.1646  3.0950   1
  -8   2   2 10.5244  2.4293   2
  -8   2   2 13.2212  2.2066   4
  -7  -2   2 4.20905 1.04841   1
  -7  -2   2 3.52500 1.77987   4
   7  -2  -2 4.52604 1.78581   2
  -7   2   2 2.08226 1.74905   1
  -7   2   2 3.22773 1.23113   4
  -7   2   2 1.11894 1.06656   2
   6  -2  -2 105.529   5.408   2
  -6  -2   2 102.047   3.541   1
  -6  -2   2 98.8525  4.1832   2
  -6  -2   2 108.748   6.625   4
  -6   2   2 95.8982  4.9814   2
  -6   2   2 98.4571  4.0197   4
  -6   2   2 95.6913  6.2409   1
  -5  -2   2 36.9180  2.0228   1
   5  -2  -2 38.4891  3.0342   2
  -5   2   2 40.8128  2.7726   2
  -5   2   2 34.3778  3.6526   1
  -5   2   2 36.4524  2.0112   4
  -4  -2   2 2068.72   41.90   1
   4  -2  -2 2056.27   42.08   2
  -4   2   2 2008.36   40.34   2
  -4   2   2 2045.35   46.50   1
  -4   2   2 2094.83   37.83   4
   4   2  -2 2095.06   41.81   1
  -4   2   2 2101.77   40.26   2
   3  -2  -2 128.890   4.713   2
   3   2  -2 129.134   4.559   1
  -3   2   2 125.070   6.405   1
   2   2  -2 49.5758  2.8704   1
  -2   2   2 44.8542  3.6388   1
   1   2  -2 356.318  10.287   1
  -1   2   2 366.391  11.511   1
  -1   2   2 358.282   9.853   3
   0  -2  -2 27.3780  2.0448   4
   0   2  -2 27.9689  2.7583   3
   0   2   2 29.9642  2.7584   1
   0   2  -2 31.2707  2.6207   1
   0   2   2 27.8785  2.2199   3
  -1  -2  -2 201.102   7.869   1
  -1  -2  -2 208.568   6.797   4
  -1   2  -2 220.732   8.121   1
   1   2   2 216.659   7.812   1
  -2  -2  -2 2064.85   44.44   1
   2  -2   2 2090.63   40.03   2
  -2  -2  -2 2005.04   41.27   4
  -2   2  -2 2086.50   45.68   1
   2   2   2 2067.12   44.05   1
  -3  -2  -2 3.49063 1.23171   1
  -3  -2  -2 2.08564 1.20722   4
   3  -2   2 4.72508 0.92015   2
  -3   2  -2 3.26465 1.46956   1
  -3   2  -2 3.17383 0.71439   2
   3   2   2 5.06549 1.55247   1
  -3   2  -2 3.48218 1.04623   4
  -3   2  -2 3.05696 0.67176   2
   4  -2   2 7.87340 1.48690   2
  -4  -2  -2 6.90744 1.64410   1
  -4  -2  -2 7.11488 2.00468   4
  -4   2  -2 8.10257 1.47110   2
  -4   2  -2 7.68524 1.33814   2
  -4   2  -2 10.9172  2.6339   1
  -4   2  -2 4.77936 1.33581   4
  -5  -2  -2 2.70485 1.38826   1
   5  -2   2 5.79115 1.23207   2
  -5  -2  -2 0.99043 0.82735   4
  -5   2  -2 1.95632 1.05913   4
  -5   2  -2 1.65997 1.58273   1
  -5   2  -2 1.55033 0.87036   2
  -6  -2  -2 500.117  16.539   4
  -6  -2  -2 515.282  14.841   1
   6  -2   2 530.661  15.100   2
  -6  -2  -2 537.180  12.481   2
  -6   2  -2 517.890  14.192   4
  -6   2  -2 500.516  14.594   2
  -6   2  -2 500.857  17.171   1
  -7  -2  -2 147.904   7.100   1
  -7  -2  -2 150.657   8.651   4
   7  -2   2 146.622   7.092   2
  -7   2  -2 145.480   6.792   4
  -7   2  -2 156.727   7.397   2
  -7   2  -2 137.010   8.364   1
  -8  -2  -2 12.6022  2.9924   1
  -8  -2  -2 12.7352  3.2889   4
   8  -2   2 12.6442  2.7390   2
  -8   2  -2 12.1179  2.5649   2
  -8   2  -2 12.7132  2.6516   4
  -8   2  -2 11.1005  3.2150   1
  -9  -2  -2 207.086  11.281   4
   9  -2   2 191.533   9.478   2
  -9   2  -2 209.398  11.209   1
  -9   2  -2 212.374   9.396   4
  -9   2  -2 203.212   9.623   2
  10  -2   2 0.32016 1.61824   2
 -10  -2  -2 1.93526 2.30828   4
 -10   2  -2 3.06195 2.17189   1
 -10   2  -2 2.39378 1.64731   2
 -10   2  -2 0.00570 1.59424   4
 -11  -2  -2 31.1848  5.5052   4
  11  -2   2 40.1976  5.2349   2
 -11   2  -2 40.7358  6.1061   1
 -11   2  -2 50.0373  5.1432   2
 -12  -2  -2 104.924   9.275   4
  12  -2   2 94.6786  7.2444   2
 -12   2  -2 111.810   8.087   2
 -12   2  -2 86.9564  7.9987   1
  13  -2   2 1.43963 1.82855   2
 -13  -2  -2 1.12696 2.29451   4
 -13   2  -2 5.44550 2.86555   2
 -14  -2  -2 28.5171  6.1559   4
  14  -2   2 30.3500  4.8996   2
 -14   2  -2 26.4857  5.4445   2
 -15  -2  -2 7.30568 4.23020   4
  15  -2   2 8.01422 3.17703   2
 -15   2  -2 6.33256 3.76446   2
  15  -3  -2 14.3555  4.4623   2
 -15  -3   2 21.6369  6.3141   4
 -15   3   2 19.9553  4.9206   2
  14  -3  -2 -1.0993  2.2057   2
 -14  -3   2 0.01410 2.23245   4
 -14   3   2 -0.6403  2.4237   2
 -13  -3   2 3.79621 2.88277   4
  13  -3  -2 3.06713 2.54708   2
 -13   3   2 4.38322 2.72189   2
  12  -3  -2 84.7530  7.0916   2
 -12  -3   2 79.9186  9.8876   4
 -12   3   2 77.5624  6.4990   2
 -12   3   2 76.6701  7.3172   1
 -11  -3   2 8.74123 3.74022   4
  11  -3  -2 7.72665 3.00962   2
 -11   3   2 12.8853  4.1036   1
 -11   3   2 9.86802 2.80616   2
 -10  -3   2 34.2458  5.8017   4
  10  -3  -2 38.1654  5.2676   2
 -10   3   2 37.1501  4.5876   2
 -10   3   2 37.4741  6.0113   1
   9  -3  -2 32.7820  4.7295   2
  -9  -3   2 27.2738  4.9998   4
  -9   3   2 37.1663  5.7328   1
  -9   3   2 30.3813  3.9512   2
  -8  -3   2 66.0262  6.2658   4
   8  -3  -2 64.2641  5.1030   2
  -8   3   2 61.9739  4.1706   2
  -8   3   2 63.3257  6.1748   1
  -7  -3   2 13.8430  3.4561   4
   7  -3  -2 17.7194  2.9550   2
  -7   3   2 13.1401  3.3831   1
  -7   3   2 14.0159  1.9714   2
  -6  -3   2 0.73959 0.82548   1
  -6  -3   2 2.22100 1.65761   4
   6  -3  -2 1.50796 1.26817   2
  -6   3   2 -0.0071  0.4682   2
  -6   3   2 0.38508 1.61917   1
   5  -3  -2 106.311   5.513   2
  -5  -3   2 115.886   4.955   1
   5   3  -2 107.239   4.895   1
  -5   3   2 109.159   7.291   1
   4  -3  -2 6.35285 1.52636   2
  -4  -3   2 7.31654 1.68415   1
   4   3  -2 9.17491 1.74671   1
  -4   3   2 6.03354 2.26788   1
   3  -3  -2 6.96070 1.31832   2
  -3   3   2 4.74766 2.00371   1
   3   3  -2 8.43188 1.76227   1
   2   3  -2 54.5676  3.7652   1
  -2   3   2 53.5051  4.0472   3
  -2   3   2 55.9512  4.7601   1
  -1   3   2 502.754  14.421   3
   1   3  -2 503.290  16.092   3
  -1   3   2 516.029  16.356   1
   1   3  -2 504.303  15.049   1
   0  -3  -2 36.4995  2.8408   4
   0   3  -2 37.9158  3.6822   1
   0   3  -2 37.1550  4.5115   3
   0   3   2 32.9656  3.5462   1
   0   3   2 34.6618  3.2281   3
  -1  -3  -2 6.78908 1.52425   4
   1   3   2 8.22507 2.12545   1
  -1   3  -2 8.20682 2.20657   1
  -1   3  -2 8.49377 2.27340   3
  -2  -3  -2 460.365  13.295   4
  -2  -3  -2 426.747  14.163   1
   2   3   2 418.909  13.671   1
  -2   3  -2 411.963  14.543   1
  -3  -3  -2 23.8460  3.3107   1
  -3  -3  -2 20.3895  3.0754   4
   3  -3   2 21.3533  2.0571   2
  -3   3  -2 21.1582  3.7755   1
   3   3   2 25.7195  3.3347   1
  -4  -3  -2 49.8891  4.0141   1
  -4  -3  -2 63.7285  5.0156   4
   4  -3   2 54.0074  3.6096   2
   4   3   2 57.0724  4.2163   1
  -4   3  -2 37.8373  5.1442   1
  -5  -3  -2 34.9470  4.7927   4
   5  -3   2 27.7362  3.3377   2
  -5  -3  -2 28.1350  3.5813   1
  -5   3  -2 30.8906  4.8332   1
   6  -3   2 112.399   6.106   2
  -6  -3  -2 107.184   5.995   1
  -6  -3  -2 103.453   7.245   4
  -6   3  -2 101.132   4.294   2
  -6   3  -2 98.7005  5.3186   4
  -6   3  -2 106.041   7.670   1
   7  -3   2 133.708   7.031   2
  -7  -3  -2 116.644   8.211   4
  -7  -3  -2 121.869   6.645   1
  -7   3  -2 120.094   5.651   2
  -7   3  -2 120.086   6.128   4
  -7   3  -2 124.462   8.800   1
  -8  -3  -2 -0.1361  1.6923   4
   8  -3   2 0.25870 1.05052   2
  -8   3  -2 -1.3168  0.9961   2
  -8   3  -2 -0.1122  1.1217   4
  -8   3  -2 -1.6097  1.2268   1
   9  -3   2 4.92171 2.31693   2
  -9  -3  -2 4.46428 2.51529   4
  -9   3  -2 3.06880 1.60852   2
  -9   3  -2 10.6247  3.3815   1
  10  -3   2 -1.2135  1.2655   2
 -10  -3  -2 1.47531 2.11110   4
 -10   3  -2 2.90588 2.52270   1
 -10   3  -2 -2.1728  1.1866   2
 -11  -3  -2 0.30925 1.75716   4
  11  -3   2 -0.4078  1.5996   2
 -11   3  -2 1.58937 1.72522   2
  12  -3   2 3.29852 2.34253   2
 -12  -3  -2 6.04218 3.49273   4
 -12   3  -2 5.49836 3.68756   1
 -12   3  -2 2.53426 2.23391   2
 -13  -3  -2 -4.8774  1.5470   4
  13  -3   2 1.41756 2.39892   2
 -13   3  -2 1.42947 2.47816   2
 -13   3  -2 4.47902 2.34583   1
 -14  -3  -2 1.70496 3.27652   4
  14  -3   2 3.45193 2.83303   2
 -14   3  -2 7.56189 3.15028   2
 -15  -3  -2 1.60286 2.90662   4
 -15   3  -2 4.50308 3.42026   2
 -14  -4   2 45.5744  8.9042   4
  14  -4  -2 43.1343  6.9249   2
  13  -4  -2 8.46541 3.45826   2
 -13  -4   2 -0.8123  2.9036   4
 -13   4   2 10.2803  3.9281   1
  12  -4  -2 22.1767  4.6309   2
 -12  -4   2 22.0610  5.5485   4
 -12   4   2 26.2281  6.1220   1
  11  -4  -2 72.5507  6.8756   2
 -11  -4   2 75.7218  9.8483   4
 -11   4   2 72.9528  7.6892   1
  10  -4  -2 14.3122  3.8950   2
 -10  -4   2 14.8713  4.3975   4
 -10   4   2 25.2848  5.5757   1
   9  -4  -2 12.5006  3.2446   2
  -9  -4   2 17.9450  4.5358   4
  -9   4   2 16.7217  4.4605   1
  -8  -4   2 113.494   8.916   4
   8  -4  -2 143.578   7.693   2
  -8   4   2 122.773   9.559   1
  -7  -4   2 55.6030  6.9824   4
  -7   4   2 50.0343  7.2896   1
  -6  -4   2 47.3620  6.2953   4
  -6   4   2 42.3930  6.5161   1
  -5  -4   2 426.956  13.481   1
   5   4  -2 417.105  13.017   1
  -5   4   2 417.286  17.424   1
  -4  -4   2 66.5427  4.9397   1
   4   4  -2 74.1571  5.0880   1
  -4   4   2 50.2366  5.4319   1
   3   4  -2 78.2632  5.3924   1
  -3   4   2 77.2965  5.8204   3
  -3   4   2 81.2924  6.7709   1
   2   4  -2 41.8386  4.1812   1
  -2   4   2 35.8978  4.6542   3
  -2   4   2 44.3370  5.8603   1
   1   4  -2 251.927  10.709   1
  -1   4   2 236.304   9.983   3
   1   4  -2 242.592  11.372   3
  -1   4   2 220.053  10.842   1
   0  -4  -2 101.871   5.496   4
   0   4  -2 104.656   7.079   1
   0   4  -2 108.730   7.236   3
   0   4   2 97.3360  7.0242   1
  -1  -4  -2 106.783   5.910   4
   1   4   2 94.1788  6.8624   1
  -1   4  -2 103.746   7.227   1
  -1   4  -2 106.131   7.379   3
  -2  -4  -2 1.42726 1.34011   4
  -2  -4  -2 1.94383 1.62906   1
  -2   4  -2 0.23878 1.19211   1
   2   4   2 4.25731 2.08776   1
  -2   4  -2 1.54350 1.42726   3
  -3  -4  -2 80.3667  6.0315   1
  -3  -4  -2 82.9796  5.7363   4
  -3   4  -2 82.9311  6.8689   1
   3   4   2 84.0802  5.9982   1
  -4  -4  -2 70.4986  5.4561   1
  -4  -4  -2 77.5574  6.0786   4
   4   4   2 58.3981  5.0213   1
  -4   4  -2 67.0121  6.4036   1
  -5  -4  -2 13.7134  2.9110   1
  -5  -4  -2 13.5255  3.4062   4
   5   4   2 14.7131  3.1556   1
  -6  -4  -2 42.8065  4.1518   1
  -6  -4  -2 32.1354  5.1292   4
  -6   4  -2 37.4392  6.3063   1
  -7  -4  -2 25.3439  3.7637   1
  -7  -4  -2 32.7218  5.5261   4
  -7   4  -2 21.1206  5.2874   1
  -8  -4  -2 6.84777 3.00994   4
  -8   4  -2 7.49924 3.66401   1
   9  -4   2 553.538  18.974   2
  -9  -4  -2 554.839  22.235   4
  -9   4  -2 534.284  22.491   1
 -10  -4  -2 2.69397 2.77031   4
  10  -4   2 5.34238 2.60918   2
 -10   4  -2 3.83055 3.14636   1
 -11  -4  -2 -1.4883  2.1703   4
  11  -4   2 1.24011 2.16025   2
 -11   4  -2 2.60239 1.43545   2
 -11   4  -2 -0.9895  1.8219   1
 -12  -4  -2 5.76696 3.48197   4
  12  -4   2 3.83562 2.77227   2
 -12   4  -2 0.50199 1.82448   2
 -12   4  -2 3.22254 3.03747   1
 -13  -4  -2 113.688  11.125   4
  13  -4   2 109.591   8.887   2
 -13   4  -2 106.387  10.420   1
  14  -4   2 30.0913  6.1817   2
 -14  -4  -2 11.8093  5.3406   4
 -14   4  -2 22.1837  6.3952   1
  13  -5  -2 177.624  11.838   2
 -13  -5   2 165.262  14.120   4
 -13   5   2 171.394  13.683   1
 -12  -5   2 19.7711  6.1853   4
 -12   5   2 24.1464  6.3574   1
 -11  -5   2 23.9491  5.8660   4
 -11   5   2 20.1192  5.7395   1
 -10  -5   2 175.846  12.851   4
 -10   5   2 163.910  12.728   1
  -9  -5   2 93.6764  8.9968   4
  -9   5   2 92.6103  9.3071   1
  -8  -5   2 183.008  12.072   4
  -8   5   2 183.274  13.298   1
  -7  -5   2 96.0794  8.4735   4
  -7   5   2 87.6570  9.0345   1
  -6  -5   2 19.6897  4.5825   4
  -6   5   2 21.2466  5.3665   1
  -5  -5   2 1.85678 1.63101   1
  -5   5   2 -0.3445  1.5931   3
  -5   5   2 3.61073 2.02557   1
  -4  -5   2 584.088  19.283   1
  -4   5   2 578.461  20.082   3
   4   5  -2 548.877  18.221   1
  -4   5   2 576.058  22.252   1
   3   5  -2 363.532  14.282   1
  -3   5   2 378.359  15.216   3
  -3   5   2 366.345  16.864   1
   2  -5  -2 16.7868  2.6446   4
  -2   5   2 17.2408  4.3828   1
  -2   5   2 16.3596  3.6580   3
   2   5  -2 13.0890  3.2225   1
   1  -5  -2 111.693   5.853   4
  -1   5   2 117.428   7.724   3
   1   5  -2 104.468   7.711   1
  -1   5   2 106.174   8.299   1
   0  -5  -2 154.744   7.631   4
   0   5  -2 148.323   9.728   3
   0   5  -2 150.681   9.530   1
   0   5   2 141.904   9.538   1
  -1  -5  -2 138.636   7.597   4
   1   5   2 151.119   9.420   1
  -1   5  -2 135.576   9.313   1
  -1   5  -2 142.520   9.511   3
  -2  -5  -2 224.137  10.350   4
  -2  -5  -2 218.732  11.853   1
  -2   5  -2 208.762  12.014   1
  -2   5  -2 215.053  12.027   3
   2   5   2 224.374  11.428   1
  -3  -5  -2 577.307  20.313   1
  -3  -5  -2 579.885  19.065   4
  -3   5  -2 578.400  21.366   3
   3   5   2 533.787  19.158   1
  -3   5  -2 562.480  21.580   1
  -4  -5  -2 142.821   8.859   1
  -4  -5  -2 129.649   8.720   4
  -4   5  -2 142.559  10.186   1
   4   5   2 133.762   8.432   1
  -4   5  -2 139.565   9.856   3
  -5  -5  -2 89.9051  6.8473   1
  -5  -5  -2 96.9765  7.9003   4
   5   5   2 83.7342  6.8347   1
  -5   5  -2 102.290   8.943   1
  -6  -5  -2 -0.5981  1.4450   4
  -6  -5  -2 -0.0914  1.5185   1
  -6   5  -2 -0.1361  1.1297   1
  -7  -5  -2 382.481  17.559   4
  -7   5  -2 384.250  19.081   1
  -8  -5  -2 97.5592  9.1294   4
  -8   5  -2 101.381   9.942   1
  -9  -5  -2 3.37013 2.81694   4
  -9   5  -2 3.66597 3.89778   1
 -10  -5  -2 103.449   9.958   4
 -10   5  -2 106.230  10.106   1
 -11  -5  -2 12.8916  4.8906   4
 -11   5  -2 14.2733  5.1181   1
 -12  -5  -2 7.83197 4.20029   4
  12  -5   2 2.53124 2.94810   2
 -12   5  -2 2.54068 3.55917   1
  13  -5   2 2.30422 3.56711   2
 -13   5  -2 -0.0537  4.2088   1
 -12   6   2 160.519  14.367   1
 -11  -6   2 126.833  12.222   4
 -11   6   2 142.806  12.567   1
 -10  -6   2 65.0649  9.9100   4
 -10   6   2 65.3425  9.6233   1
  -9  -6   2 227.755  15.162   4
  -9   6   2 241.531  16.603   1
  -8  -6   2 0.39328 2.33236   4
  -8   6   2 -0.3265  2.9159   1
  -7  -6   2 13.6853  4.3750   4
  -7   6   2 16.9405  5.5246   1
  -6   6   2 125.792  10.703   1
  -5  -6   2 181.542  11.680   4
  -5   6   2 183.223  13.135   1
  -5   6   2 187.679  11.626   3
  -4  -6   2 434.355  17.672   1
  -4   6   2 404.337  19.922   1
  -4   6   2 442.503  18.207   3
   4   6  -2 437.260  16.968   1
  -3   6   2 100.673   8.322   3
  -3   6   2 99.1301  9.2258   1
   3   6  -2 90.4006  7.5120   1
  -2   6   2 44.7434  6.5261   3
  -2   6   2 51.7930  7.7148   1
   2   6  -2 43.7181  6.5885   1
   1   6  -2 339.981  15.901   1
  -1   6   2 344.163  17.076   1
   0   6  -2 57.9543  7.8458   1
   0   6   2 59.9234  7.8631   1
  -1  -6  -2 2.50154 1.87259   4
   1   6   2 7.73874 3.23450   1
  -1   6  -2 0.34820 2.30817   1
  -1   6  -2 0.98209 2.33743   3
  -2  -6  -2 359.927  14.572   4
  -2  -6  -2 353.759  17.047   1
  -2   6  -2 322.900  16.746   1
   2   6   2 316.911  15.339   1
  -2   6  -2 340.035  16.743   3
  -3  -6  -2 0.04452 1.76655   4
  -3  -6  -2 7.26838 2.61269   1
  -3   6  -2 -1.2141  2.0406   3
   3   6   2 1.74847 2.31679   1
  -3   6  -2 -1.5232  2.0488   1
  -4  -6  -2 7.28713 2.96546   4
  -4  -6  -2 5.15622 2.76604   1
  -4   6  -2 14.0323  4.2649   3
   4   6   2 14.0549  3.7193   1
  -4   6  -2 9.66339 4.13555   1
  -5  -6  -2 83.8001  7.3269   1
  -5  -6  -2 79.0538  7.8079   4
  -5   6  -2 76.9591 10.0293   1
   5   6   2 84.6923  7.5115   1
  -5   6  -2 82.0589  9.9546   3
  -6  -6  -2 91.4736  8.5438   4
  -6   6  -2 73.0671  9.5677   3
  -6   6  -2 90.0171  9.5170   1
  -7  -6  -2 30.4412  6.2049   4
  -7   6  -2 4.60103 2.91762   1
  -8  -6  -2 1.21275 2.60358   4
  -8   6  -2 -2.7791  2.4637   1
  -9  -6  -2 302.640  17.819   4
  -9   6  -2 341.839  19.813   1
 -10  -6  -2 3.24712 3.60819   4
 -10   6  -2 10.0520  5.1284   1
 -11  -6  -2 51.0464  9.4049   4
 -11   6  -2 51.1205  9.5202   1
 -10   7   2 3.88385 4.22180   1
  -9  -7   2 1.90316 4.19599   4
  -9   7   2 3.20550 5.25479   1
  -8  -7   2 -1.1341  2.8200   4
  -8   7   2 -8.0041  2.5463   1
  -7  -7   2 9.88197 4.14902   4
  -7   7   2 10.3869  3.9990   1
  -6  -7   2 5.82197 3.65203   4
  -6   7   2 15.3673  5.3260   1
  -5  -7   2 51.4395  7.7416   4
  -5   7   2 71.3208 10.3921   1
  -4  -7   2 93.8758  8.8275   4
  -4   7   2 99.3374 10.2837   1
  -3  -7   2 2.98978 2.65150   4
  -3   7   2 7.07849 3.97692   1
  -2   7   2 6.80102 3.71310   1
   2   7  -2 1.08279 2.57392   1
   1   7  -2 57.2297  8.5367   1
  -1   7   2 57.7022  8.7971   1
   0   7  -2 17.6101  5.3588   1
   0   7   2 19.5836  5.2791   1
  -1  -7  -2 176.505  13.154   1
  -1   7  -2 176.525  12.870   1
   1   7   2 181.929  12.625   1
  -2  -7  -2 128.398  10.819   1
   2   7   2 137.021  10.811   1
  -2   7  -2 150.647  12.069   1
  -2   7  -2 125.007  11.221   3
  -3  -7  -2 62.6528  8.4506   1
  -3  -7  -2 75.5846  7.4831   4
   3   7   2 54.7527  8.0732   1
  -3   7  -2 78.6132 10.4342   1
  -3   7  -2 63.7040  9.3793   3
  -4  -7  -2 35.7657  6.3106   4
  -4   7  -2 34.2661  7.4962   3
  -4   7  -2 39.6008  7.7894   1
  -5  -7  -2 18.7539  5.0291   4
  -5   7  -2 16.7456  5.6163   1
  -5   7  -2 20.0068  5.4255   3
  -6  -7  -2 6.80107 3.84739   4
  -6   7  -2 0.50885 3.14430   1
  -6   7  -2 4.76471 3.58565   3
  -7  -7  -2 193.958  13.930   4
  -7   7  -2 164.953  14.176   1
  -7   7  -2 179.099  14.008   3
  -8  -7  -2 4.90134 3.97598   4
  -8   7  -2 -2.6186  2.1907   1
  -8   7  -2 -4.6236  3.8219   3
  -9  -7  -2 33.0359  7.9737   4
  -9   7  -2 15.1871  7.4864   1
  -6  -8   2 1.19597 3.34010   4
  -6   8   2 2.69443 4.09615   1
  -5  -8   2 32.6129  6.8242   4
  -5   8   2 30.7039  7.9850   1
  -4   8   2 11.9036  5.8106   1
  -3   8   2 14.9978  5.7503   1
  -2   8   2 1.68098 3.39643   1
   1   8  -2 5.51801 3.84775   1
  -1   8   2 3.73521 3.97390   1
   0  -8  -2 3.73335 2.60595   1
   0   8  -2 2.98576 3.84592   1
   0   8   2 1.29357 3.42302   1
  -1  -8  -2 -1.5659  3.2995   1
   1   8   2 1.10427 3.20965   1
  -1   8  -2 1.25315 3.61189   1
  -2  -8  -2 4.37115 2.11918   1
  -2   8  -2 -1.7531  2.9082   1
   2   8   2 3.35169 3.23883   1
  -3   8  -2 -3.1421  3.3474   3
  -3   8  -2 3.99628 3.76807   1
  -4   8  -2 2.33702 3.37031   1
  -5   8  -2 4.15835 3.65553   1
  -6   8  -2 15.8782  6.1256   1
 -16   0   3 -2.0810  2.6011   2
 -15   0   3 2.31756 2.35558   2
  14   0  -3 0.13925 1.62172   2
 -14   0   3 -2.1902  1.8966   2
  14   0  -3 -1.9164  1.4907   2
  13   0  -3 2.07574 1.38299   2
 -13   0   3 0.54568 2.43832   4
 -13   0   3 -0.9411  1.5864   2
  12   0  -3 -0.4451  1.2438   2
 -12   0   3 -0.3509  1.4864   2
 -12   0   3 -0.3716  2.2188   4
  11   0  -3 -1.6390  1.1285   2
 -11   0   3 0.03735 1.99366   4
 -11   0   3 -1.8612  1.3822   2
 -10   0   3 0.49130 1.56679   4
  10   0  -3 0.96664 1.08521   2
 -10   0   3 -1.3468  1.1888   2
  -9   0   3 3.02202 1.70103   4
  -9   0   3 0.58249 0.72904   2
   9   0  -3 -0.0808  0.7910   2
  -9   0   3 0.62312 1.10602   1
  -8   0   3 -0.4919  0.6392   2
  -8   0   3 0.25932 1.00089   4
   8   0  -3 -0.4169  0.7478   2
  -8   0   3 -0.5627  0.9077   1
  -7   0   3 1.29160 0.81989   2
  -7   0   3 -0.3106  0.7688   1
  -7   0   3 0.25615 0.95776   4
   7   0  -3 0.04291 0.67379   2
  -6   0   3 -0.0344  0.6672   1
  -6   0   3 -0.5252  0.6149   4
   6   0  -3 0.46663 0.76695   2
  -6   0   3 0.95653 0.52369   2
  -5   0   3 0.73081 0.74211   4
  -5   0   3 0.03425 0.57487   2
  -5   0   3 -0.2511  0.7058   1
  -4   0   3 -0.2056  0.5952   2
   4   0  -3 -0.0347  0.3496   2
  -4   0   3 -0.2845  0.5392   1
   3   0  -3 0.23622 0.51348   2
  -3   0   3 -1.2127  0.4979   1
  -3   0   3 -0.4157  0.5197   2
   2   0  -3 -0.8615  0.3402   1
   2   0  -3 -0.3491  0.3793   2
  -2   0   3 -1.1596  0.5310   1
  -2   0   3 -0.5247  0.4892   2
   1   0  -3 -2.9720  0.4147   2
   1   0  -3 -3.7313  0.2674   1
  -1   0   3 -2.3072  0.4425   2
   0   0  -3 -12.777   0.477   1
   0   0   3 -13.920   0.305   2
   0   0  -3 -12.076   0.476   4
   0   0  -3 -12.586   0.483   2
  -1   0  -3 -0.9889  0.4110   1
  -1   0  -3 -1.2654  0.3620   2
  -1   0  -3 -0.2403  0.5208   4
   1   0   3 -0.7054  0.3389   2
  -2   0  -3 -1.3187  1.2592   1
  -2   0  -3 0.46825 0.55303   2
   2   0   3 -0.3670  0.4842   2
  -2   0  -3 -1.2276  0.5272   4
  -3   0  -3 -2.4095  0.7036   4
   3   0   3 -1.7803  0.6508   2
  -3   0  -3 -3.2704  1.2338   1
   3   0   3 -3.5954  0.4446   2
  -3   0  -3 -4.2769  0.4708   2
  -4   0  -3 -0.8792  1.1323   1
   4   0   3 -0.6976  0.4886   2
  -4   0  -3 1.22630 0.77901   2
   4   0   3 0.07066 0.65472   2
  -4   0  -3 0.39168 0.88024   4
  -5   0  -3 1.07684 1.47486   1
  -5   0  -3 -0.6624  0.6139   4
   5   0   3 -0.0731  0.6220   2
   5   0   3 -0.7936  0.5891   2
   6   0   3 0.94038 0.80670   2
  -6   0  -3 2.83722 1.11526   2
   6   0   3 0.60183 0.80019   2
  -6   0  -3 2.18147 1.68170   1
  -6   0  -3 -0.3253  0.7858   4
  -7   0  -3 0.39942 1.57853   1
   7   0   3 -0.3640  0.6724   2
  -7   0  -3 0.66683 1.07195   4
   7   0   3 -0.1441  0.7660   2
  -8   0  -3 0.61853 1.33927   4
   8   0   3 2.24957 1.16859   2
  -8   0  -3 0.81432 1.86993   1
   8   0   3 0.35176 0.94573   2
  -8   0  -3 2.60385 1.32733   2
   9   0   3 -2.0036  0.8326   2
  -9   0  -3 -1.8987  0.8332   2
  -9   0  -3 1.00076 1.86064   1
   9   0   3 0.23952 1.03990   2
  -9   0  -3 -1.6423  1.0734   4
  10   0   3 -0.9408  1.0294   2
 -10   0  -3 -0.6722  1.2332   2
 -10   0  -3 -0.9052  1.0689   4
 -10   0  -3 -1.9171  1.6114   1
 -11   0  -3 0.20646 1.43396   4
 -11   0  -3 0.02875 2.16385   1
 -11   0  -3 -0.2340  1.5286   2
  11   0   3 0.00161 1.00146   2
  12   0   3 1.04050 1.05934   2
 -12   0  -3 -0.7168  1.5900   2
 -12   0  -3 -0.9899  1.1386   4
 -13   0  -3 7.70236 3.16090   4
  13   0   3 -3.6490  1.1992   2
 -13   0  -3 -2.1813  1.8543   2
 -14   0  -3 -6.6941  1.9363   4
 -14   0  -3 0.61165 2.45860   2
 -15   0  -3 0.19961 2.76229   4
 -15   0  -3 -0.2297  2.4964   2
 -16   0  -3 -1.0302  3.2327   2
  16  -1  -3 5.27758 2.24311   2
  16  -1  -3 1.04501 2.24324   2
 -16   1   3 1.75592 3.32280   2
  15  -1  -3 24.5028  4.0106   2
 -15  -1   3 29.7557  6.5531   4
 -15   1   3 30.3740  5.9908   2
 -14  -1   3 65.9466  8.0514   2
 -14  -1   3 78.1351  9.3836   4
  14  -1  -3 70.7743  5.8864   2
 -14   1   3 71.3710  8.3540   2
 -13  -1   3 62.3383  7.4627   2
  13  -1  -3 74.4013  5.8570   2
 -13  -1   3 73.6338  8.6527   4
 -13   1   3 77.4627  7.0842   2
  12  -1  -3 75.6705  5.8355   2
 -12  -1   3 87.7003  7.6369   4
 -12  -1   3 79.6169  6.7004   2
 -12   1   3 86.0210  7.0384   2
 -11  -1   3 27.0147  4.8406   4
 -11  -1   3 30.6547  4.7712   2
  11  -1  -3 23.7971  3.7789   2
 -11   1   3 32.5801  4.5374   4
 -11   1   3 26.3538  4.3532   2
 -10  -1   3 8.11945 2.27294   2
  10  -1  -3 2.95695 1.78344   2
 -10  -1   3 3.69937 2.54771   4
 -10   1   3 5.76037 2.24552   2
 -10   1   3 7.56157 2.34254   1
 -10   1   3 4.40551 2.00800   4
  -9  -1   3 156.492   7.745   2
   9  -1  -3 151.446   7.693   2
  -9  -1   3 154.326   8.750   4
  -9   1   3 159.068   7.538   4
  -9   1   3 146.061   7.699   1
   9   1  -3 154.148   4.699   2
  -9   1   3 150.644   8.059   2
   8  -1  -3 81.7243  5.3591   2
  -8  -1   3 85.2489  5.0823   2
  -8  -1   3 77.0767  3.2353   1
  -8  -1   3 81.0694  6.0110   4
   8   1  -3 74.7212  3.1261   2
   8   1  -3 83.8409  3.2145   2
  -8   1   3 81.6159  4.9478   4
   8   1  -3 83.7248  3.1964   2
  -8   1   3 74.1993  5.2148   2
  -8   1   3 81.5722  5.4137   1
   7  -1  -3 63.4341  4.4767   2
  -7  -1   3 66.8220  5.0403   4
  -7  -1   3 66.9417  2.6108   1
  -7  -1   3 70.7004  4.2631   2
  -7   1   3 69.2069  4.7748   1
  -7   1   3 58.8090  4.3470   2
   7   1  -3 71.6976  2.8560   2
   7   1  -3 69.5948  2.7983   2
  -7   1   3 67.1068  4.1240   4
  -6  -1   3 1369.17   29.26   2
   6  -1  -3 1307.87   29.99   2
  -6  -1   3 1393.80   31.22   4
  -6   1   3 1373.28   30.25   2
   6   1  -3 1345.00   26.42   2
   6   1  -3 1310.97   26.30   2
  -6   1   3 1331.05   27.93   4
  -6   1   3 1351.30   31.48   1
   5  -1  -3 140.067   5.973   2
  -5  -1   3 136.825   5.234   2
   5   1  -3 136.743   3.680   2
  -5   1   3 131.995   5.730   2
  -5   1   3 139.282   4.916   4
  -5   1   3 147.609   6.335   1
   5   1  -3 137.015   3.715   2
  -4  -1   3 441.399  10.628   2
   4  -1  -3 440.317  11.675   2
   4   1  -3 437.448   8.475   2
  -4   1   3 416.493  12.251   1
  -4   1   3 437.467  11.337   2
  -4   1   3 422.806   9.711   4
  -3  -1   3 6.84766 0.95225   2
   3  -1  -3 5.57009 1.20307   2
  -3   1   3 6.10366 1.45879   1
  -3   1   3 5.67033 1.09919   2
  -3   1   3 5.27972 0.72815   4
  -2  -1   3 517.721  10.990   2
   2  -1  -3 528.828  12.024   2
  -2   1   3 519.357  11.428   2
   2   1  -3 536.383  11.434   1
  -2   1   3 530.650   9.975   4
  -2   1   3 542.946  11.559   2
  -2   1   3 522.784  13.565   1
   1  -1  -3 7395.22  144.25   2
   1  -1  -3 7836.19  139.64   4
  -1  -1   3 7519.90  143.80   2
  -1   1   3 7876.18  158.05   1
   1   1  -3 7651.65  153.28   1
   1   1  -3 7688.84  146.41   3
   0  -1  -3 35.0493  1.8567   4
   0  -1   3 32.3879  1.5458   2
   0   1  -3 31.8355  1.1469   2
   0   1  -3 31.7749  2.4087   1
   0   1  -3 31.3052  2.4259   3
   0   1   3 21.7136  2.0817   1
   0   1  -3 32.1453  1.1249   2
   1  -1   3 8690.53  170.73   2
  -1  -1  -3 9101.51  161.82   4
  -1  -1  -3 9125.57  183.56   1
  -1   1  -3 9237.19  173.69   2
   1   1   3 8991.14  182.80   1
  -1   1  -3 9091.07  171.50   4
  -1   1  -3 9066.27  172.65   2
  -2  -1  -3 462.784  12.558   1
  -2  -1  -3 459.005  11.882   4
   2  -1   3 488.051  11.226   2
  -2   1  -3 472.106  11.261   2
  -2   1  -3 466.998  11.631   4
  -3  -1  -3 187.556   6.913   4
   3  -1   3 173.494   5.967   2
  -3  -1  -3 179.897   6.767   1
  -3  -1  -3 175.797   4.670   2
  -3   1  -3 181.180   6.237   2
  -3   1  -3 169.727   7.172   1
  -3   1  -3 175.816   6.231   4
  -4  -1  -3 6.90890 1.13256   2
   4  -1   3 4.32229 1.17164   2
  -4  -1  -3 4.27226 1.57453   1
  -4  -1  -3 4.77555 1.47094   4
  -4   1  -3 3.91681 1.58392   1
  -4   1  -3 3.66265 1.16320   4
  -4   1  -3 4.43953 1.32704   2
  -5  -1  -3 764.402  17.411   2
   5  -1   3 759.803  18.501   2
  -5  -1  -3 759.142  19.718   1
  -5  -1  -3 749.522  19.773   4
  -5   1  -3 748.648  18.885   2
  -5   1  -3 759.058  18.615   4
  -5   1  -3 745.099  20.670   1
  -6  -1  -3 924.018  23.879   4
  -6  -1  -3 945.353  23.615   1
   6  -1   3 901.365  22.117   2
  -6  -1  -3 940.456  21.604   2
  -6   1  -3 924.539  24.948   1
  -6   1  -3 932.000  22.451   4
  -6   1  -3 908.626  22.943   2
  -7  -1  -3 290.893   9.984   2
  -7  -1  -3 293.468  11.812   4
   7  -1   3 292.032  10.390   2
  -7  -1  -3 293.234  10.952   1
  -7   1  -3 291.308  11.934   1
  -7   1  -3 292.631  10.779   4
  -7   1  -3 311.252  11.218   2
   8  -1   3 237.517   9.494   2
  -8  -1  -3 235.503   9.938   1
  -8  -1  -3 225.319  10.802   4
  -8  -1  -3 248.917   9.576   2
  -8   1  -3 217.250  10.647   1
  -8   1  -3 236.370   9.979   4
  -8   1  -3 230.142  10.060   2
  -9  -1  -3 250.632  10.255   2
   9  -1   3 245.427   9.974   2
  -9  -1  -3 244.308  11.760   4
  -9  -1  -3 245.895  10.631   1
  -9   1  -3 240.630  11.574   1
  -9   1  -3 252.364  10.880   4
  -9   1  -3 230.859  10.657   2
 -10  -1  -3 74.6817  6.8794   4
  10  -1   3 72.3773  5.5375   2
 -10  -1  -3 72.7049  5.4053   2
 -10  -1  -3 79.4779  6.0988   1
 -10   1  -3 77.6349  6.7653   1
 -10   1  -3 75.7739  6.0689   4
 -10   1  -3 87.0704  6.6172   2
 -11  -1  -3 2.31061 1.59400   4
 -11  -1  -3 -0.9018  1.5392   2
  11  -1   3 1.13598 1.28097   2
 -11   1  -3 -0.5511  1.5109   2
 -11   1  -3 -0.9999  1.5557   4
 -11   1  -3 -1.4304  1.6646   1
  12  -1   3 162.605   8.865   2
 -12  -1  -3 173.087  11.410   4
 -12  -1  -3 174.816  10.324   2
  12  -1   3 172.336   8.986   2
 -12   1  -3 187.294  10.971   2
 -12   1  -3 210.230  11.187   4
 -12   1  -3 217.031  11.873   1
 -13  -1  -3 119.842   9.682   4
  13  -1   3 113.710   7.391   2
  13  -1   3 113.432   7.338   2
 -13   1  -3 101.664   8.569   4
 -13   1  -3 113.838   8.916   2
 -14  -1  -3 50.2611  7.6071   4
  14  -1   3 67.0087  5.5291   2
 -14   1  -3 54.0067  7.5087   2
 -15  -1  -3 17.3269  5.2299   4
  15  -1   3 18.9248  3.4638   2
 -15   1  -3 20.5387  5.2208   2
 -16  -1  -3 1.45580 3.28921   4
  16  -1   3 -1.3079  2.3794   2
 -16  -2   3 48.7032  8.6863   4
 -15  -2   3 8.76199 4.60318   4
  15  -2  -3 12.1792  3.3224   2
 -15   2   3 8.37299 3.72925   2
  14  -2  -3 2.67199 2.01243   2
 -14  -2   3 3.90148 2.61772   4
 -14   2   3 1.44498 2.16762   2
  13  -2  -3 34.4472  5.2419   2
 -13  -2   3 44.0337  6.9653   4
 -13   2   3 33.9357  5.4784   2
  12  -2  -3 14.7256  3.3475   2
 -12  -2   3 13.9891  4.3848   4
 -12   2   3 13.5450  3.4921   2
 -11  -2   3 1.81843 1.98825   4
  11  -2  -3 6.22407 2.45574   2
 -11   2   3 3.68805 1.93575   1
 -11   2   3 2.75912 1.90703   2
  10  -2  -3 3.40683 1.88774   2
 -10  -2   3 6.65250 3.02512   4
 -10   2   3 5.60675 2.55466   1
 -10   2   3 4.67700 2.04661   2
   9  -2  -3 0.08347 1.34448   2
  -9  -2   3 -1.5475  1.5215   4
  -9   2   3 1.59508 1.39167   2
  -9   2   3 1.74715 1.89788   1
  -8  -2   3 215.637  10.754   4
   8  -2  -3 214.183   9.302   2
  -8   2   3 205.621   8.981   2
  -8   2   3 223.550   7.538   4
  -8   2   3 214.227  10.320   1
  -7  -2   3 1294.61   32.26   4
  -7  -2   3 1305.68   28.28   2
   7  -2  -3 1256.82   30.33   2
  -7   2   3 1253.15   29.54   2
  -7   2   3 1273.25   32.83   1
  -7   2   3 1319.22   26.40   4
  -6  -2   3 73.1304  3.6116   2
   6  -2  -3 71.7287  4.5230   2
  -6   2   3 71.7119  4.2433   2
  -6   2   3 77.7366  5.5103   1
  -6   2   3 73.1093  3.1341   4
   5  -2  -3 198.102   7.651   2
  -5  -2   3 211.730   6.071   2
  -5   2   3 208.781   5.140   4
  -5   2   3 211.921   7.022   2
  -5   2   3 204.152   9.154   1
  -4  -2   3 10.1082  1.2081   1
   4  -2  -3 12.4764  1.9979   2
   4   2  -3 13.5827  1.2350   1
  -4   2   3 12.1086  2.4108   1
  -4   2   3 12.5205  1.5072   2
  -4   2   3 12.0900  1.4440   2
   3  -2  -3 22.1516  1.8449   2
   3   2  -3 20.8134  1.7811   1
  -3   2   3 21.3076  3.1785   1
   2  -2  -3 3213.38   59.58   2
   2   2  -3 3128.50   63.97   1
  -2   2   3 3158.96   66.94   1
   1  -2  -3 1426.91   26.81   4
   1   2  -3 1433.76   32.22   3
  -1   2   3 1306.97   32.33   1
   1   2  -3 1470.68   31.19   1
   0  -2  -3 673.154  14.431   4
   0   2   3 637.526  17.167   1
   0   2  -3 616.369  17.291   3
   0   2  -3 650.164  16.814   1
  -1  -2  -3 2142.87   46.56   1
   1  -2   3 2094.38   40.40   2
  -1  -2  -3 2124.74   41.72   4
  -1   2  -3 2167.64   46.58   1
   1   2   3 2138.12   46.02   1
  -2  -2  -3 17.4371  2.5735   1
  -2  -2  -3 14.3338  2.1979   4
   2  -2   3 15.9339  1.4592   2
   2   2   3 17.0778  2.6099   1
  -2   2  -3 13.9295  2.6371   1
  -3  -2  -3 10.4634  2.0546   1
  -3  -2  -3 15.0003  2.6910   4
   3  -2   3 12.8367  1.7990   2
  -3   2  -3 9.71914 1.34366   2
  -3   2  -3 12.2991  2.0327   4
  -3   2  -3 14.0861  1.3222   2
  -4  -2  -3 1211.03   28.39   1
   4  -2   3 1177.06   26.33   2
  -4  -2  -3 1183.94   28.01   4
  -4   2  -3 1184.58   30.25   1
  -4   2  -3 1196.12   26.14   4
  -4   2  -3 1181.35   25.61   2
  -5  -2  -3 62.5489  4.8408   4
  -5  -2  -3 67.2890  4.4861   1
   5  -2   3 71.9051  4.3329   2
  -5   2  -3 56.4618  5.2212   1
  -5   2  -3 69.4674  4.0759   2
  -5   2  -3 67.3016  4.2080   4
  -6  -2  -3 13.0170  2.9909   4
  -6  -2  -3 15.5014  2.8949   1
   6  -2   3 16.5424  2.4773   2
  -6  -2  -3 21.2934  1.5169   2
  -6   2  -3 16.5963  2.7163   4
  -6   2  -3 11.6171  2.9851   1
  -6   2  -3 13.5342  2.4114   2
  -7  -2  -3 279.598  12.168   4
   7  -2   3 257.558  10.188   2
  -7  -2  -3 273.966  10.535   1
  -7   2  -3 264.775  10.046   4
  -7   2  -3 283.692  10.568   2
  -7   2  -3 259.219  12.143   1
   8  -2   3 132.732   7.351   2
  -8  -2  -3 125.202   7.101   1
  -8  -2  -3 141.696   8.950   4
  -8   2  -3 125.773   8.563   1
  -8   2  -3 128.991   7.007   4
  -8   2  -3 121.004   7.060   2
  -9  -2  -3 29.4684  5.2236   4
   9  -2   3 29.9992  4.2252   2
  -9  -2  -3 28.3324  4.3434   1
  -9   2  -3 33.6430  5.3774   1
  -9   2  -3 24.2255  3.8613   4
  -9   2  -3 26.4049  4.1950   2
  10  -2   3 108.096   7.042   2
 -10  -2  -3 109.311   8.442   4
 -10   2  -3 101.081   7.215   2
 -10   2  -3 97.5919  8.2685   1
 -10   2  -3 105.672   7.063   4
 -11  -2  -3 5.08102 3.03726   4
  11  -2   3 11.8441  3.2416   2
 -11   2  -3 5.74139 2.98125   1
 -11   2  -3 9.74989 3.11456   4
 -11   2  -3 12.3081  3.4005   2
 -12  -2  -3 127.731  10.322   4
  12  -2   3 115.148   7.832   2
 -12   2  -3 110.564   8.972   1
 -12   2  -3 109.075   8.325   2
 -13  -2  -3 16.5411  4.6450   4
  13  -2   3 19.0410  4.0742   2
 -13   2  -3 18.7475  4.2777   2
 -13   2  -3 7.63410 5.00668   1
  14  -2   3 132.341   8.839   2
 -14  -2  -3 132.412  11.281   4
 -14   2  -3 116.879   9.479   2
  15  -2   3 4.07108 2.35275   2
  15  -2   3 11.3792  3.1605   2
 -15  -2  -3 1.58966 3.12939   4
 -15   2  -3 4.59591 3.23353   2
 -15  -3   3 60.9486  9.4085   4
  15  -3  -3 43.2748  6.6666   2
 -15   3   3 48.2047  6.5118   2
  14  -3  -3 265.669  13.905   2
 -14  -3   3 270.055  16.517   4
 -14   3   3 277.973  13.382   2
 -13  -3   3 54.1279  8.3908   4
  13  -3  -3 57.9344  7.1645   2
 -13   3   3 70.1823  6.5598   2
 -12  -3   3 157.170  12.004   4
  12  -3  -3 150.520   9.634   2
 -12   3   3 170.763  10.923   1
 -12   3   3 157.728   9.169   2
 -11  -3   3 210.385  13.033   4
  11  -3  -3 205.875  11.020   2
 -11   3   3 238.278  13.196   1
 -11   3   3 224.059  10.326   2
 -10  -3   3 34.0108  5.8783   4
  10  -3  -3 39.4491  5.4049   2
 -10   3   3 41.2050  6.2519   1
 -10   3   3 33.2795  4.3558   2
  -9  -3   3 297.202  14.286   4
   9  -3  -3 312.650  12.673   2
  -9   3   3 314.704  14.623   1
  -9   3   3 289.789  10.733   2
   8  -3  -3 135.347   7.639   2
  -8  -3   3 147.184   9.389   4
  -8   3   3 149.725   9.596   1
  -8   3   3 141.978   6.362   2
  -7  -3   3 95.8088  7.2110   4
   7  -3  -3 83.8487  5.5384   2
  -7   3   3 92.5380  7.2525   1
  -7   3   3 76.4621  3.8990   2
   6  -3  -3 548.763  15.886   2
  -6  -3   3 537.764  12.911   1
  -6   3   3 517.384  18.618   1
   5  -3  -3 132.806   6.195   2
  -5  -3   3 130.375   5.133   1
   5   3  -3 130.775   5.111   1
  -5   3   3 132.520   8.179   1
   4  -3  -3 160.782   6.281   2
  -4   3   3 169.135   8.995   1
   4   3  -3 163.059   6.191   1
   3  -3  -3 135.135   4.849   2
   3  -3  -3 135.870   3.402   4
   3   3  -3 130.839   5.917   1
  -3   3   3 128.802   7.647   1
   2  -3  -3 303.162   7.383   4
  -2   3   3 309.774  10.116   3
   2   3  -3 291.587  10.143   1
  -2   3   3 294.054  11.847   1
   1  -3  -3 979.423  20.707   4
  -1   3   3 1002.16   26.41   1
   1   3  -3 982.080  26.210   3
   1   3  -3 1017.08   24.95   1
  -1   3   3 965.663  23.272   3
   0  -3  -3 33.2545  2.5887   4
   0   3  -3 28.3214  4.0240   3
   0   3   3 41.2732  3.8939   1
   0   3  -3 38.1789  3.5267   1
  -1  -3  -3 2108.89   42.05   4
  -1  -3  -3 2080.56   47.75   1
  -1   3  -3 2080.21   47.25   3
  -1   3  -3 1988.60   47.00   1
   1   3   3 2072.47   46.83   1
  -2  -3  -3 72.3640  5.1936   1
  -2  -3  -3 73.0182  4.6050   4
   2  -3   3 69.5327  3.1645   2
  -2   3  -3 65.0445  5.2537   1
   2   3   3 74.5696  5.1732   1
  -3  -3  -3 155.719   7.645   4
   3  -3   3 146.604   5.655   2
  -3  -3  -3 151.916   7.489   1
   3   3   3 157.370   7.350   1
  -3   3  -3 145.348   8.166   1
   4  -3   3 756.629  18.073   2
  -4  -3  -3 670.519  19.731   1
  -4  -3  -3 707.986  20.228   4
  -5  -3  -3 152.691   7.556   1
  -5  -3  -3 158.056   8.804   4
   5  -3   3 172.129   7.243   2
  -5   3  -3 152.273   4.244   2
  -5   3  -3 157.189   9.206   1
   6  -3   3 661.954  18.287   2
  -6  -3  -3 644.895  18.866   1
  -6  -3  -3 646.866  20.651   4
  -6   3  -3 651.409  15.552   2
  -6   3  -3 632.988  21.788   1
  -6   3  -3 637.385  17.395   4
  -7  -3  -3 147.192   7.751   1
  -7  -3  -3 158.695   9.614   4
   7  -3   3 154.663   7.767   2
  -7   3  -3 144.033   7.186   4
  -7   3  -3 143.880   9.468   1
  -7   3  -3 140.618   6.371   2
   8  -3   3 51.8192  4.8019   2
  -8  -3  -3 50.0040  4.7805   1
  -8  -3  -3 45.9234  6.3301   4
  -8   3  -3 46.3682  4.3035   4
  -8   3  -3 37.9302  5.9793   1
  -8   3  -3 58.6867  4.3385   2
  -9  -3  -3 725.990  25.041   4
   9  -3   3 727.192  22.105   2
  -9   3  -3 730.964  25.461   1
  -9   3  -3 736.559  20.557   2
  10  -3   3 24.8105  4.4756   2
 -10  -3  -3 34.4054  6.0728   4
 -10   3  -3 29.0864  5.4471   1
 -10   3  -3 18.9743  3.4833   2
 -11  -3  -3 39.4627  6.4718   4
  11  -3   3 42.9801  5.7166   2
 -11   3  -3 43.0350  5.5297   2
 -11   3  -3 45.4431  7.4992   1
 -12  -3  -3 435.881  20.442   4
  12  -3   3 443.825  17.469   2
 -12   3  -3 414.139  16.239   2
 -12   3  -3 439.340  20.139   1
 -13  -3  -3 42.8797  7.6203   4
  13  -3   3 45.5727  6.4565   2
 -13   3  -3 55.5667  8.0104   1
 -13   3  -3 40.0488  5.9667   2
 -14  -3  -3 114.304  13.128   4
  14  -3   3 125.436   9.278   2
 -14   3  -3 123.755   9.137   2
 -15  -3  -3 40.8923  8.0044   4
  14  -4  -3 29.6875  5.7562   2
 -14  -4   3 40.9600  8.5091   4
 -13  -4   3 1.93466 3.30424   4
  13  -4  -3 9.29876 3.59505   2
 -13   4   3 8.58543 4.50438   1
 -12  -4   3 2.42305 2.96767   4
  12  -4  -3 2.88256 2.59754   2
 -12   4   3 2.72839 2.75560   1
  11  -4  -3 25.3948  4.5857   2
 -11  -4   3 32.7594  6.0843   4
 -11   4   3 26.7696  6.0824   1
 -10  -4   3 21.4154  5.3467   4
  10  -4  -3 27.3663  4.8477   2
 -10   4   3 23.0961  5.2078   1
   9  -4  -3 9.10534 2.82994   2
  -9  -4   3 1.59003 2.44885   4
  -9   4   3 7.29755 3.43852   1
  -8  -4   3 67.4591  8.0693   4
   8  -4  -3 80.1178  5.1529   2
  -8   4   3 77.6258  7.3040   1
  -7  -4   3 186.087  11.115   4
  -7   4   3 204.316  12.254   1
  -6   4   3 38.3772  5.9516   1
  -5  -4   3 146.150   6.784   1
   5   4  -3 141.628   6.674   1
  -5   4   3 139.275   9.535   1
  -4   4   3 285.342  13.503   1
   4   4  -3 295.976  10.688   1
   3  -4  -3 19.8103  1.6098   4
  -3   4   3 25.5295  4.8555   1
   3   4  -3 33.7525  3.4038   1
  -3   4   3 24.8526  3.7992   3
   2  -4  -3 236.056   7.290   4
  -2   4   3 235.218  11.513   1
   2   4  -3 254.037  10.361   1
  -2   4   3 232.832   9.797   3
   1  -4  -3 605.993  15.067   4
   1   4  -3 593.842  18.800   1
  -1   4   3 584.047  17.519   3
  -1   4   3 610.889  20.247   1
   1   4  -3 598.304  20.143   3
   0  -4  -3 236.559   8.461   4
   0   4  -3 220.734  11.039   3
   0   4   3 219.466  10.745   1
   0   4  -3 222.803  10.477   1
  -1  -4  -3 694.251  18.369   4
  -1  -4  -3 665.316  21.780   1
  -1   4  -3 677.575  21.547   1
  -1   4  -3 656.816  21.837   3
   1   4   3 696.256  21.268   1
  -2  -4  -3 136.252   8.298   1
  -2  -4  -3 133.538   7.042   4
  -2   4  -3 126.004   8.209   1
   2   4   3 132.063   7.844   1
  -2   4  -3 130.945   8.598   3
  -3  -4  -3 7.29570 2.24997   4
  -3  -4  -3 7.16982 2.44316   1
   3   4   3 5.89697 2.37298   1
  -3   4  -3 10.7665  3.1451   1
  -4  -4  -3 253.512  11.396   4
  -4  -4  -3 248.298  11.085   1
  -4   4  -3 238.558  12.336   1
   4   4   3 256.024  10.915   1
  -5  -4  -3 130.050   7.583   1
  -5  -4  -3 124.974   8.294   4
  -6  -4  -3 6.00032 2.27543   1
  -6  -4  -3 4.73477 2.58616   4
  -6   4  -3 10.4982  3.8272   1
  -7  -4  -3 35.1845  4.7087   1
  -7  -4  -3 40.2403  6.0763   4
  -7   4  -3 31.3818  6.0620   1
  -8  -4  -3 156.700  10.743   4
   8  -4   3 165.731   8.984   2
  -8   4  -3 158.894  11.175   1
  -9  -4  -3 8.36415 3.45815   4
   9  -4   3 4.28369 2.57400   2
  -9   4  -3 17.2772  4.5506   1
  10  -4   3 7.32198 2.86648   2
 -10  -4  -3 8.64843 3.63276   4
 -10   4  -3 11.3450  1.9034   2
 -10   4  -3 9.04205 3.86342   1
 -11  -4  -3 1.20659 2.91538   4
  11  -4   3 -0.7887  2.0788   2
 -11   4  -3 3.43403 1.65193   2
 -11   4  -3 5.25410 3.46797   1
  12  -4   3 0.66298 2.37969   2
 -12  -4  -3 1.61283 2.49471   4
 -12   4  -3 -2.1393  1.5728   1
 -12   4  -3 0.99268 1.74495   2
 -13  -4  -3 -0.4400  3.6095   4
  13  -4   3 -0.1685  2.4950   2
 -13   4  -3 -1.1192  2.1856   2
 -13   4  -3 5.17948 4.83512   1
  14  -4   3 77.1347  9.0937   2
 -14   4  -3 77.5218 10.5471   1
 -13  -5   3 16.2309  6.1653   4
  13  -5  -3 21.5242  5.2998   2
 -13   5   3 12.6935  4.5698   1
 -12  -5   3 -2.2445  2.6804   4
 -12   5   3 7.89394 3.71689   1
 -11  -5   3 133.891  11.532   4
 -11   5   3 118.435  11.061   1
 -10  -5   3 8.10476 3.83704   4
 -10   5   3 12.7752  3.9747   1
  -9  -5   3 17.7015  4.7181   4
  -9   5   3 27.3490  5.8195   1
  -8  -5   3 415.475  18.802   4
  -8   5   3 412.755  19.929   1
  -7  -5   3 7.29063 3.03883   4
  -7   5   3 13.9779  4.3675   1
  -6   5   3 20.4664  5.1167   1
  -5   5   3 54.8616  7.7338   1
  -5   5   3 56.6726  6.8320   3
  -4   5   3 85.5917  6.7826   3
  -4   5   3 76.2091  7.6251   1
   4   5  -3 83.8504  6.1026   1
  -3   5   3 62.1388  7.9401   1
  -3   5   3 51.1103  5.3660   3
   3   5  -3 52.9708  5.5618   1
  -2   5   3 187.995  11.343   1
  -2   5   3 188.670   9.613   3
   2   5  -3 160.809   9.426   1
   1  -5  -3 31.5658  3.5874   4
   1   5  -3 23.8118  4.4204   1
  -1   5   3 28.6130  5.3026   1
   0  -5  -3 63.7578  4.6784   4
   0   5   3 65.6245  6.5830   1
   0   5  -3 66.5568  6.4066   1
   0   5  -3 71.4882  6.9076   3
  -1  -5  -3 65.1220  6.3484   1
  -1  -5  -3 71.1811  5.3317   4
  -1   5  -3 72.6416  6.8897   3
   1   5   3 72.2984  6.6784   1
  -1   5  -3 56.2995  6.1001   1
  -2  -5  -3 1.72256 1.97450   1
  -2  -5  -3 6.86103 1.99028   4
  -2   5  -3 7.50362 3.03721   1
   2   5   3 7.03828 3.00586   1
  -2   5  -3 6.64669 2.78615   3
  -3  -5  -3 209.046  10.603   4
  -3  -5  -3 212.838  11.463   1
   3   5   3 191.185  10.634   1
  -3   5  -3 200.606  11.971   1
  -3   5  -3 207.400  12.146   3
  -4  -5  -3 6.15829 2.60319   4
  -4  -5  -3 4.53141 2.31491   1
   4   5   3 5.96600 2.91345   1
  -4   5  -3 4.55230 2.73755   1
  -4   5  -3 6.64811 2.90916   3
  -5  -5  -3 468.566  17.252   1
  -5  -5  -3 448.476  17.867   4
   5   5   3 441.697  16.533   1
  -5   5  -3 447.088  19.861   1
  -6  -5  -3 214.600  10.859   1
  -6  -5  -3 225.100  12.735   4
  -7  -5  -3 10.5960  3.9223   4
  -7   5  -3 8.43676 4.50130   1
  -8  -5  -3 9.79589 3.91620   4
  -8   5  -3 16.2485  5.7067   1
  -9  -5  -3 12.6485  4.3312   4
  -9   5  -3 17.6818  5.4440   1
 -10  -5  -3 7.69131 3.79102   4
 -10   5  -3 6.82450 4.01935   1
 -11  -5  -3 0.53240 3.03737   4
 -11   5  -3 7.38339 4.46776   1
 -12  -5  -3 63.2849 10.3486   4
  12  -5   3 42.0015  6.7737   2
 -12   5  -3 65.0408 10.0302   1
  13  -5   3 107.431   9.587   2
 -13   5  -3 105.405  11.459   1
 -12   6   3 8.74495 3.77383   1
 -11  -6   3 27.7780  7.2674   4
 -11   6   3 23.2684  6.6225   1
 -10  -6   3 12.3677  4.7488   4
 -10   6   3 15.0823  5.1741   1
  -9  -6   3 1.60859 2.77304   4
  -9   6   3 6.71375 4.29830   1
  -8  -6   3 27.1433  6.1509   4
  -8   6   3 16.1099  5.5602   1
  -7  -6   3 10.2354  3.9422   4
  -7   6   3 8.26443 4.44730   1
  -6  -6   3 0.66849 2.52770   4
  -6   6   3 2.54422 2.34312   1
  -5   6   3 31.3192  6.5285   1
  -4   6   3 14.8539  4.5078   1
  -3   6   3 2.53776 2.66539   1
   3   6  -3 1.79370 2.33121   1
  -2   6   3 126.112  10.375   1
  -2   6   3 123.926   8.883   3
   2   6  -3 128.106   9.154   1
   1   6  -3 20.5161  4.7254   1
  -1   6   3 10.5840  3.8189   1
   0   6   3 352.501  16.976   1
   0   6  -3 370.638  17.876   3
   0   6  -3 364.603  16.899   1
  -1  -6  -3 2.36775 1.44496   1
  -1  -6  -3 0.21523 1.57230   4
   1   6   3 -0.0472  2.1273   1
  -1   6  -3 0.35107 2.00638   3
  -1   6  -3 -2.6316  1.6047   1
  -2  -6  -3 10.4620  4.0735   1
  -2  -6  -3 17.6238  3.8353   4
   2   6   3 12.5834  3.8375   1
  -2   6  -3 5.82885 3.33168   1
  -2   6  -3 14.4472  4.3103   3
  -3  -6  -3 0.91575 1.89892   1
  -3  -6  -3 2.59600 2.00487   4
   3   6   3 1.57919 2.46170   1
  -3   6  -3 0.94456 2.43316   1
  -3   6  -3 4.37553 3.03534   3
  -4  -6  -3 165.318  10.929   1
  -4  -6  -3 166.988  10.715   4
  -4   6  -3 185.005  12.317   3
  -4   6  -3 175.332  12.607   1
   4   6   3 179.097  11.120   1
  -5  -6  -3 26.7898  5.3667   4
  -5  -6  -3 26.6091  4.5924   1
  -5   6  -3 32.2278  6.8029   3
   5   6   3 28.2786  5.4820   1
  -5   6  -3 32.9153  6.9552   1
  -6  -6  -3 80.3339  9.4468   4
  -6   6  -3 93.4825  9.2658   3
  -6   6  -3 81.9805 10.6619   1
  -7  -6  -3 18.4090  4.9211   4
  -8  -6  -3 0.83733 2.53421   4
  -8   6  -3 -2.5729  3.6207   1
  -9  -6  -3 -0.7571  2.7121   4
  -9   6  -3 0.06606 4.36631   1
 -10  -6  -3 0.60319 3.37486   4
 -10   6  -3 0.22962 4.80572   1
 -11  -6  -3 3.00322 4.36993   4
 -11   6  -3 9.71769 3.93423   1
 -10   7   3 105.064  13.806   1
  -9  -7   3 24.2467  6.9714   4
  -9   7   3 61.4897  9.9332   1
  -8  -7   3 2.27028 3.32416   4
  -8   7   3 4.03359 5.78143   1
  -7  -7   3 3.47261 3.48649   4
  -7   7   3 10.8925  4.7146   1
  -6  -7   3 69.6468  9.5632   4
  -6   7   3 74.4007 11.0298   1
  -5  -7   3 37.7943  6.7091   4
  -5   7   3 43.6911  8.2161   1
  -4  -7   3 23.8838  5.5699   4
  -4   7   3 21.7365  6.0620   1
  -3   7   3 2.85078 3.16211   1
   2   7  -3 43.2148  7.0879   1
  -2   7   3 39.3538  7.4409   1
   1   7  -3 5.35073 3.44680   1
  -1   7   3 0.48843 2.50426   1
   0  -7  -3 119.077  10.860   1
   0   7   3 110.318  10.096   1
   0   7  -3 117.784  10.303   1
  -1  -7  -3 23.4363  5.8108   1
  -1   7  -3 24.7399  5.6622   3
   1   7   3 26.8322  5.9845   1
  -1   7  -3 22.4106  5.5535   1
  -2  -7  -3 78.0131  8.3317   1
   2   7   3 61.0155  8.6212   1
  -2   7  -3 59.4362  9.1467   1
  -2   7  -3 64.0334  9.1601   3
  -3  -7  -3 29.0548  5.8590   1
  -3   7  -3 25.0665  6.4240   1
  -3   7  -3 16.5541  4.7936   3
   3   7   3 21.8377  5.5705   1
  -4  -7  -3 40.8139  6.6979   4
  -4  -7  -3 22.9230  6.3650   1
  -4   7  -3 38.2864  7.5485   3
  -4   7  -3 45.2624  8.2831   1
   4   7   3 43.8950  7.2200   1
  -5  -7  -3 1.38025 2.77813   4
  -5   7  -3 7.70428 4.02479   3
  -5   7  -3 5.49099 4.08437   1
  -6  -7  -3 31.4920  6.3565   4
  -6   7  -3 22.8082  6.4367   3
  -6   7  -3 37.0092  7.8861   1
  -7  -7  -3 36.6451  7.3221   4
  -7   7  -3 54.1872  9.0910   3
  -7   7  -3 26.9529  7.1103   1
  -8  -7  -3 0.81799 3.13477   4
  -8   7  -3 -0.6863  2.1873   1
  -8   7  -3 -0.6433  2.6585   3
  -9  -7  -3 1.03552 4.51238   4
  -9   7  -3 2.10819 4.05378   3
  -9   7  -3 4.53310 6.01740   1
  -6  -8   3 41.7646  7.8788   4
  -6   8   3 50.0893 10.0028   1
  -5  -8   3 112.119  10.536   4
  -5   8   3 106.476  13.631   1
  -4  -8   3 31.2501  6.4275   4
  -4   8   3 41.4328  8.7162   1
  -3   8   3 2.99313 3.64745   1
  -2   8   3 31.9824  7.4424   1
   1  -8  -3 38.0586  8.1538   1
   1   8  -3 24.9103  6.2513   1
  -1   8   3 54.2691  9.3100   1
   0  -8  -3 31.4309  7.7093   1
   0   8  -3 55.4993  9.4212   1
   0   8   3 56.1000  9.3642   1
  -1   8  -3 95.3132 12.2877   1
   1   8   3 91.6322 11.5820   1
  -2  -8  -3 66.6711  9.5812   1
   2   8   3 56.2931  9.1290   1
  -2   8  -3 64.5236 10.1168   1
  -3   8  -3 7.37113 4.25770   3
  -3   8  -3 10.0436  4.6471   1
  -4   8  -3 11.2741  5.3377   1
  -4   8  -3 14.9468  6.0686   3
  -5   8  -3 38.5930  8.3535   3
  -5   8  -3 42.3910  9.0485   1
  -6   8  -3 5.07586 4.41000   1
 -16   0   4 19.0435  5.2773   2
 -15   0   4 397.000  18.315   2
  14   0  -4 206.564   8.343   2
 -14   0   4 201.952  12.206   2
  14   0  -4 196.602   8.183   2
 -13   0   4 24.0757  5.0510   4
  13   0  -4 32.3326  3.3215   2
 -13   0   4 32.7815  5.3667   2
  12   0  -4 20.5761  3.2424   2
 -12   0   4 18.2334  3.9289   2
 -12   0   4 27.1133  4.7855   4
 -11   0   4 71.8743  6.3573   4
  11   0  -4 71.9504  4.9520   2
 -11   0   4 74.9798  6.2984   2
  10   0  -4 1294.50   30.01   2
 -10   0   4 1287.42   32.33   4
 -10   0   4 1279.46   32.59   2
  -9   0   4 -0.0284  1.0781   1
  -9   0   4 2.05068 1.20224   2
   9   0  -4 1.38609 0.95125   2
  -9   0   4 0.94595 1.33193   4
  -8   0   4 6.57953 1.98853   2
   8   0  -4 9.08097 1.91395   2
  -8   0   4 8.21868 1.77127   1
  -8   0   4 6.22295 1.99373   4
  -7   0   4 111.424   4.943   1
  -7   0   4 117.708   6.067   4
  -7   0   4 115.836   5.856   2
   7   0  -4 114.991   5.488   2
   6   0  -4 49.1882  3.4266   2
  -6   0   4 56.1441  3.8289   4
  -6   0   4 50.0928  2.9485   1
  -6   0   4 52.4698  3.5383   2
  -5   0   4 116.726   4.408   1
  -5   0   4 122.307   5.245   2
   5   0  -4 115.121   4.914   2
  -4   0   4 100.476   4.452   2
   4   0  -4 112.221   4.511   2
  -4   0   4 105.352   3.906   1
   3   0  -4 580.149  13.436   2
  -3   0   4 540.890  13.207   2
   3   0  -4 573.148  13.201   1
  -3   0   4 557.623  12.938   1
  -2   0   4 26.7308  1.9742   1
   2   0  -4 21.8101  1.7296   1
  -2   0   4 26.5200  1.9545   2
   2   0  -4 22.7681  1.8678   2
  -1   0   4 3120.41   59.42   2
   1   0  -4 3097.71   59.70   2
   1   0  -4 3199.44   62.88   1
   0   0  -4 433.924  10.280   2
   0   0  -4 461.780  11.522   1
   0   0   4 432.216   9.995   2
   0   0  -4 439.557  10.483   4
   1   0   4 190.437   5.351   2
  -1   0  -4 183.683   5.863   4
  -1   0  -4 191.747   5.634   2
  -2   0  -4 1333.23   27.02   4
  -2   0  -4 1261.93   26.72   2
   2   0   4 1338.93   26.40   2
  -2   0  -4 1291.83   29.40   1
  -3   0  -4 2122.12   46.97   1
   3   0   4 2217.60   43.00   2
  -3   0  -4 2168.74   43.32   4
  -3   0  -4 2260.70   43.87   2
  -4   0  -4 3646.07   72.11   2
  -4   0  -4 3708.15   70.99   4
   4   0   4 3743.86   71.10   2
  -4   0  -4 3721.46   76.99   1
  -5   0  -4 77.1152  4.3348   2
   5   0   4 75.2789  3.8501   2
  -5   0  -4 71.8129  4.7213   4
  -5   0  -4 76.6615  5.2026   1
  -6   0  -4 37.6735  4.3383   4
   6   0   4 25.6073  2.4589   2
   6   0   4 27.8643  2.4855   2
  -6   0  -4 23.4179  3.1828   2
  -6   0  -4 24.4124  3.8254   1
  -7   0  -4 304.931  11.824   1
   7   0   4 286.603   9.329   2
  -7   0  -4 281.466  10.486   2
  -7   0  -4 281.138  11.212   4
  -8   0  -4 1565.69   36.94   2
  -8   0  -4 1595.05   39.11   1
  -8   0  -4 1629.60   37.71   4
   8   0   4 1564.48   34.32   2
  -9   0  -4 182.052   9.626   1
   9   0   4 175.137   7.355   2
  -9   0  -4 166.212   9.235   4
  -9   0  -4 181.132   9.119   2
 -10   0  -4 36.2373  5.2687   4
 -10   0  -4 33.4038  5.0630   1
 -10   0  -4 24.6794  4.3019   2
  10   0   4 29.0792  3.5349   2
 -11   0  -4 204.214  11.159   4
  11   0   4 193.851   7.850   2
 -11   0  -4 191.114  10.573   2
 -11   0  -4 197.764  10.449   1
  12   0   4 129.346   6.078   2
 -12   0  -4 115.822   8.635   2
 -12   0  -4 124.584   9.208   4
  13   0   4 87.3018  4.9123   2
 -13   0  -4 84.5303  7.8679   2
 -13   0  -4 82.3666  9.0854   4
 -14   0  -4 96.4981  8.8482   2
 -14   0  -4 92.7732  8.9343   4
 -15   0  -4 6.29365 3.58902   2
 -15   0  -4 4.07237 3.68548   4
 -16   0  -4 14.8371  5.3695   2
  16  -1  -4 2.69650 2.18577   2
 -16   1   4 0.92652 3.24910   2
  15  -1  -4 36.1662  4.8613   2
 -15  -1   4 32.2015  5.9852   2
 -15   1   4 30.0682  5.9276   2
 -14  -1   4 4.98704 3.05716   4
 -14  -1   4 1.50253 2.41558   2
  14  -1  -4 5.65696 2.57109   2
 -14   1   4 1.16704 2.16833   2
 -13  -1   4 204.139  11.336   2
  13  -1  -4 183.868   9.445   2
 -13  -1   4 199.243  12.266   4
 -13   1   4 196.482  11.358   2
  12  -1  -4 65.6764  5.5854   2
 -12  -1   4 68.5333  6.7916   4
 -12  -1   4 61.5759  5.9965   2
 -12   1   4 55.0488  5.7224   2
 -11  -1   4 53.0822  6.5606   4
  11  -1  -4 53.9891  4.8232   2
 -11  -1   4 52.7771  5.3101   2
 -11   1   4 49.3892  5.9635   2
 -10  -1   4 200.911  10.484   4
  10  -1  -4 190.644   9.047   2
 -10  -1   4 191.364   9.411   2
 -10   1   4 196.904   8.963   4
  10   1  -4 186.680   5.442   2
 -10   1   4 193.402   9.215   1
 -10   1   4 200.959   9.899   2
   9  -1  -4 1430.09   33.46   2
  -9  -1   4 1432.50   33.40   2
  -9  -1   4 1401.78   34.83   4
   9   1  -4 1393.24   28.29   2
  -9   1   4 1375.74   33.86   2
  -9   1   4 1412.61   31.87   4
  -9   1   4 1387.96   34.22   1
  -8  -1   4 115.731   7.051   4
  -8  -1   4 112.549   6.040   2
   8  -1  -4 119.613   6.425   2
   8   1  -4 112.958   4.143   2
  -8   1   4 117.229   5.869   4
  -8   1   4 117.658   6.507   1
  -8   1   4 110.517   6.344   2
  -7  -1   4 142.578   6.383   2
   7  -1  -4 136.842   6.650   2
  -7  -1   4 137.109   7.353   4
  -7   1   4 152.932   7.127   2
   7   1  -4 143.486   4.643   2
  -7   1   4 150.958   7.054   1
   7   1  -4 136.099   4.611   2
  -7   1   4 134.727   5.915   4
  -6  -1   4 2.42787 1.14786   2
   6  -1  -4 3.69333 1.48989   2
   6   1  -4 1.04707 0.61987   2
   6   1  -4 2.34044 0.73753   2
  -6   1   4 0.15036 1.13420   1
  -6   1   4 2.43185 1.04825   4
  -6   1   4 -0.7699  1.1065   2
   5  -1  -4 801.032  19.482   2
  -5  -1   4 817.798  18.545   2
   5   1  -4 816.046  16.442   2
  -5   1   4 789.023  17.067   4
   5   1  -4 787.280  16.439   2
  -5   1   4 773.044  18.962   2
  -5   1   4 786.497  20.134   1
   4  -1  -4 2489.87   50.31   2
  -4  -1   4 2493.91   49.14   2
  -4   1   4 2539.79   46.53   4
  -4   1   4 2480.54   49.67   2
   4   1  -4 2507.90   47.26   2
   4   1  -4 2508.14   47.31   2
  -4   1   4 2571.19   53.21   1
   3  -1  -4 919.110  19.964   2
  -3  -1   4 912.747  18.916   2
   3   1  -4 887.688  17.368   2
  -3   1   4 841.017  19.043   2
   3   1  -4 879.809  17.361   2
  -3   1   4 902.503  21.432   1
   3   1  -4 904.307  18.022   1
   2  -1  -4 6625.69  125.74   2
  -2  -1   4 6619.12  126.46   2
   2   1  -4 6522.54  123.78   2
   2   1  -4 6757.46  131.60   1
   2   1  -4 6554.30  124.15   2
  -2   1   4 6577.56  131.01   1
  -2   1   4 6492.30  126.29   2
  -2   1   4 6878.34  125.37   2
   1  -1  -4 9072.05  181.24   1
   1  -1  -4 9095.11  170.18   4
   1  -1  -4 9013.38  175.43   2
  -1  -1   4 8980.31  176.12   2
  -1   1   4 8939.88  183.83   1
   1   1  -4 9113.35  176.27   3
  -1   1   4 9220.09  172.28   2
   1   1  -4 9999.99  174.01   2
   1   1  -4 9291.27  189.09   1
  -1   1   4 9717.73  173.19   2
   1   1  -4 9226.11  174.09   2
   0  -1   4 685.441  14.524   2
   0  -1  -4 684.844  14.530   4
   0  -1  -4 652.157  13.738   2
   0   1  -4 679.099  16.481   1
   0   1  -4 711.982  14.087   2
   0   1  -4 689.553  16.973   3
   0   1  -4 707.314  14.300   2
  -1  -1  -4 3100.33   58.72   4
  -1  -1  -4 3237.62   64.76   1
   1  -1   4 3140.07   59.78   2
  -1   1  -4 3167.61   59.58   4
  -1   1  -4 3079.61   64.46   1
  -1   1  -4 3131.50   59.81   2
  -2  -1  -4 1846.62   40.49   1
  -2  -1  -4 1916.62   35.41   2
  -2  -1  -4 1849.24   37.17   4
   2  -1   4 1836.83   37.08   2
  -2   1  -4 1857.26   37.34   2
  -2   1  -4 1866.86   37.25   4
  -3  -1  -4 688.356  14.615   2
   3  -1   4 664.169  15.939   2
  -3  -1  -4 683.927  17.905   1
  -3  -1  -4 667.732  16.887   4
  -3   1  -4 688.205  16.408   2
  -3   1  -4 676.771  18.425   1
  -3   1  -4 703.258  16.662   4
   4  -1   4 310.214   9.195   2
  -4  -1  -4 275.147   9.827   4
  -4  -1  -4 297.854  10.264   1
  -4  -1  -4 302.946   8.130   2
  -4   1  -4 273.367   9.268   4
  -4   1  -4 290.244  10.707   1
  -4   1  -4 285.439   9.375   2
   5  -1   4 378.426  11.308   2
  -5  -1  -4 364.702  10.383   2
  -5  -1  -4 374.942  12.499   1
  -5  -1  -4 389.867  12.654   4
  -5   1  -4 391.785  11.829   2
  -5   1  -4 371.552  11.659   4
  -5   1  -4 364.462  13.030   1
  -6  -1  -4 222.508   8.070   2
  -6  -1  -4 236.196   9.694   1
   6  -1   4 230.869   8.701   2
  -6  -1  -4 227.736   9.796   4
  -6   1  -4 228.868   9.121   4
  -6   1  -4 242.780   9.259   2
  -6   1  -4 234.055  10.375   1
  -7  -1  -4 57.0500  5.0633   4
   7  -1   4 47.8868  4.0499   2
  -7  -1  -4 52.8037  4.0000   2
  -7  -1  -4 55.7079  4.9903   1
  -7   1  -4 47.8421  4.3796   2
  -7   1  -4 48.2393  4.2708   4
  -7   1  -4 57.5492  5.4254   1
  -8  -1  -4 225.102   9.118   2
   8  -1   4 208.900   8.868   2
  -8  -1  -4 220.363  10.666   4
  -8  -1  -4 216.238  10.028   1
  -8   1  -4 208.916   9.598   4
  -8   1  -4 211.990  10.639   1
  -8   1  -4 215.457   9.751   2
  -9  -1  -4 12.8453  2.5056   2
  -9  -1  -4 6.90407 2.76623   4
   9  -1   4 7.36174 2.26994   2
  -9  -1  -4 6.44886 2.82581   1
  -9   1  -4 5.40422 2.12486   2
  -9   1  -4 5.99857 2.20344   4
  -9   1  -4 3.35591 2.49019   1
  10  -1   4 30.8448  4.1817   2
 -10  -1  -4 34.9977  5.6098   4
 -10  -1  -4 36.8120  5.1881   1
 -10   1  -4 25.9083  4.9305   1
 -10   1  -4 31.8146  4.7331   4
 -10   1  -4 35.3325  5.0667   2
  11  -1   4 119.678   7.189   2
  11  -1   4 118.961   7.262   2
 -11  -1  -4 125.509   9.180   4
 -11  -1  -4 129.041   8.343   2
 -11   1  -4 133.344   8.624   4
 -11   1  -4 118.432   8.325   2
 -11   1  -4 124.272   9.181   1
  12  -1   4 174.840   8.961   2
 -12  -1  -4 182.728  11.662   4
  12  -1   4 196.078   9.448   2
 -12   1  -4 165.605  10.432   2
 -12   1  -4 172.947  10.786   1
 -12   1  -4 177.524  10.859   4
  13  -1   4 36.3579  4.7138   2
 -13  -1  -4 24.6737  5.3529   4
 -13   1  -4 27.6011  5.2690   2
 -13   1  -4 37.4537  6.2410   4
 -14  -1  -4 -0.4067  2.4459   4
  14  -1   4 0.94711 1.76475   2
 -14   1  -4 -0.9868  2.1173   2
 -15  -1  -4 29.6651  6.1518   4
  15  -1   4 20.7824  3.5180   2
 -15   1  -4 12.1987  4.2481   2
 -16  -2   4 -3.9218  4.0561   4
 -15  -2   4 21.7724  6.0077   4
  15  -2  -4 24.1695  4.4821   2
 -15   2   4 20.4937  4.7383   2
  14  -2  -4 98.0753  7.7502   2
 -14  -2   4 105.208   9.732   4
 -14   2   4 93.7308  8.1153   2
 -13  -2   4 7.88971 3.31524   4
  13  -2  -4 4.35608 2.48804   2
 -13   2   4 4.25699 2.60264   2
 -12  -2   4 3.04197 2.40185   4
  12  -2  -4 5.94159 2.50678   2
 -12   2   4 3.08521 2.20553   2
 -11  -2   4 20.9853  4.6309   4
  11  -2  -4 23.8773  4.1671   2
 -11   2   4 22.8729  4.1512   1
 -11   2   4 27.0348  4.4749   2
  10  -2  -4 13.8466  3.1313   2
 -10  -2   4 14.0790  3.6578   4
 -10   2   4 14.9385  3.6331   1
 -10   2   4 17.6704  3.4854   2
  -9  -2   4 13.2656  3.6460   4
   9  -2  -4 18.1068  3.4432   2
  -9   2   4 13.8483  3.3383   1
  -9   2   4 15.4555  3.0847   2
  -8  -2   4 5.61997 2.43997   4
   8  -2  -4 9.17002 2.19867   2
  -8   2   4 8.47272 2.65390   1
  -8   2   4 11.3414  1.8638   4
  -8   2   4 7.45383 1.98304   2
   7  -2  -4 1.96765 1.17521   2
  -7   2   4 1.90905 0.92691   4
  -7   2   4 1.92288 1.78572   1
  -7   2   4 2.38434 1.19947   2
   6  -2  -4 415.762  13.023   2
  -6  -2   4 416.491  11.220   2
  -6   2   4 417.601   9.428   4
  -6   2   4 412.114  12.106   2
  -6   2   4 409.036  14.457   1
   5  -2  -4 682.673  17.721   2
  -5  -2   4 672.937  15.527   2
  -5   2   4 695.487  16.310   2
  -5   2   4 691.040  19.969   1
  -5   2   4 702.294  16.489   2
   4  -2  -4 6.95506 1.53441   2
  -4   2   4 10.3584  1.3815   2
   4   2  -4 9.86357 0.96347   1
  -4   2   4 5.42386 1.84618   1
  -4   2   4 6.84588 1.12432   2
   3  -2  -4 15.6667  1.9009   2
  -3   2   4 10.9708  2.4032   1
   3   2  -4 16.2550  1.4713   1
   2  -2  -4 15.6712  1.3938   2
   2  -2  -4 14.6017  0.8296   4
  -2   2   4 13.1853  2.4900   1
   2   2  -4 14.2624  1.8845   1
   1  -2  -4 21.2189  1.4874   4
   1   2  -4 22.9360  2.6945   1
   1   2  -4 20.9055  3.0338   3
   0  -2  -4 190.833   6.033   4
   0  -2  -4 198.881   8.272   1
   0   2   4 198.302   8.021   1
   0   2  -4 194.724   8.221   3
   0   2  -4 193.440   7.538   1
  -1  -2  -4 51.3078  3.8598   1
  -1  -2  -4 45.7372  3.1300   4
   1  -2   4 47.2546  2.3001   2
  -1   2  -4 52.5493  3.9829   1
   1   2   4 52.2084  3.7999   1
  -2  -2  -4 -0.2792  0.9831   4
  -2  -2  -4 -0.8549  0.7790   1
  -2   2  -4 1.81843 1.45276   1
   2   2   4 -0.2660  1.0408   1
  -2   2  -4 0.57356 0.43607   2
  -2   2  -4 0.12300 0.39695   2
  -3  -2  -4 0.67531 0.93795   1
   3  -2   4 -0.4830  0.4417   2
  -3  -2  -4 -0.1620  1.1252   4
  -3   2  -4 -0.3298  0.5751   4
  -3   2  -4 -0.1086  0.3997   2
  -3   2  -4 0.55853 0.88258   1
  -3   2  -4 0.69372 0.54113   2
  -4  -2  -4 912.573  23.352   1
   4  -2   4 901.067  21.153   2
  -4  -2  -4 913.971  22.944   4
  -4   2  -4 882.811  24.666   1
  -4   2  -4 865.345  21.290   4
  -4   2  -4 900.079  20.561   2
   5  -2   4 197.112   7.849   2
  -5  -2  -4 181.908   8.782   4
  -5  -2  -4 199.414   8.629   1
  -5   2  -4 198.641   7.595   2
  -5   2  -4 207.283   8.201   4
  -5   2  -4 212.003  10.131   1
   6  -2   4 96.0463  5.6053   2
  -6  -2  -4 101.373   6.801   4
  -6  -2  -4 127.802   4.575   2
  -6  -2  -4 107.489   6.467   1
  -6   2  -4 96.0938  7.0617   1
  -6   2  -4 105.371   5.904   4
  -6   2  -4 109.334   5.881   2
  -7  -2  -4 104.986   7.394   4
  -7  -2  -4 96.5933  6.4469   1
   7  -2   4 106.068   6.038   2
  -7   2  -4 96.4187  5.9965   4
  -7   2  -4 99.1647  7.5624   1
  -7   2  -4 107.858   6.257   2
  -8  -2  -4 46.4442  4.9341   1
  -8  -2  -4 47.2852  6.0950   4
   8  -2   4 45.2267  4.3270   2
  -8   2  -4 44.2025  4.3669   2
  -8   2  -4 32.9297  5.2249   1
  -8   2  -4 52.4276  4.6659   4
  -9  -2  -4 42.7048  5.4627   1
   9  -2   4 41.1658  5.0186   2
  -9  -2  -4 32.2046  5.3296   4
  -9   2  -4 51.4178  6.8329   1
  -9   2  -4 48.6817  4.7664   4
  -9   2  -4 36.9152  4.8523   2
 -10  -2  -4 115.724   8.877   4
  10  -2   4 116.512   7.556   2
 -10   2  -4 119.304   8.989   1
 -10   2  -4 111.304   7.627   4
 -10   2  -4 115.406   7.786   2
 -11  -2  -4 84.3150  8.0764   4
  11  -2   4 83.3580  6.4945   2
 -11   2  -4 84.4411  7.1460   4
 -11   2  -4 85.5823  8.0190   1
 -11   2  -4 75.9965  6.7115   2
 -12  -2  -4 278.270  15.464   4
  12  -2   4 292.075  13.128   2
 -12   2  -4 278.882  13.800   2
 -12   2  -4 310.715  15.722   1
 -13  -2  -4 -0.8061  2.1856   4
  13  -2   4 0.55704 1.97602   2
 -13   2  -4 1.76131 2.20844   2
 -13   2  -4 -0.7194  2.5624   1
  14  -2   4 41.7284  5.7851   2
 -14  -2  -4 35.6950  6.9619   4
  14  -2   4 38.7336  5.6360   2
 -14   2  -4 42.3359  6.7006   2
  15  -2   4 13.6665  3.8202   2
 -15  -2  -4 12.0927  4.9332   4
  15  -2   4 18.4155  4.4335   2
 -15   2  -4 10.5637  4.3697   2
 -15  -3   4 -0.9818  3.3334   4
  15  -3  -4 0.85502 2.68228   2
 -15   3   4 4.44008 2.54884   2
  14  -3  -4 99.6436  8.5036   2
 -14  -3   4 111.065  10.368   4
 -14   3   4 124.119   8.598   2
  13  -3  -4 0.61385 2.10443   2
 -13  -3   4 1.84276 1.98755   4
 -13   3   4 2.95256 2.39549   2
 -12  -3   4 0.40735 2.40616   4
  12  -3  -4 -0.2179  1.9947   2
 -12   3   4 3.00461 2.39436   1
 -12   3   4 2.59631 2.17837   2
  11  -3  -4 50.4914  6.2678   2
 -11  -3   4 50.4096  7.3132   4
 -11   3   4 49.9084  4.9171   2
 -11   3   4 53.4401  7.3243   1
  10  -3  -4 6.38471 2.45188   2
 -10  -3   4 13.5241  3.7504   4
 -10   3   4 5.36094 2.66833   1
 -10   3   4 4.91405 1.95090   2
  -9  -3   4 -1.6900  1.0897   4
   9  -3  -4 0.52550 1.40397   2
  -9   3   4 2.24252 1.91576   1
  -9   3   4 0.16126 1.21806   2
  -8  -3   4 42.4918  5.9984   4
   8  -3  -4 49.0573  4.5007   2
  -8   3   4 42.5357  5.7679   1
  -8   3   4 38.2809  3.1255   2
   7  -3  -4 114.716   6.607   2
  -7   3   4 109.981   4.615   2
  -7   3   4 111.723   8.005   1
   6  -3  -4 11.5470  2.5977   2
  -6   3   4 5.18712 2.53200   1
  -5  -3   4 186.238   6.183   1
   5  -3  -4 174.279   7.376   2
  -5   3   4 189.403   9.818   1
   5   3  -4 188.690   6.111   1
   4  -3  -4 5.91994 1.48308   2
   4   3  -4 2.35023 1.45739   1
  -4   3   4 7.99919 2.60904   1
   3  -3  -4 119.391   4.703   2
  -3   3   4 130.105   7.641   1
   3   3  -4 129.077   5.686   1
   2  -3  -4 98.3546  3.3763   4
  -2   3   4 99.9944  4.9123   3
   2   3  -4 93.2042  5.1007   1
   1  -3  -4 338.690   9.025   4
  -1   3   4 339.921  12.758   1
  -1   3   4 349.450  10.357   3
   1   3  -4 344.641  11.591   1
   0  -3  -4 0.18433 1.20030   1
   0  -3  -4 1.24085 0.79182   4
   0   3   4 -1.3175  0.9616   1
   0   3  -4 -0.9069  0.9829   1
   0   3  -4 0.31132 1.09298   3
  -1  -3  -4 169.863   6.888   4
  -1  -3  -4 161.818   8.338   1
  -1   3  -4 170.033   8.233   1
   1   3   4 167.088   8.124   1
  -1   3  -4 167.151   8.806   3
  -2  -3  -4 38.7078  3.5076   4
  -2  -3  -4 41.1016  4.0282   1
   2  -3   4 40.7288  2.6196   2
  -2   3  -4 44.0203  4.4893   1
   2   3   4 35.9337  3.8413   1
  -3  -3  -4 234.026  10.105   1
  -3  -3  -4 255.302  10.028   4
   3  -3   4 252.943   8.128   2
  -3   3  -4 239.737  11.043   1
   3   3   4 249.398  10.099   1
  -4  -3  -4 -0.5494  0.8809   4
  -4  -3  -4 0.58937 1.12396   1
  -4   3  -4 1.12922 1.21892   1
  -5  -3  -4 13.5047  2.8812   1
  -5  -3  -4 17.3078  3.6476   4
   5  -3   4 6.84021 2.08753   2
  -5   3  -4 12.1487  1.4062   2
  -5   3  -4 14.1602  3.5014   1
  -5   3  -4 12.7585  1.4779   2
   6  -3   4 217.988   8.983   2
  -6  -3  -4 198.791   9.399   1
  -6  -3  -4 203.017  10.524   4
  -6   3  -4 193.274   7.003   2
  -6   3  -4 226.910  11.890   1
  -6   3  -4 208.619   8.831   4
  -7  -3  -4 1.19838 1.63248   4
  -7  -3  -4 0.95750 1.71314   1
  -7   3  -4 1.00805 1.17013   4
  -7   3  -4 2.82931 2.19401   1
  -7   3  -4 1.47647 1.25703   2
   8  -3   4 126.415   7.600   2
  -8  -3  -4 109.718   8.458   4
  -8  -3  -4 126.478   7.617   1
  -8   3  -4 115.653   9.247   1
  -8   3  -4 122.668   6.571   2
  -8   3  -4 124.332   7.256   4
   9  -3   4 32.5828  4.9216   2
  -9  -3  -4 43.3478  6.6270   4
  -9   3  -4 40.3673  6.1817   1
  -9   3  -4 36.1594  4.4667   2
  -9   3  -4 40.3543  5.0316   4
  10  -3   4 1.68689 1.77759   2
 -10  -3  -4 4.39559 2.62540   4
 -10   3  -4 -0.4463  1.6100   2
 -10   3  -4 0.94088 1.83408   1
  11  -3   4 1.27330 2.03256   2
 -11  -3  -4 0.18637 1.89804   4
 -11   3  -4 -1.1788  1.4734   2
 -11   3  -4 4.14109 2.69815   1
 -12  -3  -4 5.36201 2.89586   4
  12  -3   4 3.46735 2.62377   2
 -12   3  -4 11.1044  4.2059   1
 -12   3  -4 5.62073 2.37898   2
  13  -3   4 0.21245 1.86066   2
 -13  -3  -4 -3.1871  2.3394   4
 -13   3  -4 4.70541 2.52965   2
 -13   3  -4 9.18291 3.48329   1
 -14  -3  -4 16.8386  6.2963   4
  14  -3   4 17.8643  4.5107   2
 -14   3  -4 21.0310  4.7010   2
 -14  -4   4 88.3264 11.7933   4
  14  -4  -4 108.412   9.287   2
 -13  -4   4 50.7284  8.5545   4
  13  -4  -4 60.0308  7.7644   2
  12  -4  -4 0.41049 2.25106   2
 -12  -4   4 -0.7855  2.3830   4
 -12   4   4 5.69822 2.68149   1
  11  -4  -4 31.1513  5.3363   2
 -11  -4   4 24.4995  5.4831   4
 -11   4   4 22.2400  5.3290   1
 -10  -4   4 3.66494 2.44947   4
  10  -4  -4 0.10855 1.66404   2
 -10   4   4 -2.5680  1.8279   1
   9  -4  -4 29.5647  4.7954   2
  -9  -4   4 34.7700  5.9389   4
  -9   4   4 25.6711  5.2035   1
  -8  -4   4 -0.6556  1.7490   4
  -8   4   4 1.73401 1.61576   1
  -7   4   4 101.460   8.667   1
  -6   4   4 0.26076 2.23027   1
  -5  -4   4 139.390   6.635   1
  -5   4   4 131.365   9.720   1
   5   4  -4 151.527   6.583   1
   4   4  -4 82.7441  5.3210   1
  -4   4   4 71.6622  6.8442   1
  -3   4   4 76.2938  5.2799   3
   3   4  -4 73.4306  5.1232   1
   2  -4  -4 11.1888  1.6260   4
  -2   4   4 12.4102  2.5934   3
  -2   4   4 11.2226  3.1339   1
   2   4  -4 14.4336  2.8685   1
   1  -4  -4 -0.3317  0.9684   4
   1   4  -4 2.15848 1.23234   1
   1   4  -4 0.48477 1.36830   3
  -1   4   4 0.84789 1.68827   1
   0  -4  -4 115.776   5.708   4
   0   4   4 118.155   7.741   1
   0   4  -4 118.124   7.464   1
   0   4  -4 113.203   7.947   3
  -1  -4  -4 119.724   6.310   4
  -1  -4  -4 113.936   7.960   1
  -1   4  -4 124.632   8.382   3
  -1   4  -4 123.799   8.023   1
   1   4   4 126.109   7.950   1
  -2  -4  -4 455.210  14.669   4
  -2  -4  -4 454.727  16.865   1
   2   4   4 441.012  16.040   1
  -2   4  -4 478.061  17.346   1
  -2   4  -4 441.734  17.425   3
  -3  -4  -4 70.4158  5.9094   1
  -3  -4  -4 73.5543  5.5715   4
  -3   4  -4 67.1959  6.2897   1
   3   4   4 75.9917  5.8978   1
  -4  -4  -4 70.3589  6.0253   4
  -4  -4  -4 73.0578  5.8962   1
   4   4   4 85.2273  6.0926   1
  -4   4  -4 72.0947  6.7907   1
  -5  -4  -4 110.215   7.762   4
  -5  -4  -4 103.623   6.924   1
  -5   4  -4 92.6681  8.0327   1
   6  -4   4 41.3740  3.7489   2
  -6  -4  -4 40.6840  5.1783   1
  -6  -4  -4 35.7877  5.6523   4
  -6   4  -4 42.8532  6.5260   1
   7  -4   4 460.561  15.001   2
  -7  -4  -4 408.781  15.517   1
  -7  -4  -4 425.193  17.729   4
  -7   4  -4 424.388  19.215   1
  -8  -4  -4 92.6057  8.3336   4
   8  -4   4 99.1268  6.9749   2
  -8   4  -4 96.2579  9.0968   1
   9  -4   4 -0.8143  1.5659   2
  -9  -4  -4 0.83733 1.87990   4
  -9   4  -4 1.65383 2.85366   1
  10  -4   4 0.13872 1.87638   2
 -10  -4  -4 0.38600 1.97331   4
 -10   4  -4 0.07968 1.04592   2
 -10   4  -4 -0.6992  1.9117   1
 -11  -4  -4 14.0667  4.6577   4
  11  -4   4 8.44996 3.19810   2
 -11   4  -4 17.8276  2.8887   2
 -11   4  -4 15.2980  5.4713   1
 -12  -4  -4 42.4367  7.7011   4
  12  -4   4 37.3567  5.9812   2
 -12   4  -4 64.3481  9.6521   1
 -12   4  -4 52.1523  4.4094   2
 -13  -4  -4 115.215  13.359   4
  13  -4   4 96.6555  8.8225   2
 -13   4  -4 132.797   7.327   2
 -13   4  -4 135.193  12.237   1
  14  -4   4 3.65962 3.21523   2
 -14   4  -4 3.39157 2.69332   1
  13  -5  -4 2.88951 3.30799   2
 -13  -5   4 2.15779 3.94697   4
 -13   5   4 9.82364 3.26361   1
 -12  -5   4 46.2498  8.4192   4
 -12   5   4 57.0865  9.3118   1
 -11  -5   4 11.1808  5.5147   4
 -11   5   4 15.7925  5.1264   1
 -10  -5   4 348.486  18.241   4
 -10   5   4 348.531  18.698   1
  -9  -5   4 94.7282  9.0064   4
  -9   5   4 89.1386  9.0493   1
  -8  -5   4 18.5260  4.6591   4
  -8   5   4 33.5435  6.6137   1
  -7  -5   4 43.3647  6.7094   4
  -7   5   4 48.1843  7.8083   1
  -6   5   4 43.3387  7.5500   1
  -5   5   4 565.032  22.653   1
  -5   5   4 569.273  19.374   3
  -4   5   4 301.762  12.876   3
   4   5  -4 314.256  12.488   1
  -3   5   4 2.55543 1.95889   3
   3   5  -4 11.0411  3.1326   1
  -3   5   4 7.46168 3.23444   1
  -2   5   4 123.321   9.400   1
  -2   5   4 128.702   7.811   3
   2   5  -4 135.471   8.288   1
   1  -5  -4 929.436  22.326   4
   1   5  -4 919.356  27.525   1
   1   5  -4 947.424  29.806   3
  -1   5   4 928.774  29.177   1
   0  -5  -4 0.78681 1.17377   4
   0  -5  -4 0.04779 2.58674   1
   0   5  -4 0.47157 1.59536   3
   0   5  -4 0.37127 1.58467   1
   0   5   4 -0.3843  1.7386   1
  -1  -5  -4 52.6292  4.8661   4
  -1  -5  -4 46.8390  6.6400   1
  -1   5  -4 50.8267  6.7575   1
   1   5   4 46.7971  6.4643   1
  -1   5  -4 43.4445  6.5481   3
  -2  -5  -4 13.4329  3.1517   4
  -2  -5  -4 14.5146  4.0173   1
   2   5   4 15.4105  3.8587   1
  -2   5  -4 10.7457  3.4302   1
  -2   5  -4 11.1377  3.7679   3
  -3  -5  -4 239.586  12.480   1
  -3  -5  -4 270.263  12.131   4
  -3   5  -4 253.328  13.849   1
  -3   5  -4 254.426  13.905   3
   3   5   4 267.122  12.583   1
  -4  -5  -4 53.4389  6.6947   4
  -4  -5  -4 64.8240  6.0660   1
  -4   5  -4 57.4819  7.9507   3
   4   5   4 62.6353  6.1996   1
  -4   5  -4 57.8625  7.9922   1
  -5  -5  -4 62.0966  6.3020   1
  -5  -5  -4 54.8936  7.0089   4
   5   5   4 62.8945  6.2394   1
  -5   5  -4 50.8966  7.7132   1
  -6  -5  -4 1.92729 2.30744   4
  -6   5  -4 2.81839 2.79694   1
  -7  -5  -4 3.85077 2.76744   4
  -7   5  -4 8.28085 3.61198   1
  -8  -5  -4 68.0456  8.7329   4
  -8   5  -4 68.9599  9.8673   1
  -9  -5  -4 7.09833 3.73194   4
  -9   5  -4 2.09712 3.29863   1
 -10  -5  -4 6.17313 3.61590   4
 -10   5  -4 7.27065 3.86813   1
 -11  -5  -4 45.8993  8.4143   4
 -11   5  -4 44.5526  8.8422   1
  12  -5   4 11.6408  3.6195   2
 -12  -5  -4 1.49494 3.26932   4
 -12   5  -4 3.59081 4.11846   1
  13  -5   4 205.213  13.133   2
 -13   5  -4 195.463  15.484   1
 -12   6   4 12.7224  5.5175   1
 -11  -6   4 51.3452  9.1809   4
 -11   6   4 61.4861 10.2190   1
 -10  -6   4 156.431  12.932   4
 -10   6   4 198.538  14.837   1
  -9  -6   4 69.7186  9.7979   4
  -9   6   4 97.8224 12.0465   1
  -8  -6   4 105.915   9.820   4
  -8   6   4 93.6115  9.8079   1
  -7  -6   4 -0.0783  1.9635   4
  -7   6   4 5.35169 4.28632   1
  -6   6   4 30.9542  7.1540   1
  -5   6   4 16.3685  4.7449   1
  -4   6   4 -1.3475  2.2195   1
   3   6  -4 4.74231 2.64983   1
  -3   6   4 4.58094 3.59787   1
   2   6  -4 558.538  20.677   1
  -2   6   4 525.117  22.296   1
   1   6  -4 282.491  14.175   1
  -1   6   4 255.280  14.485   1
   0  -6  -4 3.27526 2.99076   1
   0   6  -4 7.90297 3.42996   1
   0   6   4 3.01431 2.86153   1
   0   6  -4 6.69472 3.21710   3
  -1  -6  -4 0.01428 1.52811   4
  -1  -6  -4 -3.5799  2.1767   1
   1   6   4 -0.3695  2.1074   1
  -1   6  -4 -1.5840  1.8148   1
  -1   6  -4 0.41127 1.97981   3
  -2  -6  -4 18.2016  4.3601   1
  -2  -6  -4 10.2259  3.2104   4
  -2   6  -4 4.88884 3.09805   1
  -2   6  -4 11.0922  4.1562   3
   2   6   4 10.9611  3.7890   1
  -3  -6  -4 321.030  14.533   4
  -3  -6  -4 318.688  15.877   1
  -3   6  -4 317.861  16.829   1
   3   6   4 328.750  15.409   1
  -3   6  -4 331.057  17.205   3
  -4  -6  -4 956.161  30.290   1
  -4  -6  -4 938.769  28.694   4
   4   6   4 920.425  28.963   1
  -4   6  -4 874.570  31.401   3
  -4   6  -4 890.762  32.097   1
  -5  -6  -4 193.551  11.972   4
  -5  -6  -4 184.042  11.032   1
  -5   6  -4 177.245  12.605   3
  -5   6  -4 174.923  12.919   1
   5   6   4 168.423  10.904   1
  -6  -6  -4 9.92671 3.89381   4
  -6   6  -4 6.92394 3.76335   1
  -6   6  -4 7.47537 3.03822   3
  -7  -6  -4 30.8516  6.5040   4
  -7   6  -4 26.7858  6.5397   1
  -8  -6  -4 0.27947 2.77276   4
  -8   6  -4 3.40391 4.22145   1
  -9  -6  -4 192.047  14.108   4
  -9   6  -4 234.082  16.986   1
 -10  -6  -4 119.720  13.518   4
 -10   6  -4 106.815  13.357   1
 -11  -6  -4 196.214  15.402   4
 -11   6  -4 162.057  14.860   1
  -9  -7   4 153.819  13.389   4
  -9   7   4 160.659  15.106   1
  -8  -7   4 2.81564 3.35751   4
  -8   7   4 3.88308 5.44036   1
  -7  -7   4 27.6423  6.3289   4
  -7   7   4 51.6330  9.2960   1
  -6  -7   4 1.59725 2.85406   4
  -6   7   4 0.65424 3.19748   1
  -5  -7   4 47.8994  7.6676   4
  -5   7   4 48.6030  8.6963   1
  -4   7   4 159.593  12.965   1
  -3   7   4 14.9317  5.0754   1
   2   7  -4 272.564  14.975   1
  -2   7   4 228.156  15.109   1
   1  -7  -4 185.078  13.742   1
   1   7  -4 171.611  12.151   1
  -1   7   4 170.429  12.586   1
   0  -7  -4 103.357  10.400   1
   0   7   4 102.665   9.854   1
   0   7  -4 81.1466 10.3225   1
  -1  -7  -4 109.966  10.461   1
  -1   7  -4 97.6991  9.7123   1
  -1   7  -4 117.795  10.761   3
   1   7   4 105.131   9.823   1
  -2  -7  -4 63.2326  8.9368   1
   2   7   4 65.2700  9.1253   1
  -2   7  -4 63.7336  9.5916   3
  -2   7  -4 51.6424  8.6428   1
  -3  -7  -4 11.3955  4.1865   1
  -3   7  -4 27.2030  6.7291   1
  -3   7  -4 23.3187  5.5841   3
   3   7   4 25.3350  5.4351   1
  -4  -7  -4 1.80224 2.80612   4
  -4   7  -4 0.04806 2.76779   1
   4   7   4 3.50754 3.10157   1
  -4   7  -4 -2.9063  1.8824   3
  -5  -7  -4 -0.3098  2.8247   4
  -5   7  -4 -1.9538  2.4503   1
  -6  -7  -4 7.79037 3.98849   4
  -6   7  -4 14.5088  5.3783   3
  -6   7  -4 14.5493  5.3981   1
  -7  -7  -4 4.33545 3.83668   4
  -7   7  -4 2.71895 3.48127   1
  -7   7  -4 0.77269 4.03144   3
  -8  -7  -4 12.9270  5.1440   4
  -8   7  -4 12.7650  5.8937   3
  -8   7  -4 27.2566  7.5343   1
  -9  -7  -4 6.66154 4.97338   4
  -9   7  -4 10.7581  5.0337   3
  -9   7  -4 7.26356 5.88681   1
  -6  -8   4 19.2088  6.0600   4
  -6   8   4 18.0623  6.3356   1
  -5  -8   4 2.29834 3.26400   4
  -5   8   4 5.22398 4.45543   1
  -4  -8   4 4.36658 3.22850   4
  -4   8   4 10.0689  5.1542   1
  -3   8   4 0.80757 3.32931   1
   2  -8  -4 25.6734  7.4751   1
  -2   8   4 22.9065  6.5238   1
   1  -8  -4 1.85566 3.46868   1
  -1   8   4 2.63367 3.43964   1
   1   8  -4 2.91912 3.52347   1
   0  -8  -4 87.0531 12.4758   1
   0   8  -4 100.573  12.390   1
   0   8   4 102.096  10.869   1
  -1  -8  -4 2.08253 3.36304   1
  -1   8  -4 1.92057 3.29727   1
   1   8   4 4.33879 3.68866   1
  -2  -8  -4 -1.8747  2.8233   1
  -2   8  -4 3.73108 3.74735   1
   2   8   4 3.14152 3.36566   1
  -2   8  -4 1.47375 3.77579   3
   3   8   4 3.57467 3.86585   1
  -3   8  -4 8.51227 5.25019   3
  -3   8  -4 3.45249 3.81949   1
  -4   8  -4 4.62567 4.03325   3
  -4   8  -4 3.30037 3.67337   1
  -5   8  -4 61.0732 10.7811   1
  -5   8  -4 48.7520  9.0199   3
  -6   8  -4 8.83313 5.42034   3
  -6   8  -4 0.96349 3.87670   1
 -16   0   5 3.32009 3.05897   2
 -15   0   5 -1.7434  2.2932   2
  14   0  -5 2.23158 1.69806   2
 -14   0   5 0.57373 2.39378   2
 -13   0   5 -0.6562  1.7573   2
  13   0  -5 0.84726 1.26639   2
  12   0  -5 -1.8816  1.2618   2
 -12   0   5 -1.7885  1.7262   4
 -12   0   5 1.92386 1.99056   2
  11   0  -5 -0.2907  1.0925   2
 -11   0   5 0.50903 2.08275   4
 -11   0   5 -0.6304  1.3802   2
  10   0  -5 1.94016 1.32829   2
 -10   0   5 0.33025 1.39436   2
 -10   0   5 -1.4180  1.1465   4
  -9   0   5 1.19148 1.09709   2
  -9   0   5 0.61301 1.25128   4
   9   0  -5 0.93258 0.93373   2
  -8   0   5 1.24930 1.03701   1
   8   0  -5 0.15283 0.72830   2
  -8   0   5 -0.3634  0.8495   4
  -8   0   5 -1.4314  0.8158   2
  -7   0   5 0.24157 0.88190   4
  -7   0   5 -0.3333  0.7799   1
   7   0  -5 1.57406 0.90580   2
  -7   0   5 0.55662 0.65459   2
   6   0  -5 0.76986 0.64732   2
  -6   0   5 0.16240 0.71689   1
  -6   0   5 0.70671 0.65993   2
   5   0  -5 1.51267 0.67071   1
  -5   0   5 0.05719 0.66298   1
   5   0  -5 0.08365 0.52568   2
  -5   0   5 -0.0540  0.6839   2
   4   0  -5 1.43834 0.57832   1
   4   0  -5 0.77441 0.73701   2
  -4   0   5 1.14306 0.80025   2
  -4   0   5 -0.2454  0.6472   1
  -3   0   5 -0.6058  0.4451   2
   3   0  -5 -1.0131  0.5978   2
   3   0  -5 -0.9033  0.5827   1
  -3   0   5 0.28048 0.76751   1
   2   0  -5 0.07763 0.55942   1
  -2   0   5 0.33379 0.66282   2
   2   0  -5 1.86813 0.69256   2
   1   0  -5 -1.1452  0.6940   1
   1   0  -5 0.18241 0.57572   2
  -1   0   5 -1.2268  0.5004   2
   0   0   5 0.72616 0.59217   2
   0   0  -5 -0.0897  0.6998   4
   0   0  -5 -1.8498  0.8973   1
   0   0  -5 0.63205 0.66367   2
  -1   0  -5 0.49540 0.53989   4
   1   0   5 1.46206 0.56390   2
  -1   0  -5 0.41952 0.56005   2
  -1   0  -5 -1.1041  1.1489   1
   2   0   5 -1.4284  0.3657   2
  -2   0  -5 0.69243 0.85043   2
  -2   0  -5 -1.8127  1.2506   1
  -2   0  -5 -0.8448  0.6603   4
  -3   0  -5 0.50236 0.89671   4
  -3   0  -5 -0.4156  0.5570   2
  -3   0  -5 -0.8617  1.3827   1
   3   0   5 -0.4221  0.5799   2
   4   0   5 -1.0401  0.5809   2
  -4   0  -5 -1.0221  0.7717   4
  -4   0  -5 -1.9731  0.3731   2
  -4   0  -5 -2.3700  1.3175   1
   5   0   5 -0.7872  0.5490   2
  -5   0  -5 -0.3488  1.5815   1
  -5   0  -5 -0.1127  0.6224   2
  -5   0  -5 1.20566 1.00956   4
  -6   0  -5 -0.1922  1.0133   4
  -6   0  -5 0.87444 1.84554   1
   6   0   5 -0.2568  0.7976   2
  -6   0  -5 3.06004 0.96629   2
  -7   0  -5 -0.5739  0.9708   4
   7   0   5 -0.4718  0.7811   2
  -7   0  -5 1.06088 0.77644   2
  -7   0  -5 1.46641 2.07649   1
  -8   0  -5 -1.3915  0.7734   2
   8   0   5 0.15765 0.85229   2
  -8   0  -5 -0.5563  1.4030   4
  -8   0  -5 1.14282 2.25741   1
   9   0   5 0.49908 1.20962   2
  -9   0  -5 0.85554 2.29359   1
  -9   0  -5 -0.0226  1.4679   4
  -9   0  -5 -1.7587  0.8512   2
  10   0   5 -1.2565  1.2173   2
 -10   0  -5 -2.4727  1.0135   4
 -10   0  -5 -0.3111  1.9397   1
 -10   0  -5 -1.1772  1.3533   2
  11   0   5 0.71732 1.08308   2
 -11   0  -5 1.90554 1.48265   1
 -11   0  -5 0.94401 1.78594   2
  12   0   5 -0.8963  1.0398   2
 -12   0  -5 -1.0287  1.5818   4
 -12   0  -5 -1.5582  1.6115   2
 -13   0  -5 -0.6234  2.0691   4
  13   0   5 -0.7297  1.3892   2
 -13   0  -5 -0.2729  2.1757   2
 -14   0  -5 -0.3295  2.3876   2
 -14   0  -5 1.65349 2.85118   4
 -15   0  -5 2.34730 3.21271   4
 -15   0  -5 -1.4702  2.7171   2
 -16  -1   5 13.8800  4.8241   2
  16  -1  -5 5.15231 2.87990   2
 -16   1   5 20.4279  5.6014   2
 -15  -1   5 6.21980 3.41230   2
  15  -1  -5 15.6565  3.3280   2
 -15   1   5 8.70843 3.86214   2
  14  -1  -5 76.2331  6.3097   2
 -14  -1   5 95.8263  8.9040   4
 -14  -1   5 83.9732  7.9293   2
 -14   1   5 73.8277  7.4267   2
 -13  -1   5 1.22247 2.04344   2
 -13  -1   5 -1.7667  2.5974   4
  13  -1  -5 -0.0839  1.5791   2
 -13   1   5 1.70649 1.96897   2
 -12  -1   5 165.900   9.869   2
  12  -1  -5 167.550   8.966   2
 -12  -1   5 169.747  10.517   4
 -12   1   5 170.046  10.057   2
 -11  -1   5 53.2546  5.2263   2
 -11  -1   5 53.9563  6.5949   4
  11  -1  -5 47.0571  4.6545   2
 -11   1   5 53.3856  6.2771   2
 -10  -1   5 308.337  12.267   2
  10  -1  -5 309.148  12.121   2
 -10  -1   5 305.967  13.421   4
 -10   1   5 315.761  11.663   4
 -10   1   5 322.455  12.883   2
  10   1  -5 311.671   8.165   2
 -10   1   5 304.231  11.852   1
  -9  -1   5 221.459   9.600   2
  -9  -1   5 240.718  10.989   4
   9  -1  -5 231.299   9.780   2
  -9   1   5 240.194   9.262   4
  -9   1   5 213.453   9.377   1
  -9   1   5 209.989   9.784   2
   9   1  -5 223.984   6.730   2
  -8  -1   5 34.5462  4.5939   4
   8  -1  -5 23.5859  3.4152   2
  -8  -1   5 25.2676  3.3826   2
  -8   1   5 27.1248  3.6817   1
  -8   1   5 28.1127  3.3492   4
  -8   1   5 23.7171  3.4645   2
   8   1  -5 24.5114  2.0232   2
  -7  -1   5 14.3019  2.3815   2
   7  -1  -5 14.8512  2.5085   2
  -7   1   5 21.0487  3.1843   1
   7   1  -5 14.8256  1.8130   2
  -7   1   5 17.1880  2.9226   2
   7   1  -5 14.3754  1.7028   2
  -7   1   5 17.0721  2.3974   4
   6  -1  -5 28.5867  3.4840   2
  -6  -1   5 32.6821  2.8446   2
  -6   1   5 31.0561  2.5133   4
  -6   1   5 29.8767  3.0931   1
  -6   1   5 25.4687  3.1553   2
   6   1  -5 30.4391  2.0620   2
   6   1  -5 30.0406  2.0783   2
   5  -1  -5 2213.47   46.59   2
  -5  -1   5 2215.15   45.66   2
  -5   1   5 2275.25   48.71   1
   5   1  -5 2292.03   43.69   2
   5   1  -5 2243.81   43.54   2
  -5   1   5 2315.17   43.16   4
  -5   1   5 2244.43   46.18   2
  -4  -1   5 339.631   9.404   2
   4  -1  -5 344.597  10.192   2
  -4   1   5 323.774   9.512   2
   4   1  -5 338.960   8.160   2
  -4   1   5 334.401  10.631   1
   4   1  -5 342.670   8.174   2
  -3  -1   5 98.7325  4.0306   2
   3  -1  -5 100.021   5.119   1
   3  -1  -5 102.497   4.425   2
   3   1  -5 95.9789  3.2609   2
   3   1  -5 96.6069  3.3605   1
   3   1  -5 96.4898  3.2850   2
  -3   1   5 97.8083  4.8609   1
  -3   1   5 96.5095  3.9960   2
   2  -1  -5 1619.65   35.89   1
  -2  -1   5 1638.63   32.37   2
   2  -1  -5 1658.43   32.97   2
  -2   1   5 1605.40   31.91   2
   2   1  -5 1580.16   31.26   2
   2   1  -5 1644.43   31.34   2
  -2   1   5 1646.67   32.19   2
   2   1  -5 1598.36   31.38   2
  -2   1   5 1566.20   35.36   1
   2   1  -5 1637.84   33.58   1
  -1  -1   5 8.70159 1.26272   2
   1  -1  -5 11.6455  1.9857   1
   1  -1  -5 6.95718 1.21659   4
   1  -1  -5 8.90297 1.30891   2
  -1   1   5 6.43092 0.93900   2
   1   1  -5 9.35084 1.19208   2
  -1   1   5 7.53145 0.84459   2
  -1   1   5 6.62682 1.77241   1
   1   1  -5 5.85340 1.70247   3
   1   1  -5 8.78228 1.10708   2
   1   1  -5 8.14237 1.72013   1
   0  -1  -5 3463.04   62.65   2
   0  -1  -5 3265.76   68.31   1
   0  -1   5 3195.83   63.02   2
   0  -1  -5 3307.00   61.37   4
   0  -1   5 3307.34   63.10   2
   0   1  -5 3334.14   67.70   1
   0   1  -5 3327.53   66.87   3
   0   1  -5 3321.35   62.91   2
  -1  -1  -5 2833.58   53.71   2
  -1  -1  -5 2859.73   59.58   1
  -1  -1  -5 2898.46   53.96   4
   1  -1   5 2831.26   54.79   2
  -1   1  -5 2767.94   59.14   1
  -1   1  -5 2794.51   54.85   2
  -1   1  -5 2880.74   55.00   4
  -2  -1  -5 324.795   7.967   2
  -2  -1  -5 304.400   9.515   4
  -2  -1  -5 325.905  10.709   1
   2  -1   5 318.641   8.870   2
  -2   1  -5 320.992  10.795   1
  -2   1  -5 320.584   9.108   2
   3  -1   5 92.8808  4.3578   2
  -3  -1  -5 93.9781  5.4563   1
  -3  -1  -5 108.765   5.359   4
  -3  -1  -5 97.6043  3.8376   2
  -3   1  -5 103.437   4.830   2
  -3   1  -5 93.0295  5.7059   1
  -3   1  -5 105.028   5.177   4
   4  -1   5 17.4483  2.3450   2
  -4  -1  -5 15.9380  2.8813   1
  -4  -1  -5 17.8013  2.7335   4
  -4  -1  -5 16.8262  2.0039   2
  -4   1  -5 17.5776  2.6570   4
  -4   1  -5 14.9942  3.0340   1
  -4   1  -5 18.6130  2.6525   2
  -5  -1  -5 2.53583 1.53335   4
  -5  -1  -5 3.84726 1.06708   2
  -5  -1  -5 3.80529 2.00363   1
   5  -1   5 4.57224 1.35197   2
  -5   1  -5 0.12680 1.48142   1
  -5   1  -5 4.44838 1.59112   4
  -5   1  -5 2.52966 1.31971   2
  -6  -1  -5 151.823   6.583   2
  -6  -1  -5 155.977   8.064   4
   6  -1   5 160.894   7.136   2
  -6  -1  -5 161.247   8.293   1
  -6   1  -5 161.564   7.518   2
  -6   1  -5 159.418   8.603   1
  -6   1  -5 150.109   7.458   4
  -7  -1  -5 575.659  18.236   1
   7  -1   5 551.549  16.233   2
  -7  -1  -5 570.114  16.255   2
  -7  -1  -5 556.171  18.149   4
  -7   1  -5 565.520  19.094   1
  -7   1  -5 581.069  17.334   2
  -7   1  -5 588.694  17.445   4
  -8  -1  -5 184.027   9.765   1
  -8  -1  -5 200.742  10.343   4
   8  -1   5 181.607   8.359   2
  -8  -1  -5 216.342   9.061   2
  -8   1  -5 193.448   9.465   4
  -8   1  -5 193.872  10.516   1
  -8   1  -5 192.394   9.277   2
   9  -1   5 6.63253 2.13460   2
  -9  -1  -5 11.1970  3.5936   1
  -9  -1  -5 6.97993 2.73910   4
  -9  -1  -5 4.05879 1.80689   2
  -9   1  -5 4.30960 1.87096   2
  -9   1  -5 8.01643 3.32033   1
  -9   1  -5 11.2904  2.8174   4
 -10  -1  -5 147.300   9.148   1
 -10  -1  -5 135.018   9.337   4
  10  -1   5 147.853   7.876   2
  10  -1   5 151.650   8.016   2
 -10  -1  -5 177.862   8.547   2
 -10   1  -5 123.134   8.260   2
 -10   1  -5 164.266  10.035   1
 -10   1  -5 141.193   8.797   4
 -11  -1  -5 37.1715  6.1789   4
  11  -1   5 36.0861  4.4808   2
 -11  -1  -5 38.8513  5.5315   2
  11  -1   5 42.0872  4.3461   2
 -11   1  -5 35.4759  5.4171   2
 -11   1  -5 39.9132  6.4204   1
 -11   1  -5 52.4364  6.6532   4
  12  -1   5 194.792   9.514   2
 -12  -1  -5 193.935  12.159   4
 -12   1  -5 176.521  10.875   2
 -12   1  -5 195.784  11.396   4
 -12   1  -5 207.404  12.046   1
  13  -1   5 -3.0894  1.5499   2
 -13  -1  -5 0.63460 1.85193   4
 -13   1  -5 -1.0263  1.7645   2
 -13   1  -5 -1.0877  1.6021   4
 -14  -1  -5 1.61150 2.54161   4
  14  -1   5 1.42244 1.55680   2
 -14   1  -5 -0.3756  2.1555   2
 -15  -1  -5 6.77154 4.41862   4
  15  -1   5 10.5635  3.0887   2
 -15   1  -5 3.97874 3.68812   2
 -16  -2   5 1.56689 4.56144   4
 -15  -2   5 50.8009  8.5341   4
  15  -2  -5 49.6500  6.2764   2
 -15   2   5 45.1523  7.0031   2
  14  -2  -5 72.1861  6.8595   2
 -14  -2   5 99.5612  9.3855   4
 -14   2   5 94.6299  8.0702   2
 -13  -2   5 307.451  16.071   4
  13  -2  -5 296.627  13.631   2
 -13   2   5 293.650  14.021   2
 -12  -2   5 128.144   9.674   4
  12  -2  -5 120.150   8.069   2
 -12   2   5 109.987   8.029   2
 -11  -2   5 3.03191 2.42404   4
  11  -2  -5 -0.0359  1.4607   2
 -11   2   5 1.80241 1.50751   2
 -11   2   5 -0.0022  1.9903   1
 -10  -2   5 338.020  14.986   4
  10  -2  -5 317.678  13.091   2
 -10   2   5 334.801  13.133   2
 -10   2   5 331.239  13.968   1
  -9  -2   5 618.438  20.847   4
   9  -2  -5 598.362  18.800   2
  -9   2   5 638.567  20.347   1
  -9   2   5 605.516  18.480   2
   8  -2  -5 11.8791  2.6005   2
  -8  -2   5 15.0998  3.4441   4
  -8   2   5 12.8078  2.5380   2
  -8   2   5 16.2111  3.3803   1
   7  -2  -5 278.640  10.664   2
  -7  -2   5 299.581   9.507   2
  -7   2   5 282.128  11.719   1
  -7   2   5 260.682   9.737   2
  -7   2   5 285.647   7.673   4
  -6  -2   5 304.372   9.351   2
   6  -2  -5 303.840  10.779   2
  -6   2   5 313.214   9.979   2
  -6   2   5 299.583  12.049   1
  -6   2   5 315.571   7.301   4
  -5  -2   5 128.279   5.067   2
   5  -2  -5 131.755   6.137   2
  -5   2   5 127.225   7.125   1
  -5   2   5 133.058   5.273   2
  -5   2   5 134.522   5.357   2
   4  -2  -5 698.523  17.196   2
  -4  -2   5 664.783  15.255   2
  -4   2   5 667.639  15.083   2
  -4   2   5 705.409  15.208   2
   4   2  -5 696.887  14.929   1
  -4   2   5 681.832  19.590   1
  -3  -2   5 37.7197  1.9870   2
   3  -2  -5 36.0722  2.5734   2
  -3   2   5 39.0264  3.7676   1
   3   2  -5 38.9137  2.3810   1
   2  -2  -5 829.983  16.216   4
   2  -2  -5 841.129  18.122   2
   2   2  -5 845.342  19.780   1
  -2   2   5 840.816  22.179   1
   1  -2  -5 465.466  15.045   1
   1  -2  -5 490.142  10.888   4
  -1  -2   5 481.510  10.513   2
   1   2  -5 483.772  13.452   1
   0  -2  -5 430.091  14.196   1
   0  -2   5 481.778  10.635   2
   0  -2  -5 454.579  11.272   4
   0   2   5 462.711  14.044   1
   0   2  -5 441.900  13.319   1
   0   2  -5 461.241  14.556   3
  -1  -2  -5 97.7549  4.6641   4
   1  -2   5 98.3905  3.9094   2
  -1  -2  -5 109.802   5.916   1
   1   2   5 95.4666  5.5104   1
  -1   2  -5 100.924   5.653   1
  -2  -2  -5 9.27781 2.17252   1
   2  -2   5 12.2177  1.7688   2
  -2  -2  -5 12.1033  2.0703   4
  -2   2  -5 10.0366  1.0854   2
  -2   2  -5 9.28080 2.28918   1
  -2   2  -5 9.53257 1.24452   2
  -3  -2  -5 177.972   8.035   1
  -3  -2  -5 185.972   7.859   4
   3  -2   5 183.080   6.669   2
  -3   2  -5 177.730   6.041   2
  -3   2  -5 182.539   5.835   2
  -3   2  -5 185.549   8.776   1
  -3   2  -5 169.571   7.311   4
   4  -2   5 87.8967  4.7021   2
  -4  -2  -5 87.4508  5.6157   1
  -4  -2  -5 86.5314  5.5900   4
  -4   2  -5 92.9743  6.4046   1
  -4   2  -5 93.1911  5.3573   4
  -4   2  -5 81.9330  4.3646   2
   5  -2   5 47.9566  3.8078   2
  -5  -2  -5 49.1720  2.5985   2
  -5  -2  -5 43.9348  4.2222   1
  -5  -2  -5 47.1749  4.5136   4
  -5   2  -5 47.2682  4.9804   1
  -5   2  -5 42.7464  3.7890   4
  -5   2  -5 49.2303  3.6541   2
  -6  -2  -5 2.89285 1.64390   4
   6  -2   5 3.52226 1.25026   2
  -6  -2  -5 2.83793 1.89065   1
  -6   2  -5 1.29492 1.88850   1
  -6   2  -5 -0.0031  0.9116   2
  -6   2  -5 0.52523 0.95077   4
   7  -2   5 79.4654  5.2081   2
  -7  -2  -5 68.5726  6.0283   4
  -7  -2  -5 73.1815  6.0562   1
  -7   2  -5 74.7136  5.4463   4
  -7   2  -5 77.7591  6.9024   1
  -7   2  -5 66.7192  5.0208   2
  -8  -2  -5 809.449  25.026   4
   8  -2   5 820.568  22.848   2
  -8  -2  -5 845.673  24.173   1
  -8   2  -5 816.561  22.948   4
  -8   2  -5 837.779  26.441   1
  -8   2  -5 805.373  23.023   2
  -9  -2  -5 9.76005 3.37938   1
  -9  -2  -5 13.1518  3.5319   4
   9  -2   5 6.61096 2.38165   2
  -9   2  -5 11.2508  2.8914   2
  -9   2  -5 15.4560  3.2426   4
  -9   2  -5 7.16797 3.27780   1
  10  -2   5 50.1058  4.9546   2
 -10  -2  -5 54.6463  7.2117   4
 -10   2  -5 49.1741  6.0556   2
 -10   2  -5 58.1773  7.7840   1
 -10   2  -5 47.3193  6.1223   4
  11  -2   5 311.520  13.271   2
 -11  -2  -5 298.652  15.445   4
 -11   2  -5 317.942  15.768   1
 -11   2  -5 287.018  13.296   4
 -11   2  -5 282.260  13.463   2
 -12  -2  -5 7.90559 3.41646   4
  12  -2   5 9.65746 3.25015   2
 -12   2  -5 5.71416 2.82408   2
 -12   2  -5 13.6549  4.8540   1
  13  -2   5 125.427   8.593   2
 -13  -2  -5 137.667  11.348   4
  13  -2   5 131.439   8.818   2
 -13   2  -5 134.822  10.346   1
 -13   2  -5 128.354   9.649   2
  14  -2   5 174.050  10.338   2
 -14  -2  -5 190.704  13.400   4
  14  -2   5 154.024   9.748   2
 -14   2  -5 172.206  11.721   2
  15  -2   5 1.76336 2.29825   2
 -15  -2  -5 0.86228 3.41757   4
 -15   2  -5 0.08387 2.81647   2
 -15  -3   5 84.8140 10.8759   4
  15  -3  -5 89.7248  8.4972   2
 -15   3   5 100.934   7.952   2
 -14  -3   5 6.00077 3.75420   4
  14  -3  -5 3.30078 2.87502   2
 -14   3   5 7.05301 2.87599   2
 -13  -3   5 0.93479 2.72323   4
  13  -3  -5 3.38618 2.36962   2
 -13   3   5 4.38823 2.40231   2
 -12  -3   5 243.683  14.437   4
  12  -3  -5 241.745  12.467   2
 -12   3   5 248.126  11.340   2
  11  -3  -5 12.5216  3.6552   2
 -11  -3   5 12.7320  4.5659   4
 -11   3   5 12.3513  3.1556   2
 -11   3   5 12.7691  3.4612   1
 -10  -3   5 9.00942 3.50464   4
  10  -3  -5 13.9610  3.3221   2
 -10   3   5 9.54093 2.55240   2
 -10   3   5 15.3611  3.6444   1
  -9  -3   5 8.28860 2.98319   4
   9  -3  -5 10.4013  2.8548   2
  -9   3   5 6.00140 1.79867   2
  -9   3   5 8.75910 3.05853   1
   8  -3  -5 80.6742  5.8795   2
  -8   3   5 92.3554  4.7999   2
  -8   3   5 91.0399  7.2065   1
   7  -3  -5 49.4888  4.5306   2
  -7   3   5 58.2157  5.7196   1
  -7   3   5 60.3381  3.2556   2
   6  -3  -5 0.95625 1.13374   2
  -6   3   5 -0.0627  1.5004   1
  -5  -3   5 330.649   9.142   1
   5  -3  -5 349.904  11.137   2
   5   3  -5 322.299   8.941   1
  -5   3   5 319.077  13.596   1
   4  -3  -5 114.247   5.218   2
  -4   3   5 104.184   7.155   1
   4   3  -5 105.814   4.869   1
   3  -3  -5 657.127  15.409   2
  -3   3   5 633.963  20.337   1
   3   3  -5 652.089  16.992   1
   2  -3  -5 645.640  13.410   4
  -2   3   5 640.589  15.823   3
   2   3  -5 646.284  17.484   1
   1  -3  -5 63.7481  5.4062   1
   1  -3  -5 67.4314  3.3719   4
  -1   3   5 67.4739  5.3492   1
   1   3  -5 74.7154  4.8649   1
   1   3  -5 65.2555  5.4076   3
   0  -3  -5 920.639  20.854   4
   0  -3  -5 947.894  26.353   1
   0   3   5 911.283  25.324   1
   0   3  -5 933.286  26.185   3
   0   3  -5 946.278  24.767   1
  -1  -3  -5 217.056   7.961   4
  -1  -3  -5 209.108   9.815   1
   1  -3   5 195.793   6.035   2
   1   3   5 211.578   9.448   1
  -1   3  -5 199.691  10.020   3
  -1   3  -5 187.435   9.100   1
  -2  -3  -5 133.247   7.441   1
   2  -3   5 121.743   4.965   2
  -2  -3  -5 117.543   6.059   4
   2   3   5 114.874   6.911   1
  -2   3  -5 120.041   7.346   1
  -3  -3  -5 3194.77   64.81   4
  -3  -3  -5 3197.75   70.10   1
   3  -3   5 3217.05   63.63   2
  -3   3  -5 3240.91   71.74   1
   3   3   5 3213.50   69.34   1
  -4  -3  -5 472.786  16.138   1
  -4  -3  -5 490.158  16.026   4
   4  -3   5 488.075  13.886   2
  -4   3  -5 485.982  17.768   1
  -5  -3  -5 121.549   7.371   1
   5  -3   5 130.147   6.578   2
  -5  -3  -5 151.565   8.458   4
  -5   3  -5 135.240   7.067   4
  -5   3  -5 129.386   4.639   2
  -5   3  -5 131.795   8.766   1
  -5   3  -5 133.554   4.799   2
  -6  -3  -5 1.96373 1.65420   4
  -6  -3  -5 0.66750 1.61254   1
   6  -3   5 -2.3095  1.0468   2
  -6   3  -5 -0.3049  2.1206   1
  -6   3  -5 0.76140 0.94209   2
  -6   3  -5 0.90070 1.17953   4
  -7  -3  -5 25.7478  4.7483   4
  -7  -3  -5 19.3666  3.9117   1
   7  -3   5 29.4550  4.0481   2
  -7   3  -5 21.6602  3.5803   4
  -7   3  -5 23.5559  3.1515   2
  -7   3  -5 21.8575  4.7993   1
  -8  -3  -5 1788.62   43.64   1
  -8  -3  -5 1770.56   45.02   4
   8  -3   5 1866.02   42.54   2
  -8   3  -5 1796.71   41.22   4
  -8   3  -5 1765.42   47.82   1
  -8   3  -5 1744.61   40.01   2
  -9  -3  -5 201.614  12.148   4
   9  -3   5 224.203  10.712   2
  -9   3  -5 210.169   9.650   2
  -9   3  -5 208.866  10.433   4
  -9   3  -5 210.319  12.782   1
 -10  -3  -5 49.1335  7.2252   4
  10  -3   5 57.5831  5.6922   2
 -10   3  -5 63.1140  8.5288   1
 -10   3  -5 50.4492  4.8423   2
 -11  -3  -5 134.722  10.800   4
  11  -3   5 123.939   8.626   2
 -11   3  -5 132.744  10.575   1
 -11   3  -5 114.520   7.696   2
  12  -3   5 0.41820 1.81310   2
 -12  -3  -5 2.13577 2.49187   4
 -12   3  -5 -3.3012  2.0590   1
 -12   3  -5 -2.2779  1.7196   2
  13  -3   5 0.57615 2.44031   2
 -13  -3  -5 6.02001 3.50226   4
 -13   3  -5 11.5056  4.2954   1
 -13   3  -5 0.71680 2.79584   2
  14  -3   5 8.73186 3.79522   2
 -14  -3  -5 18.5677  5.8491   4
 -14   3  -5 3.90736 3.40259   2
 -14   3  -5 8.49893 4.47795   1
 -14  -4   5 2.74377 3.30502   4
  14  -4  -5 0.08894 2.83497   2
  13  -4  -5 21.9093  5.0737   2
 -13  -4   5 11.7858  5.1994   4
  12  -4  -5 265.845  13.733   2
 -12  -4   5 287.774  16.869   4
 -12   4   5 293.344  15.818   1
 -11  -4   5 169.339  12.138   4
  11  -4  -5 155.256  10.012   2
 -11   4   5 176.883  12.234   1
  10  -4  -5 184.896  10.300   2
 -10  -4   5 159.410  11.371   4
 -10   4   5 166.458  11.623   1
  -9  -4   5 208.542  12.634   4
   9  -4  -5 226.998  10.997   2
  -9   4   5 208.565  12.840   1
  -8  -4   5 10.6826  3.5829   4
  -8   4   5 17.6275  4.5222   1
  -7   4   5 -0.0897  1.5898   1
  -6   4   5 452.390  18.627   1
  -5   4   5 564.317  20.997   1
   4   4  -5 576.187  16.425   1
  -4   4   5 550.140  16.767   3
  -4   4   5 561.723  20.616   1
   3   4  -5 83.7333  5.4335   1
  -3   4   5 86.5083  5.4467   3
   2  -4  -5 98.9885  3.9869   4
  -2   4   5 99.9037  7.5463   1
   2   4  -5 100.024   6.387   1
  -2   4   5 98.7108  5.5292   3
   1  -4  -5 1.56444 1.07686   4
  -1   4   5 -0.9539  2.0145   1
   1   4  -5 5.35753 1.96975   1
   1   4  -5 3.93679 2.11518   3
   0  -4  -5 41.4020  3.3669   4
   0  -4  -5 34.6398  5.3285   1
   0   4   5 35.0193  5.1633   1
   0   4  -5 30.5554  5.1158   3
   0   4  -5 30.6516  4.4856   1
  -1  -4  -5 27.1503  3.5715   4
  -1  -4  -5 23.3762  4.2611   1
   1   4   5 25.5929  4.5911   1
  -1   4  -5 25.7319  4.7615   3
  -1   4  -5 25.4261  4.5701   1
  -2  -4  -5 222.272   9.544   4
  -2  -4  -5 208.254  10.828   1
  -2   4  -5 228.049  11.536   1
  -2   4  -5 207.817  11.488   3
   2   4   5 204.440  10.488   1
  -3  -4  -5 29.1529  4.2956   4
  -3  -4  -5 42.6214  5.5520   1
   3   4   5 51.0238  5.1257   1
  -3   4  -5 42.1391  6.0558   1
  -4  -4  -5 205.827  10.216   4
  -4  -4  -5 171.299   9.572   1
   4   4   5 194.009   9.712   1
  -4   4  -5 191.163  11.064   1
  -5  -4  -5 1.36322 1.58492   1
  -5  -4  -5 0.60782 1.80004   4
  -5   4  -5 2.87784 2.04201   1
  -6  -4  -5 1.11410 1.80327   4
  -6  -4  -5 2.04697 1.99040   1
  -6   4  -5 -0.9003  1.0436   1
  -7  -4  -5 14.9807  3.7299   1
  -7  -4  -5 8.20424 3.07792   4
  -7   4  -5 8.60118 3.79209   1
   8  -4   5 151.544   8.836   2
  -8  -4  -5 147.883  10.504   4
  -8   4  -5 140.154  10.783   1
  -9  -4  -5 127.963  10.306   4
   9  -4   5 160.433   9.480   2
  -9   4  -5 146.930  11.709   1
  10  -4   5 78.2620  6.9922   2
 -10  -4  -5 93.2181  9.0347   4
 -10   4  -5 85.7076  4.6728   2
 -10   4  -5 79.9811  8.5525   1
 -11  -4  -5 81.7962 10.2493   4
  11  -4   5 83.4064  7.6089   2
 -11   4  -5 98.4576  9.6472   1
 -11   4  -5 93.9152  5.4888   2
 -12  -4  -5 14.2538  4.7434   4
  12  -4   5 18.9797  4.7001   2
 -12   4  -5 17.2714  5.6188   1
 -12   4  -5 13.5656  3.0623   2
  13  -4   5 20.4209  5.1460   2
 -13  -4  -5 20.2835  5.4603   4
 -13   4  -5 25.1035  4.0167   2
 -13   4  -5 37.3567  7.5747   1
 -14   4  -5 80.0233 11.0193   1
 -13  -5   5 0.78980 2.97700   4
 -13   5   5 10.0918  3.9835   1
 -12  -5   5 19.8732  5.8441   4
 -12   5   5 21.2613  5.5506   1
 -11  -5   5 3.03479 3.40141   4
 -11   5   5 -0.2545  2.6275   1
 -10  -5   5 -1.7870  2.0251   4
 -10   5   5 5.19347 3.63917   1
  -9  -5   5 -2.6531  1.5781   4
  -9   5   5 3.55049 2.55186   1
  -8  -5   5 8.93739 3.65304   4
  -8   5   5 5.11557 3.02725   1
  -7   5   5 43.6052  7.2894   1
  -6   5   5 277.541  15.708   1
  -5   5   5 65.7609  8.8289   1
   3   5  -5 167.392   9.375   1
  -3   5   5 187.240  11.754   1
  -2   5   5 0.56607 1.83648   1
   2   5  -5 1.16149 1.25855   1
   1   5  -5 10.4988  2.5990   1
  -1   5   5 4.13957 2.81198   1
   1   5  -5 2.55227 1.94543   3
   0  -5  -5 104.411   8.750   1
   0  -5  -5 100.646   5.764   4
   0   5  -5 107.182   8.070   1
   0   5   5 107.023   8.328   1
   0   5  -5 118.491   9.119   3
  -1  -5  -5 47.2038  6.4277   1
  -1  -5  -5 45.7399  4.4581   4
   1   5   5 47.9565  6.6032   1
  -1   5  -5 53.8279  7.0347   1
  -1   5  -5 45.8617  7.0353   3
  -2  -5  -5 296.503  12.183   4
  -2  -5  -5 297.636  14.488   1
   2   5   5 279.803  13.612   1
  -2   5  -5 277.322  14.275   1
  -2   5  -5 300.208  15.308   3
  -3  -5  -5 2.68282 2.06514   4
  -3  -5  -5 5.08705 1.94380   1
  -3   5  -5 7.47367 3.28679   1
  -3   5  -5 3.83220 2.54574   3
   3   5   5 5.26857 2.82690   1
  -4  -5  -5 2.11083 2.18026   4
  -4  -5  -5 4.77520 2.09343   1
  -4   5  -5 -1.1117  1.5061   3
  -4   5  -5 -0.8887  1.9492   1
   4   5   5 0.40952 1.97247   1
  -5  -5  -5 282.755  13.740   4
  -5  -5  -5 264.264  12.996   1
  -5   5  -5 279.496  15.188   1
  -6  -5  -5 12.1418  3.6906   4
  -6  -5  -5 14.1016  3.2477   1
  -6   5  -5 8.00768 3.65396   1
  -7  -5  -5 7.58520 3.32731   4
  -7   5  -5 7.39274 3.62033   1
  -8  -5  -5 20.0166  4.9382   4
  -8   5  -5 20.8608  5.7510   1
  -9  -5  -5 12.2928  4.4171   4
  -9   5  -5 15.7485  5.1732   1
 -10  -5  -5 28.8154  6.6535   4
 -10   5  -5 41.4380  8.6019   1
 -11  -5  -5 47.7599  8.4960   4
 -11   5  -5 78.2645 10.9053   1
 -12  -5  -5 3.23482 3.86955   4
  12  -5   5 1.40472 2.82562   2
 -12   5  -5 8.49191 4.04521   1
 -11  -6   5 75.5916 10.8917   4
 -11   6   5 124.442  11.637   1
 -10  -6   5 91.5040 11.2541   4
 -10   6   5 74.5276 11.2397   1
  -9  -6   5 80.0463 10.3736   4
  -9   6   5 80.4483 10.9360   1
  -8  -6   5 20.8307  5.3509   4
  -8   6   5 18.4671  6.1594   1
  -7  -6   5 1.08282 2.42085   4
  -7   6   5 2.87029 4.17695   1
  -6   6   5 11.7109  5.5128   1
  -5   6   5 5.17069 2.54541   1
  -4   6   5 16.2668  4.7854   1
  -3   6   5 6.52256 3.59090   1
   3   6  -5 8.30655 3.03057   1
  -2   6   5 1.02905 2.54901   1
   2   6  -5 4.05511 2.71696   1
   1  -6  -5 6.64116 4.51850   1
   1   6  -5 12.2161  3.9285   1
  -1   6   5 6.25988 3.56313   1
   0  -6  -5 -1.1714  1.8697   1
   0   6   5 -0.1257  1.9486   1
   0   6  -5 1.62023 2.42733   3
   0   6  -5 3.71343 2.70592   1
  -1  -6  -5 7.46023 3.31378   1
  -1   6  -5 7.98182 3.64247   3
   1   6   5 8.60099 3.56653   1
  -1   6  -5 7.20058 3.43912   1
  -2  -6  -5 10.4243  3.0276   4
  -2  -6  -5 8.82558 4.03047   1
  -2   6  -5 9.65420 3.58105   3
   2   6   5 10.9144  4.0984   1
  -2   6  -5 15.7421  4.5544   1
  -3  -6  -5 7.42675 3.09220   1
  -3  -6  -5 -1.8506  1.4986   4
  -3   6  -5 3.97020 2.99548   1
   3   6   5 -0.0200  2.4593   1
  -3   6  -5 0.67479 2.59813   3
  -4  -6  -5 12.0869  3.9434   1
  -4  -6  -5 14.6510  4.1071   4
   4   6   5 9.43451 3.99854   1
  -4   6  -5 11.0087  4.3276   1
  -4   6  -5 20.0422  5.0736   3
  -5  -6  -5 52.0509  7.1604   1
  -5  -6  -5 51.1900  7.3297   4
   5   6   5 41.4177  6.5365   1
  -5   6  -5 34.7503  6.7153   3
  -5   6  -5 34.0884  7.1688   1
  -6  -6  -5 12.4467  4.1277   4
  -6   6  -5 13.8688  4.8325   3
  -6   6  -5 10.3990  4.5863   1
  -7  -6  -5 12.0086  4.4385   4
  -7   6  -5 25.0573  6.2333   1
  -8  -6  -5 10.8854  4.3333   4
  -8   6  -5 10.0871  4.1440   1
  -9  -6  -5 1.04920 2.59306   4
  -9   6  -5 2.84990 4.80497   1
 -10  -6  -5 3.87437 4.05439   4
 -10   6  -5 5.12418 4.38250   1
 -11  -6  -5 15.1649  5.8530   4
 -11   6  -5 12.7859  5.5181   1
  -9  -7   5 10.4889  4.8140   4
  -9   7   5 1.16654 4.68556   1
  -8  -7   5 19.8606  5.7102   4
  -8   7   5 25.5171  7.4903   1
  -7  -7   5 5.57763 3.66533   4
  -7   7   5 5.88095 5.44400   1
  -6  -7   5 8.18272 4.38166   4
  -6   7   5 0.65582 2.03849   1
  -5   7   5 57.5165  9.3910   1
  -4   7   5 56.7946  9.1646   1
  -3   7   5 20.9399  5.8598   1
   2  -7  -5 4.54319 5.37102   1
   2   7  -5 13.2963  4.4033   1
  -2   7   5 12.8997  4.6166   1
   1  -7  -5 81.2936 10.9766   1
  -1   7   5 63.4792  9.3663   1
   1   7  -5 87.4783  8.8832   1
   0  -7  -5 358.781  19.903   1
   0   7   5 337.691  18.185   1
   0   7  -5 345.163  17.845   1
  -1  -7  -5 17.6453  5.0171   1
   1   7   5 9.67318 4.12551   1
  -1   7  -5 9.83926 4.41854   1
  -1   7  -5 11.4787  4.6104   3
  -2  -7  -5 25.7043  5.7505   1
   2   7   5 28.0416  6.0447   1
  -2   7  -5 30.5440  6.6185   1
  -2   7  -5 33.1009  6.5831   3
  -3  -7  -5 124.408  11.483   1
  -3   7  -5 132.381  11.327   3
   3   7   5 137.451  11.031   1
  -3   7  -5 134.436  11.813   1
  -4  -7  -5 97.8753  8.8188   1
  -4   7  -5 91.4145 11.6191   3
  -4   7  -5 99.0626 12.2834   1
   4   7   5 92.3320  9.2620   1
  -5  -7  -5 25.2204  5.5469   4
  -5   7  -5 29.9925  7.1006   3
  -5   7  -5 26.5292  6.7304   1
  -6  -7  -5 -1.8155  2.1673   4
  -6   7  -5 1.19264 2.94553   3
  -6   7  -5 0.94349 3.06619   1
  -7  -7  -5 2.21390 3.08861   4
  -7   7  -5 -0.1458  2.9621   1
  -7   7  -5 -1.9193  2.7329   3
  -8  -7  -5 42.2274  8.5343   4
  -8   7  -5 41.1032  8.8283   1
  -8   7  -5 44.3014  9.1077   3
  -9  -7  -5 0.45168 3.99728   4
  -9   7  -5 5.82259 4.53649   3
  -9   7  -5 -2.6500  3.1674   1
  -6  -8   5 119.815  11.895   4
  -6   8   5 120.254  14.966   1
  -5  -8   5 78.6668 10.3021   4
  -5   8   5 88.3514 12.7193   1
  -4  -8   5 16.3979  5.0819   4
   4  -8  -5 29.2236  7.8844   1
  -4   8   5 18.9915  6.1870   1
   3  -8  -5 1.73126 5.16586   1
  -3   8   5 1.03990 3.22248   1
   2  -8  -5 7.22796 4.05408   1
  -2   8   5 11.0650  5.1958   1
   1  -8  -5 51.9791  9.7194   1
  -1   8   5 53.0134  9.3133   1
   0  -8  -5 101.525  10.935   1
   0   8   5 85.9381 11.5390   1
   0   8  -5 80.9791 10.9330   1
  -1  -8  -5 4.15027 3.77788   1
   1   8   5 0.53277 3.45137   1
  -1   8  -5 3.50403 3.69710   1
  -2  -8  -5 36.3238  7.5117   1
  -2   8  -5 27.7280  7.3941   3
  -2   8  -5 17.7559  6.2553   1
   2   8   5 31.6709  6.8493   1
  -3  -8  -5 2.01558 3.19515   1
  -3   8  -5 2.15302 3.59791   1
  -3   8  -5 -1.7114  3.1711   3
   3   8   5 3.89832 3.62726   1
  -4   8  -5 18.0273  6.1440   3
  -4   8  -5 4.26193 4.35593   1
  -5   8  -5 16.4770  6.2683   1
  -5   8  -5 21.0218  7.0410   3
  -6   8  -5 -2.2460  2.9155   3
 -16   0   6 23.1911  5.9026   2
 -15   0   6 31.7084  6.0088   2
  14   0  -6 28.6449  3.6714   2
 -14   0   6 29.4740  5.5323   2
 -13   0   6 303.950  14.557   2
  13   0  -6 299.853  10.946   2
 -12   0   6 68.3392  6.5764   4
  12   0  -6 60.3784  4.7785   2
 -12   0   6 66.1069  6.3194   2
 -11   0   6 81.8242  6.5812   2
  11   0  -6 78.4869  5.3565   2
 -11   0   6 82.8957  6.7203   4
  10   0  -6 97.7394  5.7799   2
 -10   0   6 98.8545  6.8183   4
 -10   0   6 103.261   6.959   2
   9   0  -6 524.305  15.594   2
  -9   0   6 569.813  17.240   4
  -9   0   6 549.830  17.202   2
  -8   0   6 176.397   8.239   2
   8   0  -6 197.233   7.961   2
  -8   0   6 186.443   8.405   4
  -8   0   6 193.096   6.822   1
  -7   0   6 117.465   6.110   2
   7   0  -6 130.374   5.429   1
   7   0  -6 124.132   5.936   2
  -7   0   6 117.537   4.960   1
  -6   0   6 572.011  14.179   1
   6   0  -6 589.135  14.563   1
  -6   0   6 565.372  15.650   2
   6   0  -6 568.996  15.261   2
   5   0  -6 2291.66   47.39   1
   5   0  -6 2264.02   46.72   2
  -5   0   6 2321.82   47.02   2
  -5   0   6 2286.08   47.03   1
   4   0  -6 456.560  12.520   2
   4   0  -6 481.361  12.205   1
  -4   0   6 465.820  11.910   1
  -4   0   6 483.662  12.675   2
   3   0  -6 1448.86   30.68   2
  -3   0   6 1448.64   30.51   2
   3   0  -6 1486.58   31.50   1
   2   0  -6 2211.02   45.65   1
  -2   0   6 2151.97   43.25   2
   1   0  -6 162.647   5.743   2
   1   0  -6 157.583   5.317   3
  -1   0   6 160.396   5.453   2
   1   0  -6 160.063   6.278   1
   0   0  -6 9122.55  165.15   4
   0   0  -6 9011.88  184.31   1
   0   0   6 8889.56  174.98   2
   0   0  -6 8664.34  168.32   2
  -1   0  -6 689.846  16.080   2
  -1   0  -6 687.664  16.403   4
   1   0   6 674.112  15.412   2
  -1   0  -6 680.464  17.999   1
  -2   0  -6 801.789  19.078   4
  -2   0  -6 827.023  18.785   2
   2   0   6 792.569  17.953   2
  -3   0  -6 563.135  15.139   4
  -3   0  -6 561.635  16.641   1
  -3   0  -6 570.578  14.622   2
   3   0   6 556.434  13.683   2
  -4   0  -6 698.449  18.468   4
  -4   0  -6 713.629  17.739   2
  -4   0  -6 686.343  19.873   1
   4   0   6 711.540  16.750   2
  -5   0  -6 321.850  11.498   4
  -5   0  -6 330.388  12.571   1
  -5   0  -6 324.836  10.807   2
   5   0   6 330.842   9.767   2
   6   0   6 2043.41   43.34   2
  -6   0  -6 2161.11   45.95   4
  -6   0  -6 2074.90   45.46   2
  -6   0  -6 2159.73   49.46   1
  -7   0  -6 126.922   6.962   2
   7   0   6 126.279   5.854   2
  -7   0  -6 136.434   7.716   4
  -7   0  -6 126.560   8.120   1
  -8   0  -6 330.346  13.872   1
  -8   0  -6 309.112  12.871   4
  -8   0  -6 297.961  12.065   2
   8   0   6 322.947  10.413   2
   9   0   6 3.89516 1.58750   2
  -9   0  -6 5.11076 2.13906   2
  -9   0  -6 7.50423 3.25572   1
  -9   0  -6 6.52121 2.83899   4
  10   0   6 207.806   8.269   2
 -10   0  -6 213.794  11.360   4
 -10   0  -6 225.841  11.865   1
 -10   0  -6 191.079  10.418   2
 -11   0  -6 0.61491 1.75597   4
  11   0   6 2.02357 1.17689   2
 -11   0  -6 0.57259 1.70067   2
 -11   0  -6 2.91386 2.54309   1
  12   0   6 0.91149 1.13804   2
 -12   0  -6 -0.1740  1.6247   4
 -12   0  -6 1.10135 2.03190   2
 -13   0  -6 2.07598 2.03679   4
 -13   0  -6 3.96837 2.93097   2
 -14   0  -6 4.21899 3.53518   4
 -14   0  -6 3.22743 3.15266   2
 -15   0  -6 70.1225  9.2139   2
 -15   0  -6 71.5093  9.4756   4
 -16  -1   6 46.6920  7.6476   2
  16  -1  -6 41.3469  5.2894   2
  15  -1  -6 253.308  11.618   2
 -15  -1   6 246.944  14.178   2
 -15   1   6 243.535  13.976   2
 -14  -1   6 102.705   8.342   2
  14  -1  -6 90.7497  6.8283   2
 -14  -1   6 91.9323 10.3363   4
 -14   1   6 95.8396  8.2709   2
  13  -1  -6 248.142  11.514   2
 -13  -1   6 250.448  12.968   2
 -13  -1   6 268.245  14.269   4
 -13   1   6 256.326  13.202   2
  12  -1  -6 37.8041  5.1216   2
 -12  -1   6 43.4576  6.3986   4
 -12  -1   6 39.7536  5.7150   2
 -12   1   6 43.8878  5.8979   2
 -11  -1   6 109.110   8.048   4
 -11  -1   6 104.183   7.284   2
  11  -1  -6 107.629   6.973   2
  11   1  -6 109.122   3.880   2
 -11   1   6 115.883   7.772   2
  10  -1  -6 16.9717  3.2965   2
 -10  -1   6 20.8597  3.6245   2
 -10  -1   6 27.4357  4.5717   4
 -10   1   6 16.1004  3.0539   4
 -10   1   6 17.2073  3.4884   2
  10   1  -6 21.7148  1.9976   2
   9  -1  -6 72.2948  5.3853   2
  -9  -1   6 74.8109  6.0448   4
  -9  -1   6 67.3246  5.1936   2
  -9   1   6 74.4402  5.0210   4
  -9   1   6 76.5113  5.6719   2
  -9   1   6 74.9723  5.3663   1
   9   1  -6 73.0140  3.5822   2
  -8  -1   6 983.784  24.716   2
   8  -1  -6 958.743  24.909   2
  -8   1   6 1007.40   25.38   1
  -8   1   6 991.683  23.123   4
  -8   1   6 964.525  25.153   2
   8   1  -6 989.815  21.318   2
  -7  -1   6 66.0565  4.3002   2
   7  -1  -6 62.8627  4.5372   2
   7   1  -6 56.1088  3.1450   2
   7   1  -6 55.5333  3.0568   2
  -7   1   6 57.4851  3.6998   4
  -7   1   6 55.1856  4.4087   2
  -7   1   6 61.3864  4.6047   1
  -6  -1   6 4.14888 1.55079   2
   6  -1  -6 10.2496  2.2519   2
   6   1  -6 9.55390 1.46429   2
   6   1  -6 9.32495 1.50380   2
  -6   1   6 9.69741 2.12939   2
  -6   1   6 11.6271  1.8413   4
  -6   1   6 11.9913  2.3989   1
  -5  -1   6 82.9540  4.3314   2
   5  -1  -6 74.8660  4.5348   2
   5   1  -6 74.8827  3.3786   2
   5   1  -6 69.1540  3.2279   2
  -5   1   6 72.2479  4.2024   2
  -5   1   6 72.0235  4.5051   1
   4  -1  -6 29.5672  2.5975   2
   4  -1  -6 32.9837  3.0638   1
  -4  -1   6 30.6484  2.3842   2
  -4   1   6 29.1575  2.3547   2
   4   1  -6 28.8114  1.9844   2
  -4   1   6 31.1507  2.9585   1
   4   1  -6 28.5759  1.7849   1
   4   1  -6 25.8226  1.8480   2
   3  -1  -6 207.615   7.039   2
  -3  -1   6 196.025   6.541   2
   3  -1  -6 198.484   7.798   1
  -3   1   6 196.352   6.352   2
   3   1  -6 205.498   6.079   1
  -3   1   6 191.136   7.487   1
   3   1  -6 199.736   5.815   2
   3   1  -6 196.604   5.739   2
  -2  -1   6 1346.75   27.84   2
   2  -1  -6 1375.97   28.44   2
   2  -1  -6 1325.18   30.87   1
  -2   1   6 1288.08   27.06   2
   2   1  -6 1358.22   27.14   2
   2   1  -6 1373.73   26.95   2
  -2   1   6 1315.58   30.39   1
   2   1  -6 1355.20   29.04   1
   1  -1  -6 3007.14   57.86   2
  -1  -1   6 3004.59   57.77   2
   1  -1  -6 3052.10   62.83   1
   1  -1  -6 3042.08   55.92   4
  -1   1   6 3016.07   56.74   2
  -1   1   6 3023.75   62.28   1
   1   1  -6 2991.97   57.28   2
   1   1  -6 2939.58   60.94   3
   1   1  -6 2927.77   61.26   1
  -1   1   6 2885.68   56.33   2
   0  -1   6 -0.0421  0.6380   2
   0  -1  -6 1.50503 0.77143   4
   0  -1  -6 1.91669 0.91107   1
   0  -1  -6 2.20173 0.63333   2
   0   1   6 1.29292 0.38421   2
   0   1   6 1.62472 0.45465   2
   0   1  -6 2.53807 1.56599   3
   0   1  -6 0.83879 1.24987   1
   0   1  -6 0.88052 0.60353   2
   1  -1   6 364.209   9.915   2
  -1  -1  -6 378.810  10.435   4
  -1  -1  -6 374.794   9.398   2
  -1   1  -6 376.553  10.076   2
  -1   1  -6 364.012  11.781   1
  -2  -1  -6 153.964   7.144   1
   2  -1   6 151.759   5.713   2
  -2  -1  -6 156.780   5.172   2
   2  -1   6 154.767   5.799   2
  -2   1  -6 143.450   5.726   2
  -2   1  -6 140.009   6.358   4
  -2   1  -6 149.170   7.197   1
  -3  -1  -6 314.420  11.293   1
   3  -1   6 301.122   9.290   2
  -3  -1  -6 293.428  10.100   4
   3  -1   6 297.094   9.226   2
  -3  -1  -6 312.251   8.660   2
  -3   1  -6 294.629   9.526   2
  -3   1  -6 296.416  10.115   4
  -4  -1  -6 578.606  16.109   4
  -4  -1  -6 552.704  16.930   1
  -4  -1  -6 522.962  13.771   2
   4  -1   6 553.102  14.632   2
  -4   1  -6 550.240  15.221   2
  -4   1  -6 545.339  15.569   4
  -4   1  -6 541.925  17.246   1
  -5  -1  -6 660.493  18.795   4
  -5  -1  -6 654.224  16.644   2
   5  -1   6 656.598  17.217   2
  -5  -1  -6 645.053  19.670   1
  -5   1  -6 662.039  18.285   4
  -5   1  -6 676.242  18.247   2
  -5   1  -6 639.976  20.008   1
  -6  -1  -6 75.0360  6.0023   1
  -6  -1  -6 83.5897  4.8443   2
   6  -1   6 80.3127  5.0858   2
  -6  -1  -6 73.2527  5.6085   4
  -6   1  -6 82.9551  5.6298   4
  -6   1  -6 82.8618  6.5814   1
  -6   1  -6 78.8909  5.3081   2
  -7  -1  -6 540.526  18.436   1
   7  -1   6 565.998  16.487   2
  -7  -1  -6 559.303  16.359   2
  -7  -1  -6 561.559  18.403   4
  -7   1  -6 572.950  19.471   1
  -7   1  -6 579.553  17.740   2
  -7   1  -6 577.420  17.776   4
  -8  -1  -6 393.909  13.696   2
   8  -1   6 411.699  13.603   2
   8  -1   6 415.933  13.650   2
  -8  -1  -6 387.482  15.404   4
  -8  -1  -6 400.519  15.458   1
  -8   1  -6 417.807  15.011   4
  -8   1  -6 407.892  16.378   1
  -8   1  -6 408.877  14.653   2
  -9  -1  -6 10.6621  3.0375   4
   9  -1   6 15.5349  2.9763   2
   9  -1   6 13.9548  2.9101   2
  -9  -1  -6 6.15902 1.76232   2
  -9  -1  -6 14.1640  3.8810   1
  -9   1  -6 12.5860  3.5235   1
  -9   1  -6 13.7715  3.2589   4
  -9   1  -6 6.59211 2.34742   2
 -10  -1  -6 280.845  11.607   2
  10  -1   6 248.176  10.718   2
  10  -1   6 252.487  10.903   2
 -10  -1  -6 255.118  13.178   4
 -10  -1  -6 260.075  12.544   1
 -10   1  -6 262.266  13.501   1
 -10   1  -6 250.318  12.037   2
 -10   1  -6 240.243  11.923   4
  11  -1   6 16.7071  3.1914   2
 -11  -1  -6 15.9194  4.2101   1
 -11  -1  -6 13.4778  3.5574   2
 -11  -1  -6 12.7794  4.1058   4
 -11   1  -6 6.78139 3.06332   1
 -11   1  -6 14.5928  3.4787   4
 -11   1  -6 12.0308  3.4572   2
 -12  -1  -6 236.883  13.642   4
  12  -1   6 236.058  10.730   2
 -12   1  -6 236.926  12.888   4
 -12   1  -6 235.258  12.708   2
 -12   1  -6 257.950  14.103   1
 -13  -1  -6 146.381  11.252   4
  13  -1   6 148.653   8.460   2
 -13   1  -6 141.854  10.254   2
 -13   1  -6 152.898  10.629   4
  14  -1   6 51.0002  4.7913   2
 -14  -1  -6 78.0369  9.2705   4
 -14   1  -6 54.1610  8.0212   4
 -14   1  -6 63.3930  8.3673   2
 -15  -1  -6 40.1035  7.7016   4
  15  -1   6 44.4867  5.1681   2
 -15   1  -6 30.7878  6.6873   2
  15  -2  -6 28.3580  4.7956   2
 -15  -2   6 16.3742  5.8230   4
 -15   2   6 26.7232  5.4771   2
 -14  -2   6 22.8272  6.0955   4
  14  -2  -6 24.5698  4.7559   2
 -14   2   6 23.3289  5.0908   2
  13  -2  -6 16.6193  3.9265   2
 -13  -2   6 37.7007  6.2762   4
 -13   2   6 23.8139  4.6873   2
  12  -2  -6 12.7129  3.2676   2
 -12  -2   6 9.09362 3.16450   4
 -12   2   6 13.4948  3.5154   2
  11  -2  -6 24.5532  4.1265   2
 -11  -2   6 22.4862  4.9122   4
 -11   2   6 21.2048  4.0533   2
 -10  -2   6 53.1578  6.6520   4
  10  -2  -6 51.8419  6.0584   2
 -10   2   6 57.8165  5.1752   2
 -10   2   6 64.0023  6.1022   1
   9  -2  -6 49.7065  4.7307   2
  -9  -2   6 47.1771  6.1859   4
  -9   2   6 54.0408  5.4006   1
  -9   2   6 41.1419  4.1558   2
  -8  -2   6 76.7972  4.6078   2
   8  -2  -6 57.5337  4.8745   2
  -8   2   6 68.9682  5.8538   1
  -8   2   6 65.2322  4.7200   2
  -7  -2   6 255.365   8.933   2
   7  -2  -6 245.404  10.090   2
  -7   2   6 257.067  11.146   1
  -7   2   6 246.181   9.279   2
  -7   2   6 266.256   7.065   4
   6  -2  -6 290.195  10.653   2
  -6  -2   6 292.999   9.354   2
  -6   2   6 308.175   6.974   4
  -6   2   6 287.805   9.526   2
  -6   2   6 282.032  11.606   1
  -5  -2   6 29.1245  2.5536   2
   5  -2  -6 38.2251  3.2565   2
  -5   2   6 34.3124  4.3814   1
  -5   2   6 35.9846  2.6253   2
  -5   2   6 31.2978  2.5165   2
   4  -2  -6 3.87525 1.37461   2
  -4  -2   6 6.56020 1.24830   2
   4   2  -6 8.77565 1.12115   1
  -4   2   6 6.91065 2.07240   1
  -4   2   6 7.56507 1.26399   2
  -4   2   6 7.01800 1.21151   2
  -3  -2   6 4.02223 1.01883   2
   3  -2  -6 6.21419 1.38013   2
   3   2  -6 7.09531 1.31847   1
  -3   2   6 2.69274 1.52259   1
   2  -2  -6 260.966   6.490   4
  -2  -2   6 241.557   6.933   2
   2  -2  -6 252.374   7.535   2
  -2  -2   6 259.723   7.092   2
   2  -2  -6 255.476  10.495   1
  -2   2   6 262.822  10.163   1
   2   2  -6 257.289   8.413   1
   2   2  -6 266.651  10.718   3
  -1  -2   6 427.315  10.182   2
   1  -2  -6 411.084  10.028   4
   1  -2  -6 406.980  13.921   1
   1  -2  -6 435.339   9.958   2
   1   2  -6 410.428  12.354   1
  -1   2   6 415.440  13.549   1
   1   2  -6 416.280  13.937   3
   0  -2   6 770.612  16.854   2
   0  -2  -6 792.307  17.233   4
   0   2  -6 758.934  21.122   3
   0   2   6 726.996  20.359   1
   0   2  -6 746.755  19.919   1
  -1  -2  -6 1077.89   27.30   1
   1  -2   6 1082.72   23.09   2
  -1  -2  -6 1088.98   23.75   4
  -1   2  -6 1071.23   26.86   1
  -1   2  -6 1062.36   20.99   2
   1   2   6 1032.32   26.49   1
  -1   2  -6 1075.60   20.90   2
  -2  -2  -6 13.0013  2.5715   1
  -2  -2  -6 16.2497  2.6312   4
   2  -2   6 10.2658  1.6307   2
  -2   2  -6 13.8032  1.5651   2
  -2   2  -6 11.8553  1.5256   2
  -2   2  -6 17.6777  3.1702   1
   3  -2   6 329.999   9.973   2
  -3  -2  -6 332.707  12.095   1
  -3  -2  -6 310.500  10.977   4
  -3   2  -6 312.971  11.035   4
  -3   2  -6 335.919  12.648   1
  -3   2  -6 315.851   9.350   2
  -4  -2  -6 350.499  12.613   4
   4  -2   6 374.732  11.351   2
  -4  -2  -6 370.181  13.284   1
  -4   2  -6 353.355  12.179   4
  -4   2  -6 364.650  11.013   2
   5  -2   6 58.3943  4.1722   2
  -5  -2  -6 66.7038  3.0907   2
  -5  -2  -6 52.5489  4.9028   1
  -5  -2  -6 69.3374  5.7114   4
  -5   2  -6 60.0996  4.6986   4
  -5   2  -6 56.4587  4.0815   2
  -5   2  -6 61.6107  5.8029   1
  -6  -2  -6 195.560   9.771   1
  -6  -2  -6 193.779   9.837   4
   6  -2   6 208.194   8.739   2
  -6   2  -6 205.351   8.691   2
  -6   2  -6 208.259  10.922   1
  -6   2  -6 192.357   9.014   4
  -7  -2  -6 102.974   7.362   4
  -7  -2  -6 102.452   7.345   1
   7  -2   6 105.113   6.398   2
  -7   2  -6 87.8122  5.8837   2
  -7   2  -6 94.4587  6.4151   4
  -7   2  -6 104.341   7.854   1
  -8  -2  -6 5.13906 2.75270   4
  -8  -2  -6 8.56772 3.24651   1
   8  -2   6 10.7605  2.6955   2
  -8   2  -6 9.35259 2.69635   4
  -8   2  -6 7.68520 2.34738   2
  -8   2  -6 9.05768 3.12905   1
  -9  -2  -6 52.8778  6.8571   4
  -9  -2  -6 53.0020  6.4812   1
   9  -2   6 59.1397  5.3005   2
  -9   2  -6 63.6292  5.5483   2
  -9   2  -6 67.8125  5.9121   4
  -9   2  -6 46.5851  6.7201   1
  10  -2   6 2.21394 1.91372   2
 -10  -2  -6 3.74009 2.37557   4
 -10  -2  -6 5.94656 3.32646   1
 -10   2  -6 3.01308 2.07439   2
 -10   2  -6 -4.5242  1.9964   4
 -10   2  -6 4.10792 2.45988   1
  11  -2   6 25.6341  4.4518   2
 -11  -2  -6 30.6632  5.7139   4
 -11   2  -6 27.7274  5.7812   1
 -11   2  -6 26.1978  4.8187   2
 -11   2  -6 43.2258  5.9083   4
  12  -2   6 5.10580 2.55741   2
 -12  -2  -6 2.76087 2.73020   4
  12  -2   6 0.77044 1.88971   2
 -12   2  -6 5.00690 2.58559   2
 -12   2  -6 16.5424  4.0281   4
 -12   2  -6 1.62524 3.53584   1
 -13  -2  -6 54.6780  8.5846   4
  13  -2   6 65.5296  6.3000   2
  13  -2   6 73.2861  6.6978   2
 -13   2  -6 50.6253  7.5325   1
 -13   2  -6 54.3863  7.3080   2
  14  -2   6 36.4398  5.4619   2
 -14  -2  -6 29.0059  6.2178   4
 -14   2  -6 33.8923  6.1653   2
  15  -2   6 1.37518 2.71619   2
 -15  -2  -6 10.1940  4.0249   4
 -15  -3   6 15.6835  5.6825   4
  15  -3  -6 7.25807 3.71639   2
 -15   3   6 12.3953  3.5354   2
  14  -3  -6 46.3244  6.6916   2
 -14  -3   6 49.7348  8.1192   4
 -14   3   6 45.5495  5.8677   2
 -13  -3   6 26.7939  6.0786   4
  13  -3  -6 25.9315  5.1717   2
 -13   3   6 26.7638  4.5323   2
  12  -3  -6 24.3991  4.6868   2
 -12  -3   6 16.4161  4.4015   4
 -12   3   6 11.9326  3.3978   2
 -11  -3   6 -2.9051  1.8086   4
  11  -3  -6 0.74763 1.88114   2
  10  -3  -6 2.23246 1.96381   2
 -10  -3   6 2.67148 2.18834   4
 -10   3   6 -1.2621  1.2673   2
 -10   3   6 6.81460 2.87062   1
   9  -3  -6 29.0361  4.5231   2
  -9  -3   6 37.5949  5.8212   4
  -9   3   6 30.6640  3.5896   2
  -9   3   6 34.6738  5.6838   1
   8  -3  -6 48.6323  4.6093   2
  -8   3   6 50.9822  6.7295   1
  -8   3   6 55.1755  3.6875   2
   7  -3  -6 0.01734 1.68569   2
  -7   3   6 2.84504 1.64946   1
  -7   3   6 2.06926 0.88146   2
   6  -3  -6 121.003   6.516   2
  -6   3   6 125.910   8.337   1
   5  -3  -6 23.1251  3.1429   2
   5   3  -6 27.3561  2.2236   1
  -5   3   6 24.5882  4.4746   1
   4  -3  -6 66.1814  4.0386   2
   4   3  -6 76.3377  4.1023   1
  -4   3   6 72.5264  6.0118   1
   3  -3  -6 684.176  16.285   2
  -3   3   6 643.346  20.774   1
   3   3  -6 678.102  17.693   1
  -3   3   6 684.505  16.449   3
   2  -3  -6 10.6728  1.3005   4
   2  -3  -6 10.8387  2.8605   1
   2   3  -6 13.1195  2.4377   1
  -2   3   6 13.1583  1.8139   3
  -2   3   6 9.86986 2.76769   1
   2   3  -6 7.19160 2.39144   3
   1  -3  -6 35.7005  2.4066   4
   1   3  -6 34.6309  3.4699   1
  -1   3   6 34.0305  4.6417   1
   1   3  -6 31.3822  4.6442   3
   0  -3  -6 82.2452  6.2796   1
   0  -3   6 93.1570  3.6685   2
   0  -3  -6 91.6665  4.5681   4
   0   3   6 101.707   6.668   1
   0   3  -6 97.9244  6.8794   3
   0   3  -6 93.6900  6.1201   1
   1  -3   6 32.6277  2.3754   2
  -1  -3  -6 34.5417  2.9869   4
  -1  -3  -6 23.5651  3.8842   1
   1   3   6 23.7303  3.7785   1
  -1   3  -6 33.7136  4.6167   1
  -1   3  -6 28.5263  4.5203   3
  -2  -3  -6 9.49445 2.69069   1
   2  -3   6 12.2733  2.0020   2
  -2  -3  -6 6.35794 1.83451   4
  -2   3  -6 10.5023  2.6760   1
   2   3   6 12.9976  3.0382   1
  -3  -3  -6 138.545   7.344   4
   3  -3   6 145.298   6.338   2
  -3  -3  -6 149.857   8.200   1
  -3   3  -6 152.342   8.878   1
  -4  -3  -6 58.6078  5.1682   1
   4  -3   6 59.1957  4.1487   2
  -4  -3  -6 72.2099  5.7795   4
  -4   3  -6 56.4721  2.1852   2
  -4   3  -6 58.6196  5.7955   1
  -5  -3  -6 27.1182  4.3123   4
   5  -3   6 23.1884  3.3256   2
  -5  -3  -6 25.1922  4.0845   1
  -5   3  -6 14.6187  3.4278   1
  -5   3  -6 22.9600  2.0903   2
  -5   3  -6 20.6569  3.5098   4
  -6  -3  -6 105.007   7.525   4
   6  -3   6 103.283   6.291   2
  -6  -3  -6 113.479   7.425   1
  -6   3  -6 108.467   6.753   4
  -6   3  -6 110.221   5.339   2
  -6   3  -6 104.787   8.577   1
  -7  -3  -6 6.44502 2.62707   4
  -7  -3  -6 14.0852  3.6238   1
   7  -3   6 7.05589 2.26987   2
  -7   3  -6 13.0031  2.4912   2
  -7   3  -6 11.4655  2.7495   4
  -7   3  -6 9.86965 4.09331   1
  -8  -3  -6 12.8642  3.5125   1
   8  -3   6 8.23655 2.86033   2
  -8  -3  -6 5.40421 2.75002   4
  -8   3  -6 8.84351 2.37301   2
  -8   3  -6 10.2628  3.9591   1
  -8   3  -6 9.42585 2.92946   4
   9  -3   6 9.59439 2.76787   2
  -9  -3  -6 4.78339 2.78253   1
  -9  -3  -6 8.94981 3.35700   4
  -9   3  -6 14.0272  3.9593   1
  -9   3  -6 5.89822 2.28551   4
  -9   3  -6 8.87702 2.65017   2
 -10  -3  -6 -1.5088  2.0619   4
  10  -3   6 0.13304 1.64649   2
 -10   3  -6 1.74279 2.29105   4
 -10   3  -6 1.80823 1.64546   2
 -10   3  -6 0.32825 2.66517   1
 -11  -3  -6 1.09566 2.00138   4
  11  -3   6 1.14938 1.86619   2
 -11   3  -6 1.74754 1.89276   2
 -11   3  -6 10.0139  4.3406   1
  12  -3   6 -1.0588  1.9785   2
 -12  -3  -6 0.88285 2.13726   4
 -12   3  -6 1.55949 2.38380   1
 -12   3  -6 0.45825 1.69678   2
 -13  -3  -6 14.0734  4.7327   4
  13  -3   6 14.4541  4.1075   2
 -13   3  -6 14.4616  4.0000   2
 -13   3  -6 21.0484  5.7742   1
  14  -3   6 66.5059  8.0567   2
  14  -3   6 59.8130  7.7718   2
 -14  -3  -6 66.4316 10.3376   4
 -14   3  -6 62.5676  7.6260   2
 -14   3  -6 48.1730  9.7307   1
 -14  -4   6 -2.7135  2.6236   4
  14  -4  -6 2.34740 3.12883   2
  13  -4  -6 4.24404 3.39591   2
 -13  -4   6 3.22674 3.75493   4
  12  -4  -6 7.32847 3.25860   2
 -12  -4   6 11.2577  4.7327   4
 -12   4   6 11.8330  3.7150   1
  11  -4  -6 -0.5017  1.9154   2
 -11  -4   6 -1.7026  1.2449   4
 -11   4   6 -1.3264  2.8669   1
  10  -4  -6 18.1733  4.0243   2
 -10  -4   6 17.7910  4.6444   4
 -10   4   6 17.4321  4.6611   1
   9  -4  -6 104.598   7.474   2
  -9  -4   6 93.5027  8.4998   4
  -9   4   6 102.714   8.943   1
  -8   4   6 18.2715  4.5307   1
  -7   4   6 171.452  10.987   1
  -6   4   6 449.712  18.759   1
  -5   4   6 511.516  20.002   1
  -4   4   6 42.5816  6.3768   1
   4   4  -6 60.3060  4.3794   1
  -4   4   6 55.6907  4.3990   3
  -3   4   6 13.4572  2.4287   3
  -3   4   6 13.8283  3.5302   1
   3   4  -6 12.5540  2.5876   1
   2  -4  -6 9.95090 1.47110   4
   2   4  -6 6.63946 2.04053   1
  -2   4   6 11.6187  3.3272   1
   1  -4  -6 341.796  10.060   4
   1  -4  -6 375.561  16.070   1
  -1   4   6 343.651  14.661   1
   1   4  -6 341.700  15.137   3
   1   4  -6 357.251  13.455   1
   0  -4  -6 350.941  11.060   4
   0  -4  -6 333.642  15.008   1
   0   4   6 351.049  14.617   1
   0   4  -6 354.261  14.003   1
   0   4  -6 358.008  15.467   3
  -1  -4  -6 74.7186  6.6989   1
  -1  -4  -6 80.0021  5.1032   4
   1   4   6 81.7761  6.7950   1
  -1   4  -6 85.9930  7.2418   3
  -1   4  -6 76.3118  6.4000   1
  -2  -4  -6 26.3986  3.6942   4
  -2  -4  -6 19.5254  4.0913   1
  -2   4  -6 20.5439  4.6049   3
  -2   4  -6 24.3382  4.5121   1
   2   4   6 17.1555  3.8270   1
  -3  -4  -6 184.728  10.169   1
  -3  -4  -6 171.572   8.844   4
   3   4   6 175.891   9.671   1
  -3   4  -6 183.930  10.644   1
  -4  -4  -6 250.286  12.027   1
  -4  -4  -6 256.748  11.701   4
  -4   4  -6 259.992  13.382   1
  -5  -4  -6 82.8608  6.7346   1
  -5  -4  -6 87.4734  7.1229   4
  -5   4  -6 90.3377  7.8971   1
  -6  -4  -6 527.878  19.722   4
   6  -4   6 561.984  17.177   2
  -6  -4  -6 543.989  19.441   1
  -7  -4  -6 -0.3339  1.6724   1
  -7  -4  -6 -0.0644  1.8635   4
   7  -4   6 -0.3158  1.0398   2
  -7   4  -6 -0.8721  3.1633   1
   8  -4   6 90.9218  7.0101   2
  -8  -4  -6 83.9707  6.9680   1
  -8  -4  -6 83.0956  7.9328   4
  -8   4  -6 89.6747 10.7661   1
   9  -4   6 4.26229 2.28862   2
  -9  -4  -6 -0.3248  2.0128   4
  -9   4  -6 1.63820 1.14576   2
  -9   4  -6 8.27440 4.13454   1
  10  -4   6 5.91577 2.82088   2
 -10  -4  -6 6.22325 3.44089   4
 -10   4  -6 2.65384 3.15026   1
 -10   4  -6 8.68352 2.00588   2
 -11  -4  -6 32.9450  6.5564   4
  11  -4   6 28.8128  5.3385   2
 -11   4  -6 37.8754  3.7581   2
 -11   4  -6 45.8452  8.7449   1
  12  -4   6 6.25439 3.37763   2
 -12  -4  -6 8.28582 4.34899   4
 -12   4  -6 8.91821 2.65492   2
 -12   4  -6 9.07211 4.82720   1
 -13  -4  -6 13.4317  5.0481   4
  13  -4   6 8.92110 3.91988   2
 -13   4  -6 5.37585 2.72568   2
 -13   4  -6 0.74419 4.05959   1
 -12  -5   6 89.6545 11.1798   4
 -12   5   6 82.0149 10.6224   1
 -11  -5   6 82.7774 10.5450   4
 -11   5   6 75.0393 10.2528   1
 -10  -5   6 43.8527  7.5668   4
 -10   5   6 60.7612  8.8553   1
  -9  -5   6 1.96887 2.64240   4
  -9   5   6 -5.4509  2.0705   1
  -8   5   6 109.695   9.569   1
  -7   5   6 272.287  15.623   1
  -6   5   6 6.68811 3.20066   1
  -5   5   6 71.1895  9.0723   1
  -4   5   6 33.1889  5.7933   1
  -3   5   6 34.1649  5.9007   1
   3   5  -6 30.5993  4.5739   1
   2   5  -6 127.259   8.326   1
  -2   5   6 125.637   9.461   1
   1  -5  -6 150.631  11.099   1
  -1   5   6 148.977  10.159   1
   1   5  -6 143.972  10.434   3
   1   5  -6 150.365   9.286   1
   0  -5  -6 139.121   6.951   4
   0  -5  -6 145.789  10.476   1
   0   5   6 148.419  10.083   1
   0   5  -6 157.845   9.818   1
   0   5  -6 150.138  10.606   3
  -1  -5  -6 40.8812  4.7707   4
  -1  -5  -6 37.4105  6.3018   1
   1   5   6 42.1539  6.4262   1
  -1   5  -6 34.3710  6.1176   3
  -1   5  -6 36.8320  5.9373   1
  -2  -5  -6 207.829  11.930   1
  -2  -5  -6 183.063   9.457   4
  -2   5  -6 212.135  12.951   3
  -2   5  -6 204.623  12.012   1
   2   5   6 202.246  11.378   1
  -3  -5  -6 -3.2651  1.1122   1
  -3  -5  -6 -0.6832  1.3268   4
  -3   5  -6 0.71066 2.10536   1
  -3   5  -6 -0.4190  1.5526   3
   3   5   6 -0.8721  1.8144   1
  -4  -5  -6 93.3926  7.8222   1
  -4  -5  -6 90.5574  7.3901   4
  -4   5  -6 110.551   9.518   3
   4   5   6 90.8993  7.6191   1
  -4   5  -6 96.5212  8.7380   1
  -5  -5  -6 383.501  16.434   4
  -5  -5  -6 391.357  16.609   1
  -5   5  -6 378.668  18.356   1
  -6  -5  -6 1.65791 1.54547   1
  -6  -5  -6 2.92822 2.54275   4
  -6   5  -6 0.28366 2.12797   1
  -7  -5  -6 142.132   9.620   1
  -7  -5  -6 127.736  10.036   4
  -8  -5  -6 219.516  13.767   4
  -8   5  -6 223.279  15.086   1
  -9  -5  -6 56.5386  8.4923   4
  -9   5  -6 50.7837  8.5385   1
 -10  -5  -6 0.94236 2.79426   4
 -10   5  -6 -1.0969  3.6340   1
 -11  -5  -6 122.874  11.460   4
  11  -5   6 127.342   9.711   2
 -11   5  -6 121.635  11.383   1
  12  -5   6 96.3215  9.1090   2
 -12  -5  -6 122.015  13.962   4
 -12   5  -6 92.3952 12.3158   1
 -11  -6   6 97.2034 12.3823   4
 -11   6   6 117.965  12.393   1
 -10  -6   6 125.586  11.647   4
 -10   6   6 135.633  12.164   1
  -9  -6   6 40.4306  7.6446   4
  -9   6   6 33.8691  7.2006   1
  -8  -6   6 99.1724  9.8064   4
  -8   6   6 110.625  11.220   1
  -7   6   6 98.9700 10.4453   1
  -6   6   6 35.5593  7.5682   1
  -5   6   6 71.6601  9.4889   1
  -4   6   6 14.7529  4.7258   1
  -3   6   6 107.181   9.779   1
   2  -6  -6 577.262  25.337   1
   2   6  -6 584.199  21.440   1
  -2   6   6 563.013  23.361   1
   1  -6  -6 126.314  10.801   1
  -1   6   6 117.906   9.800   1
   1   6  -6 126.385   9.480   1
   0  -6  -6 72.3456  9.5344   1
   0   6  -6 76.7834  7.7854   1
   0   6  -6 86.9242 10.8228   3
   0   6   6 85.2959  8.4076   1
  -1  -6  -6 82.4232  8.3168   1
  -1   6  -6 75.3148  7.8413   1
  -1   6  -6 79.2863  9.9789   3
   1   6   6 74.8770  9.1576   1
  -2  -6  -6 28.8609  6.0692   1
  -2  -6  -6 27.5733  4.6579   4
  -2   6  -6 22.7827  5.5436   3
   2   6   6 34.6923  6.1000   1
  -2   6  -6 21.8110  5.3936   1
  -3  -6  -6 336.624  16.879   1
  -3  -6  -6 337.093  14.812   4
   3   6   6 345.590  16.312   1
  -3   6  -6 341.518  17.725   1
  -3   6  -6 309.608  17.608   3
  -4  -6  -6 43.2289  6.8598   1
  -4  -6  -6 42.5880  6.3623   4
  -4   6  -6 41.8906  7.5028   1
  -4   6  -6 50.2247  8.2392   3
   4   6   6 36.5981  6.3625   1
  -5  -6  -6 122.157   9.331   1
  -5  -6  -6 110.885   9.117   4
  -5   6  -6 100.959  10.193   1
  -5   6  -6 76.3089 10.2248   3
  -6  -6  -6 8.28739 3.67781   4
  -6  -6  -6 10.8543  3.5337   1
  -6   6  -6 10.4066  4.7301   1
  -6   6  -6 4.59022 3.34080   3
  -7  -6  -6 11.5009  4.4373   4
  -7   6  -6 9.60161 4.26033   1
  -8  -6  -6 -1.7170  2.6143   4
  -8   6  -6 2.93930 1.99075   1
  -9  -6  -6 85.0199 11.1833   4
  -9   6  -6 95.2769 12.7151   1
 -10  -6  -6 6.19410 4.58020   4
 -10   6  -6 15.0418  6.0452   1
 -11   6  -6 3.62227 4.89068   1
  -9  -7   6 4.38970 4.44200   4
  -9   7   6 10.2751  4.9478   1
  -8  -7   6 2.38638 3.49729   4
  -8   7   6 8.35406 4.70718   1
  -7  -7   6 31.4345  6.8846   4
  -7   7   6 34.1142  8.4164   1
  -6   7   6 49.3615  9.0055   1
  -5   7   6 45.4468  8.6746   1
  -4   7   6 3.74695 3.48231   1
   3  -7  -6 3.99147 5.77850   1
  -3   7   6 10.0634  4.6705   1
   2  -7  -6 15.2815  5.0002   1
  -2   7   6 5.88108 3.95416   1
   1   7  -6 5.21294 3.59441   1
  -1   7   6 4.65897 3.33750   1
   0  -7  -6 6.13476 3.51359   1
   0   7   6 7.28214 3.94801   1
   0   7  -6 5.14701 3.97789   1
  -1  -7  -6 6.65927 3.63620   1
  -1   7  -6 8.68548 4.26615   1
  -1   7  -6 16.8162  5.4894   3
   1   7   6 12.8416  4.6269   1
  -2  -7  -6 7.29203 3.56267   1
   2   7   6 15.8142  4.5668   1
  -2   7  -6 5.43530 3.79535   1
  -2   7  -6 7.33442 3.50287   3
  -3  -7  -6 83.8715  8.8279   1
   3   7   6 79.5347  9.9591   1
  -3   7  -6 79.9448 10.9503   1
  -3   7  -6 74.2199 10.2478   3
  -4  -7  -6 10.1648  3.4960   1
  -4   7  -6 20.9270  5.5276   3
   4   7   6 9.78865 4.44027   1
  -4   7  -6 8.68413 4.33035   1
  -5  -7  -6 5.15001 3.36112   4
  -5   7  -6 2.84422 2.67495   3
  -5   7  -6 0.55136 2.94347   1
  -6  -7  -6 57.5835  8.7002   4
  -6   7  -6 36.3393  7.6453   3
  -6   7  -6 48.1164  8.8173   1
  -7  -7  -6 102.588  11.921   4
  -7   7  -6 62.9899 10.3814   3
  -7   7  -6 110.826  13.736   1
  -8  -7  -6 18.4141  5.8098   4
  -8   7  -6 30.4336  7.8022   1
  -8   7  -6 24.8780  6.6087   3
  -9  -7  -6 37.8147  8.4690   4
  -9   7  -6 36.5149  8.1429   3
  -6  -8   6 83.2415 11.3667   4
  -6   8   6 110.687  14.175   1
   5  -8  -6 -0.8362  5.4795   1
  -5  -8   6 1.33283 2.90302   4
  -5   8   6 1.51104 3.30013   1
   4  -8  -6 18.3014  9.0173   1
  -4   8   6 26.0497  7.1684   1
   3  -8  -6 1.54577 5.14257   1
  -3   8   6 0.13051 3.32969   1
   2  -8  -6 26.2001  7.1642   1
  -2   8   6 20.8314  6.6350   1
   1  -8  -6 1.23989 3.89714   1
  -1   8   6 1.41493 3.17753   1
   0  -8  -6 90.7596 12.4968   1
   0   8   6 94.8987 12.2758   1
   0   8  -6 88.3381 11.4670   1
  -1  -8  -6 250.663  17.214   1
   1   8   6 261.998  16.686   1
  -1   8  -6 266.381  17.437   1
  -2  -8  -6 42.3204 10.0486   1
  -2   8  -6 41.1575  8.6955   3
  -2   8  -6 48.3276  8.9165   1
   2   8   6 51.2059  9.1707   1
  -3  -8  -6 18.9300  5.3769   1
   3   8   6 21.8439  6.4730   1
  -3   8  -6 16.5095  5.5688   3
  -3   8  -6 25.0837  7.2046   1
  -4   8  -6 0.81186 3.73276   1
  -4   8  -6 3.38474 4.28023   3
  -5   8  -6 17.3038  6.4322   1
  -5   8  -6 6.66293 5.54881   3
 -16   0   7 -2.4068  2.9725   2
 -15   0   7 -0.6277  2.2987   2
  14   0  -7 4.03907 1.77579   2
 -14   0   7 -0.8591  1.9484   2
 -13   0   7 -1.0441  1.6715   2
  13   0  -7 -0.8872  1.1058   2
 -12   0   7 -0.3475  1.6388   2
 -12   0   7 2.35866 2.38929   4
  12   0  -7 -0.3418  1.4639   2
 -11   0   7 -1.6955  1.1575   4
  11   0  -7 -1.0748  1.1839   2
 -11   0   7 1.04668 1.71531   2
 -10   0   7 0.25051 1.26637   2
 -10   0   7 -0.4714  1.3496   4
  10   0  -7 -0.6763  0.8530   2
  -9   0   7 -0.2052  1.0807   4
   9   0  -7 -0.8875  0.7414   2
  -9   0   7 -0.2872  1.1819   2
  -8   0   7 0.29012 0.75552   2
   8   0  -7 0.19891 1.04043   2
   8   0  -7 0.77649 1.06383   1
  -8   0   7 -0.3377  1.0557   4
  -8   0   7 -0.2672  0.9650   1
  -7   0   7 1.98746 0.97539   2
   7   0  -7 -0.8723  0.7114   2
  -7   0   7 -0.2896  0.9816   1
   7   0  -7 -2.7435  0.7528   1
  -6   0   7 0.34065 0.93449   1
   6   0  -7 1.05893 0.70915   2
   6   0  -7 -0.1002  1.0300   1
  -6   0   7 -0.3086  0.5848   2
   5   0  -7 0.28781 0.96287   2
  -5   0   7 0.63839 0.93639   2
  -5   0   7 0.76786 0.99683   1
   5   0  -7 -1.6848  0.7226   1
  -4   0   7 -0.2431  0.7150   2
   4   0  -7 1.04038 0.99678   2
   4   0  -7 -0.2622  0.5113   1
   3   0  -7 -0.0549  0.5496   1
   3   0  -7 -1.3183  0.6886   2
  -3   0   7 0.51292 0.71668   2
   2   0  -7 -0.7267  0.7211   1
  -2   0   7 0.43473 0.87176   2
   2   0  -7 1.03750 0.94145   2
   1   0  -7 -0.5560  0.6217   2
   1   0  -7 -0.1857  0.5312   3
  -1   0   7 -0.5398  0.5963   2
   1   0  -7 -2.2030  0.7974   1
  -1   0  -7 0.35279 0.79999   2
  -1   0  -7 -0.9750  1.2510   1
   1   0   7 1.43917 0.72289   2
  -1   0  -7 -0.0800  0.9785   4
   2   0   7 0.35201 0.54353   2
  -2   0  -7 -0.2420  0.4475   4
  -2   0  -7 0.04061 0.66908   2
  -2   0  -7 0.00344 0.52175   1
   3   0   7 -0.3818  0.6812   2
  -3   0  -7 0.13873 1.32162   1
  -3   0  -7 0.49131 0.70314   2
  -3   0  -7 -0.1963  0.7812   4
  -4   0  -7 0.47401 0.93221   4
   4   0   7 -0.4426  0.6315   2
  -4   0  -7 0.21991 0.42032   2
  -4   0  -7 0.61248 1.83131   1
   5   0   7 -0.3578  0.7138   2
  -5   0  -7 -0.1723  0.9767   4
  -5   0  -7 1.10794 2.04143   1
  -5   0  -7 0.04458 1.00512   2
  -6   0  -7 -1.1489  1.9532   1
   6   0   7 0.09299 0.85934   2
  -6   0  -7 -1.0146  0.8072   4
  -6   0  -7 -0.7122  0.8100   2
  -7   0  -7 0.96238 1.15034   4
  -7   0  -7 -0.8950  2.2564   1
  -7   0  -7 0.39526 1.06592   2
   7   0   7 0.81434 0.97618   2
   8   0   7 0.40987 1.15626   2
  -8   0  -7 -1.6411  0.9460   2
  -8   0  -7 0.52453 1.50474   4
  -8   0  -7 4.32341 2.77489   1
   9   0   7 1.06062 1.31072   2
  -9   0  -7 -0.0318  1.3095   2
  -9   0  -7 -0.7308  1.6858   4
  -9   0  -7 -0.7013  2.1809   1
 -10   0  -7 -0.0031  1.4881   4
 -10   0  -7 -0.9205  1.4246   2
 -10   0  -7 0.51086 2.21775   1
  10   0   7 -0.9891  0.8467   2
  11   0   7 -0.9244  0.8900   2
 -11   0  -7 0.34804 1.64855   2
 -11   0  -7 -2.9773  1.9515   1
 -11   0  -7 -2.5281  1.1591   4
 -12   0  -7 -1.8523  1.5743   4
  12   0   7 0.96879 1.45416   2
 -12   0  -7 -3.2492  2.3023   1
 -12   0  -7 -1.3957  1.7926   2
 -13   0  -7 -0.6112  2.1626   2
 -13   0  -7 0.18507 1.84291   4
 -14   0  -7 0.35212 2.68857   2
 -14   0  -7 0.93386 2.89601   4
 -15   0  -7 1.39395 2.96780   4
 -15   0  -7 1.35201 3.01470   2
 -16  -1   7 0.39340 2.58830   2
  16  -1  -7 3.28588 2.16461   2
 -15  -1   7 3.80235 3.17545   2
  15  -1  -7 2.61324 2.34247   2
 -15   1   7 3.89127 3.07852   2
  14  -1  -7 19.7815  3.8698   2
 -14  -1   7 9.27920 3.59825   2
 -14   1   7 12.3655  3.8009   2
  13  -1  -7 2.39578 1.85645   2
 -13  -1   7 -1.2963  1.9354   2
 -13  -1   7 -0.6917  2.1386   4
 -13   1   7 0.23784 2.05993   2
  12  -1  -7 70.3820  5.8278   2
 -12  -1   7 61.8059  6.1168   2
 -12  -1   7 78.2026  7.2885   4
 -12   1   7 71.9997  6.5587   2
 -11  -1   7 11.5760  3.1029   2
 -11  -1   7 12.4021  3.0466   4
  11  -1  -7 9.11954 2.63471   2
 -11   1   7 6.91790 2.59403   2
  11   1  -7 10.4672  1.6409   2
 -10  -1   7 63.9448  5.7289   4
 -10  -1   7 64.8809  5.4530   2
  10  -1  -7 61.4337  5.1958   2
  10   1  -7 62.2772  3.3265   2
 -10   1   7 61.5721  5.4767   2
  -9  -1   7 206.681  10.247   4
   9  -1  -7 216.986   9.615   2
  -9  -1   7 204.117   9.356   2
  -9   1   7 221.608   9.316   1
  -9   1   7 201.568   9.607   2
   9   1  -7 201.239   6.738   2
  -9   1   7 218.343   8.784   4
   8  -1  -7 0.75331 1.21473   2
  -8  -1   7 3.28577 1.33741   2
  -8   1   7 0.07484 1.06142   2
  -8   1   7 -0.5690  0.9485   4
  -8   1   7 -0.1831  1.2452   1
   8   1  -7 0.33255 0.78814   2
  -7  -1   7 219.308   8.692   2
   7  -1  -7 218.919   9.180   2
  -7   1   7 221.289   8.913   1
  -7   1   7 218.349   9.046   2
   7   1  -7 215.422   6.941   2
  -7   1   7 210.623   7.675   4
   6  -1  -7 126.257   6.526   2
  -6  -1   7 138.119   6.361   2
   6  -1  -7 143.169   6.951   1
  -6   1   7 134.551   6.477   2
  -6   1   7 139.155   6.666   1
   6   1  -7 124.722   4.962   2
   6   1  -7 134.971   5.178   2
   5  -1  -7 7.69834 1.78183   2
  -5  -1   7 7.19732 1.62689   2
   5  -1  -7 8.14937 1.94074   1
   5   1  -7 7.46490 1.18850   1
   5   1  -7 6.66648 1.28493   2
  -5   1   7 11.0248  1.9409   2
  -5   1   7 5.76068 1.80404   1
   5   1  -7 7.27547 1.31415   2
   4  -1  -7 212.663   8.617   1
  -4  -1   7 226.042   7.672   2
   4  -1  -7 222.658   8.171   2
  -4   1   7 222.674   7.552   2
   4   1  -7 228.556   6.811   2
   4   1  -7 218.666   6.487   1
  -4   1   7 226.728   8.511   1
   4   1  -7 221.325   6.693   2
   3  -1  -7 45.9460  3.6173   1
  -3  -1   7 43.6469  3.0481   2
   3  -1  -7 41.0917  2.9861   2
   3   1  -7 42.6357  2.5664   2
  -3   1   7 42.4740  3.4690   1
   3   1  -7 44.7945  2.8694   1
  -3   1   7 44.6149  2.7746   2
   2  -1  -7 465.581  13.998   1
  -2  -1   7 477.813  12.116   2
   2  -1  -7 467.516  12.386   2
  -2   1   7 467.556  13.632   1
   2   1  -7 459.054  12.521   1
   2   1  -7 452.047  13.648   3
  -2   1   7 450.348  11.242   2
   2   1  -7 475.775  11.573   2
   1  -1  -7 174.709   6.229   2
  -1  -1   7 181.456   6.253   2
   1  -1  -7 180.439   7.627   1
   1  -1  -7 186.397   6.256   4
  -1   1   7 171.345   5.215   2
   1   1  -7 178.976   7.072   1
   1   1  -7 176.100   7.251   3
  -1   1   7 184.308   5.590   2
   1   1  -7 183.149   6.005   2
   0  -1  -7 247.085   9.368   1
   0  -1  -7 251.430   7.869   4
   0  -1   7 235.784   7.523   2
   0  -1  -7 243.512   7.449   2
   0   1  -7 228.753   8.750   1
   0   1   7 254.060   6.151   2
   0   1   7 246.549   6.273   2
   0   1  -7 238.199   9.005   3
   0   1  -7 229.217   7.406   2
   1  -1   7 168.668   6.167   2
  -1  -1  -7 170.589   6.573   4
  -1  -1  -7 168.360   5.788   2
  -1   1  -7 166.587   6.154   2
  -1   1  -7 162.831   7.487   1
   1   1   7 170.574   4.341   2
   1   1   7 162.366   4.208   2
  -1   1  -7 178.788   7.382   4
   2  -1   7 1.62512 1.20003   2
  -2  -1  -7 4.22880 1.54154   4
  -2  -1  -7 3.00097 1.53590   1
  -2  -1  -7 4.48971 1.09471   2
   2   1   7 3.00671 0.43983   2
  -2   1  -7 3.43929 1.99160   1
  -2   1  -7 5.94178 1.64129   4
  -2   1  -7 4.62807 1.40888   2
  -3  -1  -7 -0.1683  1.3130   1
  -3  -1  -7 0.64159 0.55402   2
   3  -1   7 1.58982 0.90764   2
  -3  -1  -7 0.51966 1.31316   4
  -3   1  -7 -0.1290  0.6778   1
  -3   1  -7 5.34511 1.51581   2
  -3   1  -7 0.96378 0.96374   4
  -4  -1  -7 66.9547  4.8344   4
   4  -1   7 81.1094  4.6295   2
   4  -1   7 79.9469  4.6378   2
  -4  -1  -7 83.6995  5.8787   1
  -4  -1  -7 82.9626  4.3791   2
  -4   1  -7 76.7969  5.1972   4
  -4   1  -7 75.8251  4.8809   2
  -4   1  -7 88.9531  6.2501   1
  -5  -1  -7 12.8920  3.2177   1
   5  -1   7 12.9368  2.3495   2
  -5  -1  -7 9.91025 1.90693   2
   5  -1   7 7.33699 1.98224   2
  -5  -1  -7 11.9617  2.6560   4
  -5   1  -7 11.2432  3.3164   1
  -5   1  -7 12.1142  2.6487   4
  -5   1  -7 13.4711  2.5413   2
  -6  -1  -7 95.9285  6.5031   4
  -6  -1  -7 90.1736  5.3803   2
   6  -1   7 78.7728  5.2934   2
  -6  -1  -7 88.5270  6.8797   1
   6  -1   7 87.9002  5.4873   2
  -6   1  -7 94.2668  7.1217   1
  -6   1  -7 89.2362  5.9602   2
  -6   1  -7 94.8052  6.2498   4
   7  -1   7 113.769   6.433   2
  -7  -1  -7 104.590   6.179   2
  -7  -1  -7 110.151   7.840   1
   7  -1   7 117.247   6.454   2
  -7  -1  -7 114.646   7.503   4
  -7   1  -7 118.760   8.284   1
  -7   1  -7 114.401   7.011   2
  -7   1  -7 101.493   6.906   4
   8  -1   7 9.39729 2.40090   2
   8  -1   7 8.38694 2.34051   2
  -8  -1  -7 6.36185 1.84005   2
  -8  -1  -7 8.58022 2.68804   4
  -8  -1  -7 8.45339 3.57764   1
  -8   1  -7 9.70359 2.99289   1
  -8   1  -7 12.1999  2.9913   4
  -8   1  -7 8.79667 2.54464   2
   9  -1   7 393.405  13.859   2
  -9  -1  -7 357.484  15.637   4
  -9  -1  -7 399.858  16.270   1
   9  -1   7 400.962  13.917   2
  -9  -1  -7 412.768  14.769   2
  -9   1  -7 393.088  16.765   1
  -9   1  -7 387.790  15.319   2
  -9   1  -7 399.813  15.747   4
 -10  -1  -7 24.0391  4.8491   4
 -10  -1  -7 32.0653  5.5508   1
 -10  -1  -7 27.1000  4.5643   2
  10  -1   7 32.9192  4.3540   2
 -10   1  -7 23.9961  4.5588   2
 -10   1  -7 29.4672  5.4727   1
 -10   1  -7 32.0896  5.0559   4
 -11  -1  -7 3.86730 3.03221   4
 -11  -1  -7 3.59264 2.68537   1
  11  -1   7 7.70070 2.32603   2
 -11   1  -7 7.00908 3.73828   1
 -11   1  -7 3.79813 2.58885   2
 -11   1  -7 7.49445 2.94623   4
  12  -1   7 11.9051  3.1757   2
 -12   1  -7 17.5973  4.3005   4
 -12   1  -7 14.4358  4.3335   1
 -12   1  -7 14.1319  4.1452   2
 -13  -1  -7 3.16604 2.86456   4
  13  -1   7 6.84302 2.29243   2
 -13   1  -7 0.91100 3.30899   1
 -13   1  -7 4.04197 2.98425   2
 -13   1  -7 6.31913 3.94824   4
 -14  -1  -7 46.5300  7.6017   4
  14  -1   7 39.3029  4.8207   2
 -14   1  -7 34.9973  6.6605   2
 -14   1  -7 52.6976  8.2419   4
 -15  -1  -7 11.2407  4.5524   4
  15  -1   7 19.4200  3.6295   2
 -15   1  -7 5.33968 4.13082   2
 -15  -2   7 199.392  13.899   4
  15  -2  -7 185.075  11.091   2
 -15   2   7 207.227  12.365   2
  14  -2  -7 42.3755  5.9062   2
 -14  -2   7 49.1227  8.1421   4
 -14   2   7 48.7238  6.7185   2
 -13  -2   7 74.8268  9.3421   4
  13  -2  -7 67.8502  6.4080   2
 -13   2   7 80.0726  7.1972   2
 -12  -2   7 7.05935 3.13537   4
  12  -2  -7 6.98546 2.79764   2
 -12   2   7 2.73641 2.41692   2
 -11  -2   7 3.64345 1.95501   4
  11  -2  -7 1.45242 1.68944   2
 -11   2   7 0.31089 1.48432   2
 -10  -2   7 603.503  21.263   4
  10  -2  -7 604.113  19.622   2
 -10   2   7 613.814  19.196   2
 -10   2   7 600.361  20.305   1
   9  -2  -7 30.4050  4.4239   2
  -9   2   7 36.9373  5.1374   1
  -9   2   7 30.8968  4.0550   2
   8  -2  -7 10.7290  2.6258   2
  -8   2   7 12.2112  2.3257   2
  -8   2   7 11.6596  3.0995   1
  -7  -2   7 65.1276  3.9985   2
   7  -2  -7 62.3491  4.7812   2
  -7   2   7 58.9530  5.4212   1
  -7   2   7 55.2517  4.0306   2
   6  -2  -7 56.2878  4.4281   2
  -6  -2   7 63.9215  3.9706   2
  -6   2   7 61.2649  3.8893   2
  -6   2   7 56.6113  5.0376   1
  -6   2   7 58.4562  2.5107   4
  -5  -2   7 4.23862 1.32573   2
   5  -2  -7 1.95073 1.10922   2
  -5   2   7 3.91255 0.67296   4
  -5   2   7 4.59640 1.19699   2
  -5   2   7 1.33169 1.52827   1
  -5   2   7 3.70111 1.19753   2
  -4  -2   7 416.751  11.315   2
   4  -2  -7 407.514  12.332   2
   4  -2  -7 415.059  14.884   1
  -4   2   7 435.708  10.465   2
   4   2  -7 421.227  10.618   1
  -4   2   7 399.758  10.369   2
  -4   2   7 418.724  14.277   1
  -3  -2   7 210.524   6.923   2
   3  -2  -7 236.643   8.002   2
   3  -2  -7 221.718   9.941   1
   3   2  -7 225.080   7.322   1
  -3   2   7 220.375   9.565   1
  -3   2   7 203.180   4.816   2
   2  -2  -7 2154.28   42.43   2
  -2  -2   7 2071.50   41.71   2
   2  -2  -7 2071.74   39.73   4
   2  -2  -7 2119.39   48.38   1
  -2   2   7 2057.90   47.33   1
   2   2  -7 2084.91   44.86   1
   2   2  -7 2104.46   47.42   3
  -1  -2   7 1286.04   26.87   2
  -1  -2   7 1288.06   26.92   2
   1  -2  -7 1303.12   32.16   1
   1  -2  -7 1259.50   26.50   2
   1  -2  -7 1312.11   26.11   4
  -1   2   7 1270.83   31.28   1
   1   2  -7 1240.34   31.41   3
   1   2  -7 1268.49   29.92   1
   0  -2  -7 4757.57  100.80   2
   0  -2   7 5676.07  102.60   2
   0  -2  -7 5660.10   99.77   4
   0   2  -7 5574.98  100.36   2
   0   2  -7 5638.65  110.46   1
   0   2  -7 5678.00  109.96   3
   0   2   7 4907.80  110.49   1
  -1  -2  -7 293.483   9.439   4
   1  -2   7 304.601   9.021   2
  -1  -2  -7 294.953  11.510   1
  -1   2  -7 291.588   7.451   2
  -1   2  -7 290.732  11.040   1
  -1   2  -7 302.869   7.736   2
   2  -2   7 62.1858  3.6570   2
  -2  -2  -7 46.0832  4.2703   1
  -2  -2  -7 51.0805  3.9066   4
  -2   2  -7 72.0855  5.4580   1
  -2   2  -7 51.6235  2.9792   2
  -2   2  -7 52.9043  2.8664   2
  -3  -2  -7 1061.05   25.69   4
   3  -2   7 1053.83   24.43   2
  -3  -2  -7 1072.84   28.22   1
  -3   2  -7 1052.23   23.81   2
  -3   2  -7 1017.67   28.25   1
  -3   2  -7 1077.41   26.19   4
   4  -2   7 575.145  15.794   2
  -4  -2  -7 562.117  17.213   4
  -4  -2  -7 564.393  13.550   2
  -4  -2  -7 585.302  18.543   1
  -4   2  -7 567.382  17.081   4
  -4   2  -7 556.675  15.338   2
  -5  -2  -7 444.611  15.716   4
  -5  -2  -7 461.092  16.457   1
   5  -2   7 474.882  14.322   2
  -5  -2  -7 505.569  12.625   2
  -5   2  -7 475.961  17.494   1
  -5   2  -7 450.364  15.148   4
  -5   2  -7 476.501  14.266   2
   6  -2   7 177.373   8.115   2
  -6  -2  -7 176.025   9.615   1
  -6  -2  -7 192.308   9.887   4
  -6   2  -7 194.505   9.321   4
  -6   2  -7 196.344  10.937   1
  -6   2  -7 174.417   8.200   2
   7  -2   7 241.058  10.268   2
  -7  -2  -7 238.489  11.821   4
  -7  -2  -7 247.760  12.059   1
  -7   2  -7 235.833  10.245   2
  -7   2  -7 251.859  11.172   4
  -7   2  -7 243.965  12.816   1
   8  -2   7 164.514   8.657   2
  -8  -2  -7 166.434  10.191   4
  -8  -2  -7 178.651  10.317   1
  -8   2  -7 174.916   9.432   4
  -8   2  -7 179.969  11.282   1
  -8   2  -7 165.900   8.864   2
  -9  -2  -7 -0.9291  2.3979   1
  -9  -2  -7 -1.6672  1.0452   4
   9  -2   7 1.19307 1.56613   2
  -9   2  -7 -1.3918  1.2187   4
  -9   2  -7 3.91376 2.45687   1
  -9   2  -7 0.20251 1.26717   2
 -10  -2  -7 175.196  10.291   1
 -10  -2  -7 164.332  11.037   4
  10  -2   7 171.725   9.420   2
 -10   2  -7 177.915  10.460   4
 -10   2  -7 150.798   9.366   2
 -10   2  -7 168.683  11.457   1
  11  -2   7 439.152  16.479   2
 -11  -2  -7 434.927  19.323   4
  11  -2   7 425.646  16.333   2
 -11   2  -7 469.968  18.461   4
 -11   2  -7 410.435  19.503   1
 -11   2  -7 445.422  17.581   2
  12  -2   7 40.9647  5.7078   2
  12  -2   7 36.2760  5.4009   2
 -12  -2  -7 39.7991  6.8991   4
 -12   2  -7 38.2231  6.0209   2
 -12   2  -7 39.1805  7.4843   1
 -12   2  -7 44.6008  7.1625   4
 -13  -2  -7 4.20732 3.54693   4
  13  -2   7 9.27267 3.03713   2
 -13   2  -7 1.49603 2.27343   2
 -13   2  -7 7.54876 3.19784   1
 -14  -2  -7 4.63316 3.87190   4
 -14   2  -7 1.74680 2.77962   2
 -15  -2  -7 112.184  11.058   4
 -15  -3   7 0.60439 3.09375   4
 -15   3   7 3.10153 2.72475   2
  14  -3  -7 33.7793  5.8924   2
 -14  -3   7 52.5809  8.2611   4
 -14   3   7 32.9643  5.3299   2
 -13  -3   7 48.2378  7.6803   4
  13  -3  -7 56.3561  7.2225   2
 -13   3   7 47.2242  5.8861   2
 -12  -3   7 7.62020 3.09944   4
  12  -3  -7 7.62168 3.07161   2
 -12   3   7 9.63165 2.75521   2
  11  -3  -7 82.7746  7.0779   2
 -11  -3   7 88.4154  8.3583   4
 -11   3   7 93.1355  6.0979   2
 -11   3   7 79.0832  7.2090   1
 -10  -3   7 199.121  12.102   4
  10  -3  -7 173.546   9.971   2
 -10   3   7 200.848   8.595   2
 -10   3   7 175.941  11.061   1
   9  -3  -7 510.498  17.845   2
  -9   3   7 526.813  15.008   2
  -9   3   7 537.414  19.941   1
   8  -3  -7 397.205  14.877   2
  -8   3   7 419.775  11.782   2
  -8   3   7 421.365  17.016   1
   7  -3  -7 6.11045 2.38332   2
  -7   3   7 11.6123  3.4244   1
  -7   3   7 7.34628 1.38131   2
   6  -3  -7 250.196  10.046   2
  -6   3   7 235.147  11.903   1
   5  -3  -7 266.604   9.824   2
  -5   3   7 246.384  11.919   1
   4  -3  -7 141.245   6.320   2
   4   3  -7 145.416   5.973   1
  -4   3   7 147.759   8.690   1
   3  -3  -7 1597.90   41.50   1
  -3  -3   7 1621.34   32.51   2
  -3  -3   7 1585.71   32.45   2
   3  -3  -7 1576.61   33.98   2
   3   3  -7 1665.77   36.54   1
  -3   3   7 1635.53   40.44   1
   2  -3  -7 492.208  17.793   1
   2  -3  -7 485.235  11.970   2
  -2  -3   7 485.834  11.541   2
   2  -3  -7 476.486  11.082   4
   2   3  -7 499.374  14.842   1
  -2   3   7 466.195  16.667   1
   2   3  -7 471.610  17.201   3
   1  -3  -7 105.947   4.453   4
  -1  -3   7 98.1536  4.1200   2
  -1   3   7 119.036   7.341   1
   1   3  -7 109.902   6.324   1
   1   3  -7 106.341   7.275   3
   0  -3   7 40.9823  2.5636   2
   0  -3  -7 29.9446  4.5430   1
   0  -3  -7 29.7835  2.6728   4
   0   3  -7 32.2418  4.8584   3
   0   3   7 26.2390  4.0996   1
   0   3  -7 37.6529  3.9814   1
  -1  -3  -7 6.44802 1.64008   4
  -1  -3  -7 3.61988 1.82505   1
   1  -3   7 5.79232 1.42292   2
  -1   3  -7 4.07950 2.16534   3
   1   3   7 4.39188 2.12779   1
  -1   3  -7 6.82189 2.27202   1
  -2  -3  -7 318.116  13.115   1
   2  -3   7 299.924   9.807   2
  -2  -3  -7 319.777  11.209   4
  -2   3  -7 320.269  13.197   1
   2   3   7 343.393  13.044   1
  -3  -3  -7 263.274  10.543   4
   3  -3   7 253.072   9.183   2
  -3  -3  -7 247.370  11.440   1
  -3   3  -7 281.500  12.622   1
  -4  -3  -7 36.9277  4.8162   4
   4  -3   7 35.0992  3.9725   2
  -4  -3  -7 31.5135  4.7308   1
  -4   3  -7 34.8157  2.1067   2
  -4   3  -7 34.2210  5.3264   1
  -4   3  -7 33.9563  2.0648   2
  -5  -3  -7 207.260  10.502   1
   5  -3   7 197.846   8.653   2
  -5  -3  -7 201.914  10.244   4
  -5   3  -7 198.447   6.991   2
  -5   3  -7 204.217   9.659   4
   6  -3   7 3.99259 1.66772   2
  -6  -3  -7 -0.0335  1.9537   1
  -6  -3  -7 0.59788 1.62372   4
  -6   3  -7 3.45506 3.15459   1
  -6   3  -7 2.34888 1.26414   2
  -6   3  -7 3.04006 1.85642   4
   7  -3   7 221.377  10.341   2
  -7  -3  -7 219.722  11.989   4
  -7  -3  -7 237.882  11.790   1
  -7   3  -7 263.825  14.165   1
  -7   3  -7 247.378   9.492   2
  -7   3  -7 223.718  10.687   4
  -8  -3  -7 112.370   8.626   4
   8  -3   7 91.3980  6.8360   2
  -8  -3  -7 103.059   7.790   1
  -8   3  -7 97.2852  6.2285   2
  -8   3  -7 83.4758  6.8804   4
  -8   3  -7 91.9871  8.6019   1
  -9  -3  -7 201.139  12.256   4
   9  -3   7 190.025  10.248   2
  -9  -3  -7 201.073  10.928   1
  -9   3  -7 184.720  10.416   4
  -9   3  -7 200.407  12.957   1
  -9   3  -7 199.361   9.559   2
  10  -3   7 22.2057  4.1413   2
 -10  -3  -7 18.8723  4.8238   4
 -10   3  -7 30.2134  5.3770   4
 -10   3  -7 26.1580  4.2279   2
 -10   3  -7 24.4787  5.6121   1
 -11  -3  -7 23.9890  5.3478   4
  11  -3   7 16.8437  4.1648   2
 -11   3  -7 19.7469  3.9398   2
 -11   3  -7 32.7913  6.5184   1
 -12  -3  -7 77.5259  9.9603   4
  12  -3   7 65.3657  6.7918   2
 -12   3  -7 82.5566  7.0884   2
 -12   3  -7 76.7889 10.2746   1
 -13  -3  -7 253.302  16.091   4
  13  -3   7 241.690  13.234   2
  13  -3   7 245.351  13.199   2
 -13   3  -7 243.570  16.157   1
 -13   3  -7 227.579  12.438   2
 -14  -3  -7 21.0148  6.2839   4
  14  -3   7 14.2557  4.5342   2
  14  -3   7 21.0816  5.1420   2
 -14   3  -7 22.5592  6.0346   1
 -14   3  -7 26.2625  5.2643   2
 -14  -4   7 3.27665 2.89788   4
  14  -4  -7 3.58359 3.65682   2
 -13  -4   7 92.1680 11.2970   4
  13  -4  -7 105.956   8.886   2
  12  -4  -7 26.9625  5.2264   2
 -12  -4   7 29.7412  6.4006   4
 -12   4   7 34.9750  6.7902   1
 -11  -4   7 60.0331  8.6348   4
  11  -4  -7 48.9001  6.7104   2
 -11   4   7 57.3192  8.3998   1
 -10  -4   7 102.881   9.039   4
  10  -4  -7 86.9624  7.1066   2
 -10   4   7 74.3030  9.2650   1
   9  -4  -7 1.12955 1.68105   2
  -9   4   7 5.34210 2.83813   1
  -8   4   7 13.2492  4.0562   1
  -7   4   7 -0.0305  1.3569   1
  -6   4   7 205.754  12.132   1
  -5   4   7 222.877  12.369   1
  -4   4   7 694.695  24.019   1
   4   4  -7 720.376  19.524   1
   3  -4  -7 565.061  21.688   1
   3   4  -7 585.483  17.546   1
  -3   4   7 580.884  20.715   1
   2  -4  -7 115.885   4.405   4
   2  -4  -7 81.3041  7.5604   1
  -2   4   7 103.554   8.003   1
   2   4  -7 120.497   6.986   1
   2   4  -7 108.299   8.388   3
   1  -4  -7 256.068  13.217   1
   1  -4  -7 252.044   8.307   4
   1   4  -7 270.548  11.592   1
   1   4  -7 257.472  13.049   3
  -1   4   7 279.080  13.086   1
   0  -4  -7 136.546   9.432   1
   0  -4  -7 139.338   6.525   4
   0   4  -7 148.911   8.573   1
   0   4   7 153.483   9.356   1
   0   4  -7 156.854   9.993   3
  -1  -4  -7 137.117   8.982   1
  -1  -4  -7 116.405   6.387   4
  -1   4  -7 121.985   8.917   3
  -1   4  -7 122.587   8.268   1
   1   4   7 132.174   8.532   1
  -2  -4  -7 98.4335  7.5743   1
  -2  -4  -7 106.219   6.506   4
  -2   4  -7 103.581   8.428   3
  -2   4  -7 98.9255  7.7648   1
   2   4   7 113.105   7.924   1
  -3  -4  -7 452.148  17.349   1
  -3  -4  -7 446.216  15.415   4
   3   4   7 450.216  16.762   1
  -3   4  -7 425.210  17.722   1
  -4  -4  -7 1264.11   32.13   4
  -4  -4  -7 1190.21   33.99   1
  -4   4  -7 1234.74   36.00   1
  -5  -4  -7 205.503  11.021   4
  -5  -4  -7 201.048  10.993   1
  -5   4  -7 216.668  12.630   1
   6  -4   7 134.809   7.174   2
  -6  -4  -7 114.837   8.549   4
  -6  -4  -7 103.915   7.950   1
  -7  -4  -7 359.258  15.352   1
   7  -4   7 354.288  14.035   2
  -7  -4  -7 369.841  16.588   4
  -7   4  -7 362.206  18.162   1
   8  -4   7 173.809   9.676   2
  -8  -4  -7 177.493  11.619   4
  -8  -4  -7 168.939   9.986   1
  -8   4  -7 163.216  12.543   1
  -9  -4  -7 2.64558 2.48438   4
   9  -4   7 -1.9319  1.5969   2
  -9   4  -7 -2.2491  2.2166   1
 -10  -4  -7 299.491  16.635   4
  10  -4   7 299.833  14.304   2
 -10   4  -7 313.194  10.253   2
 -10   4  -7 282.783  16.778   1
  11  -4   7 71.4646  7.1432   2
 -11  -4  -7 88.3435 10.5861   4
 -11   4  -7 77.8672 10.4514   1
 -11   4  -7 72.4493  5.1512   2
  12  -4   7 27.3981  5.4636   2
 -12  -4  -7 24.7309  6.2570   4
 -12   4  -7 32.8092  4.2157   2
 -12   4  -7 32.1502  7.2390   1
 -13  -4  -7 11.9293  4.9349   4
  13  -4   7 12.6700  4.2711   2
 -13   4  -7 5.02947 5.00114   1
 -12  -5   7 28.2620  6.6229   4
 -12   5   7 25.9797  6.3395   1
 -11  -5   7 3.58538 3.15450   4
 -11   5   7 7.61134 4.36788   1
 -10  -5   7 1.51458 2.49896   4
 -10   5   7 1.30141 3.42100   1
  -9  -5   7 231.711  14.703   4
  -9   5   7 256.095  15.319   1
  -8   5   7 32.5500  6.3584   1
  -7   5   7 1.52811 2.95908   1
  -6   5   7 13.1198  4.3927   1
  -5   5   7 15.1445  4.7817   1
  -4   5   7 49.6481  7.1681   1
   3  -5  -7 38.4013  6.7067   1
  -3   5   7 48.0325  7.2040   1
   3   5  -7 44.4037  4.7477   1
   2  -5  -7 163.015  11.540   1
   2   5  -7 162.339   9.451   1
  -2   5   7 174.947  11.211   1
   1  -5  -7 136.302  10.686   1
  -1   5   7 124.033   9.524   1
   1   5  -7 140.060   9.051   1
   1   5  -7 134.915  10.295   3
   0  -5  -7 3.28993 2.68621   1
   0  -5  -7 3.52380 1.96069   4
   0   5  -7 2.83974 2.41145   1
   0   5  -7 2.39811 2.17958   3
   0   5   7 1.66953 2.32676   1
  -1  -5  -7 24.3951  3.6531   4
  -1  -5  -7 31.5556  5.9108   1
  -1   5  -7 32.6312  5.6062   1
  -1   5  -7 27.3699  5.7681   3
   1   5   7 30.4249  5.4660   1
  -2  -5  -7 1.24880 1.68490   4
  -2  -5  -7 -3.7207  1.1643   1
  -2   5  -7 1.34832 2.24262   1
   2   5   7 1.50427 2.34789   1
  -2   5  -7 1.05253 2.11343   3
  -3  -5  -7 135.726   8.548   4
  -3  -5  -7 144.267   9.875   1
  -3   5  -7 141.598  10.862   3
   3   5   7 149.396   9.930   1
  -3   5  -7 141.150  10.398   1
  -4  -5  -7 18.4297  4.1234   4
  -4  -5  -7 21.6948  4.6775   1
  -4   5  -7 13.6169  4.2370   1
  -4   5  -7 14.1279  4.8624   3
  -5  -5  -7 6.25375 2.73535   1
  -5  -5  -7 3.66021 2.51306   4
  -5   5  -7 0.56288 2.21985   1
  -6  -5  -7 3.75873 2.54711   4
  -6  -5  -7 -1.7689  1.8380   1
  -6   5  -7 3.22660 2.95482   1
  -7  -5  -7 5.66073 2.09470   1
  -7  -5  -7 0.50608 2.10377   4
  -8  -5  -7 15.5976  4.8959   4
  -8   5  -7 18.8736  5.6985   1
  -9  -5  -7 5.78479 3.28297   4
  -9   5  -7 0.68960 4.62220   1
 -10  -5  -7 -1.5253  2.3122   4
 -10   5  -7 1.04244 4.47324   1
  11  -5   7 -0.7068  2.5395   2
 -11  -5  -7 -1.2261  2.5620   4
 -11   5  -7 7.30735 4.56750   1
 -12  -5  -7 71.7977 10.5954   4
  12  -5   7 85.1670  8.6022   2
 -12   5  -7 98.9828 13.0033   1
 -11  -6   7 66.8326 10.3746   4
 -11   6   7 63.7539  9.8471   1
 -10  -6   7 -0.8508  2.4278   4
 -10   6   7 3.82034 3.35554   1
  -9  -6   7 51.4687  8.5474   4
  -9   6   7 70.4063 10.2485   1
  -8   6   7 11.8301  4.6103   1
  -7   6   7 21.1562  5.9863   1
  -6   6   7 0.93493 3.51165   1
  -5   6   7 36.9801  6.7594   1
  -4   6   7 5.02507 3.23496   1
   3  -6  -7 17.1136  4.9753   1
  -3   6   7 18.3883  4.9682   1
   2  -6  -7 12.4060  4.9640   1
  -2   6   7 9.87237 3.84833   1
   2   6  -7 13.4518  4.1060   1
   1  -6  -7 23.1434  6.1380   1
  -1   6   7 15.0508  4.7267   1
   1   6  -7 24.6037  5.2185   1
   0  -6  -7 7.95435 4.05682   1
   0   6  -7 5.55473 3.08637   1
   0   6  -7 4.15260 2.94034   3
   0   6   7 -0.2274  2.1187   1
  -1  -6  -7 0.66317 1.56108   1
  -1   6  -7 0.57791 2.10320   1
   1   6   7 3.16840 2.38129   1
  -1   6  -7 -4.2079  1.8980   3
  -2  -6  -7 26.1968  5.2036   1
   2   6   7 18.1310  5.0185   1
  -2   6  -7 18.4157  4.9397   1
  -2   6  -7 18.5604  5.4488   3
  -3  -6  -7 3.44807 2.24571   1
  -3  -6  -7 3.55877 2.26791   4
  -3   6  -7 -4.2859  2.1736   3
  -3   6  -7 1.75290 2.93145   1
   3   6   7 11.1700  4.2422   1
  -4  -6  -7 34.4750  5.7605   4
  -4  -6  -7 37.8445  6.5773   1
  -4   6  -7 36.8630  7.3273   3
   4   6   7 42.3822  6.8860   1
  -4   6  -7 41.6480  7.6117   1
  -5  -6  -7 1.18766 2.38130   4
  -5  -6  -7 -1.4515  1.7617   1
  -5   6  -7 0.81631 2.01343   3
  -5   6  -7 -1.5911  2.3976   1
  -6  -6  -7 19.3856  4.4603   1
  -6  -6  -7 30.0816  6.0215   4
  -6   6  -7 21.4741  6.1094   1
  -6   6  -7 20.4523  5.7809   3
  -7  -6  -7 -1.4370  2.3255   4
  -7   6  -7 -0.3215  2.5707   1
  -8  -6  -7 7.85205 4.38676   4
  -8   6  -7 1.58505 2.36850   1
  -9  -6  -7 10.3607  4.6222   4
  -9   6  -7 18.6683  7.1440   1
 -10  -6  -7 1.18295 3.83896   4
 -10   6  -7 -2.5281  4.4963   1
  -9   7   7 -9.3720  3.1783   1
  -8  -7   7 23.8907  6.7798   4
  -8   7   7 34.7189  8.1202   1
  -7   7   7 16.6971  7.1013   1
  -6   7   7 50.8019  8.9374   1
   5  -7  -7 39.2656  8.6036   1
  -5   7   7 46.8113  8.9424   1
   4  -7  -7 1.23464 2.82937   1
  -4   7   7 1.48500 2.94915   1
   3  -7  -7 105.870  13.620   1
  -3   7   7 74.1370 10.4048   1
   2  -7  -7 33.2748  8.0529   1
  -2   7   7 32.7648  7.1891   1
   1  -7  -7 53.7651  9.1569   1
   1   7  -7 59.5533  8.5187   1
  -1   7   7 59.4739  9.2704   1
   0  -7  -7 4.29536 3.01498   1
   0   7   7 7.21588 4.08559   1
   0   7  -7 6.05396 3.85143   1
  -1  -7  -7 40.4461  7.9359   1
   1   7   7 54.2123  8.4112   1
  -1   7  -7 55.9054  8.7924   1
  -1   7  -7 62.1141  9.7210   3
  -2  -7  -7 -6.2348  2.6090   1
  -2   7  -7 1.94927 2.81360   1
  -2   7  -7 -2.2561  2.1852   3
   2   7   7 1.89156 3.49949   1
  -3  -7  -7 72.8820  9.8430   1
  -3   7  -7 65.6373 10.0449   3
   3   7   7 79.4222 10.3146   1
  -3   7  -7 91.2376 11.6369   1
  -4  -7  -7 8.80297 3.85392   1
  -4   7  -7 6.93530 3.48939   3
   4   7   7 11.2539  4.7213   1
  -4   7  -7 12.3559  5.0302   1
  -5  -7  -7 33.1643  6.6244   1
  -5   7  -7 21.9894  6.3959   1
  -5   7  -7 25.8016  6.2476   3
  -6  -7  -7 -0.3428  2.5040   4
  -6   7  -7 -1.9719  2.1884   3
  -6   7  -7 1.85766 3.32286   1
  -7  -7  -7 10.5814  4.5555   4
  -7   7  -7 7.43531 4.64766   1
  -7   7  -7 1.28678 3.30118   3
  -8  -7  -7 -0.3675  3.3668   4
  -8   7  -7 8.00855 4.12933   1
  -8   7  -7 12.1660  4.5222   3
   5  -8  -7 8.37414 6.43309   1
  -5   8   7 19.8188  6.3711   1
   4  -8  -7 31.4880  9.8948   1
  -4   8   7 40.6360  8.4806   1
   3  -8  -7 17.8279  6.5470   1
  -3   8   7 22.1481  6.9492   1
   2  -8  -7 3.37004 3.17012   1
  -2   8   7 1.17454 3.86701   1
   1  -8  -7 104.095  13.687   1
  -1   8   7 79.7890 11.2708   1
   0  -8  -7 13.5020  5.4376   1
   0   8   7 8.86334 4.59339   1
   0   8  -7 12.2047  4.7948   1
  -1  -8  -7 7.16363 3.66605   1
  -1   8  -7 3.50535 3.58045   1
   1   8   7 3.20595 3.47884   1
  -2  -8  -7 88.4448 11.8341   1
   2   8   7 92.8230 11.7649   1
  -2   8  -7 65.4838 10.6352   1
  -2   8  -7 68.0900 11.3845   3
  -3  -8  -7 21.3139  5.2275   1
   3   8   7 25.8204  7.1974   1
  -3   8  -7 19.4261  6.5925   1
  -3   8  -7 18.4754  5.5896   3
  -4   8  -7 55.5051  9.3974   3
  -4   8  -7 43.2821  9.0392   1
  -5   8  -7 54.2039 10.3259   3
  -5   8  -7 81.7643 12.2850   1
 -16   0   8 73.9298  9.6530   2
 -15   0   8 0.97950 2.79790   2
 -14   0   8 340.430  16.357   2
  14   0  -8 350.928  11.982   2
  13   0  -8 71.9107  5.1434   2
 -13   0   8 81.0328  7.4098   2
 -12   0   8 0.27783 1.82304   2
  12   0  -8 0.99615 1.74228   2
 -11   0   8 2012.27   47.42   2
 -11   0   8 2001.65   45.86   4
  11   0  -8 1923.23   43.72   2
 -10   0   8 78.0736  6.0306   4
  10   0  -8 69.1793  4.9481   2
 -10   0   8 69.4802  5.8586   2
  -9   0   8 25.1151  3.9404   4
   9   0  -8 24.0696  3.2993   2
  -9   0   8 27.3689  4.1146   2
  -8   0   8 98.7980  5.9975   2
   8   0  -8 84.3509  5.2889   2
  -8   0   8 95.8251  4.6575   1
   7   0  -8 57.4079  4.1405   2
  -7   0   8 58.7360  3.6603   1
   7   0  -8 52.2677  3.7134   1
  -7   0   8 63.7829  4.3983   2
   6   0  -8 3403.24   68.27   1
   6   0  -8 3309.11   66.99   2
  -6   0   8 3314.13   67.36   2
  -6   0   8 3291.78   67.63   1
   5   0  -8 525.705  13.852   1
  -5   0   8 508.069  14.379   2
   5   0  -8 501.073  14.327   2
   4   0  -8 775.503  19.059   1
   4   0  -8 771.934  19.026   2
  -4   0   8 746.909  18.828   2
   3   0  -8 740.988  18.345   2
  -3   0   8 756.391  18.078   2
   3   0  -8 729.121  18.774   1
  -2   0   8 667.004  16.502   2
   2   0  -8 681.064  16.913   2
   2   0  -8 683.491  17.924   1
   1   0  -8 7.14963 1.63711   3
  -1   0   8 6.49380 1.63973   2
   1   0  -8 5.95898 1.66056   2
   1   0  -8 8.53250 2.24470   1
   0   0  -8 155.750   6.162   2
   0   0  -8 148.989   7.106   1
   0   0  -8 149.778   6.634   4
   0   0   8 150.787   5.804   2
  -1   0  -8 34.3966  3.7159   1
   1   0   8 47.3311  2.9879   2
  -1   0  -8 45.6757  3.6908   4
  -1   0  -8 41.6655  3.1638   2
  -2   0  -8 84.4991  5.8160   1
  -2   0  -8 106.314   5.677   4
   2   0   8 105.853   4.674   2
  -2   0  -8 95.1488  4.8910   2
  -3   0  -8 902.278  21.957   2
   3   0   8 900.428  20.822   2
  -3   0  -8 904.302  24.985   1
  -4   0  -8 118.475   7.601   1
  -4   0  -8 122.531   6.785   4
   4   0   8 123.577   5.457   2
  -4   0  -8 135.176   6.409   2
  -5   0  -8 288.415  11.329   4
  -5   0  -8 283.418  12.402   1
  -5   0  -8 276.869  10.511   2
   5   0   8 283.521   9.228   2
  -6   0  -8 15.0461  2.7129   2
   6   0   8 11.4154  2.1629   2
  -6   0  -8 20.2823  4.4303   1
  -6   0  -8 15.0935  3.1573   4
  -7   0  -8 515.219  17.662   4
  -7   0  -8 501.114  16.482   2
   7   0   8 515.442  14.495   2
  -7   0  -8 547.823  19.384   1
   8   0   8 333.137  11.063   2
  -8   0  -8 335.175  15.067   1
  -8   0  -8 350.483  14.493   4
  -8   0  -8 352.515  13.570   2
  -9   0  -8 753.036  24.010   4
  -9   0  -8 723.164  22.688   2
  -9   0  -8 725.237  24.828   1
   9   0   8 766.875  19.341   2
  10   0   8 189.475   7.709   2
 -10   0  -8 193.606  10.629   2
 -10   0  -8 182.708  11.509   1
 -10   0  -8 175.966  10.886   4
 -11   0  -8 11.6989  3.4833   4
 -11   0  -8 7.75214 3.12714   2
 -11   0  -8 9.07522 3.95561   1
  11   0   8 7.74467 1.91488   2
 -12   0  -8 208.169  12.585   1
 -12   0  -8 191.359  12.129   4
  12   0   8 206.561   7.693   2
 -12   0  -8 203.213  11.982   2
 -13   0  -8 0.89562 2.55676   4
 -13   0  -8 1.86643 2.52211   2
 -14   0  -8 251.167  14.745   2
 -14   0  -8 283.169  15.885   4
 -15   0  -8 366.714  19.353   4
 -15   0  -8 350.407  18.653   2
 -16  -1   8 88.9609  9.0850   2
  16  -1  -8 107.828   7.405   2
 -15  -1   8 68.5402  8.6691   2
  15  -1  -8 71.2920  6.3564   2
 -15   1   8 71.3349  8.5692   2
 -14  -1   8 -0.6346  2.4631   2
  14  -1  -8 -1.4813  1.6377   2
 -14   1   8 -0.2727  2.0996   2
  13  -1  -8 -4.6890  1.6396   2
 -13  -1   8 0.12940 2.20905   2
 -13  -1   8 0.57812 2.46573   4
 -13   1   8 1.96972 2.27830   2
 -12  -1   8 -0.7831  1.5871   2
  12  -1  -8 2.53423 1.72259   2
 -12  -1   8 0.17667 2.10042   4
 -12   1   8 -0.0278  1.5925   2
  11  -1  -8 18.2252  3.5021   2
 -11  -1   8 18.7762  4.3268   4
 -11  -1   8 22.4436  4.1344   2
  11   1  -8 27.5622  2.3916   2
 -11   1   8 21.7473  4.1183   2
 -10  -1   8 -0.7539  1.1905   2
  10  -1  -8 -0.6185  1.1798   2
 -10  -1   8 4.39030 2.32192   4
 -10   1   8 1.50238 1.49306   2
  10   1  -8 2.16759 0.92370   2
   9  -1  -8 65.2784  5.2912   1
   9  -1  -8 45.6965  4.4533   2
  -9  -1   8 55.2733  4.6907   2
  -9   1   8 52.1744  4.2550   4
  -9   1   8 53.3607  4.6517   1
   9   1  -8 46.7013  3.1613   2
  -9   1   8 54.5343  4.7968   2
  -8  -1   8 76.0235  5.3606   2
   8  -1  -8 71.4524  5.2592   2
   8  -1  -8 82.4709  5.7251   1
  -8   1   8 81.4009  5.5735   2
  -8   1   8 83.8584  4.8431   4
   8   1  -8 71.1693  3.9419   2
  -8   1   8 78.0838  5.3925   1
  -7  -1   8 138.151   6.936   2
   7  -1  -8 155.459   7.621   1
   7  -1  -8 150.998   7.625   2
  -7   1   8 149.845   7.277   1
  -7   1   8 142.296   7.129   2
   7   1  -8 141.456   5.659   2
   6  -1  -8 692.742  19.131   2
   6  -1  -8 722.854  19.851   1
  -6  -1   8 689.934  18.563   2
  -6   1   8 705.341  19.234   1
  -6   1   8 685.800  18.472   2
   6   1  -8 700.311  16.666   2
   6   1  -8 718.082  16.777   2
   6   1  -8 695.151  15.121   1
   5  -1  -8 545.269  15.637   2
  -5  -1   8 550.534  15.063   2
   5  -1  -8 558.058  16.397   1
   5   1  -8 531.890  12.946   1
  -5   1   8 538.870  14.800   2
   5   1  -8 544.760  13.578   2
  -5   1   8 549.718  15.836   1
   4  -1  -8 0.65454 0.54196   2
  -4  -1   8 1.82130 0.83263   2
   4  -1  -8 2.96702 1.06039   1
  -4   1   8 -0.1505  1.0830   1
  -4   1   8 -0.1818  0.6246   2
   4   1  -8 1.58175 0.75167   2
   4   1  -8 0.92103 0.95301   1
  -3  -1   8 377.725  10.934   2
   3  -1  -8 368.459  11.241   2
   3  -1  -8 369.497  12.384   1
  -3   1   8 360.979  11.892   1
   3   1  -8 382.187  10.246   2
  -3   1   8 360.676  10.221   2
   3   1  -8 374.979  10.739   1
  -2  -1   8 5.97154 1.31720   2
   2  -1  -8 1.78272 1.27902   1
   2  -1  -8 5.10439 1.19161   2
  -2   1   8 4.43385 1.09211   2
  -2   1   8 1.84383 1.41478   1
   2   1  -8 5.88177 1.79498   3
   2   1  -8 4.00405 1.11360   2
   2   1  -8 4.86845 1.68417   1
   1  -1  -8 539.120  14.114   2
   1  -1  -8 563.827  14.035   4
   1  -1  -8 531.957  16.115   1
  -1  -1   8 558.270  14.129   2
   1   1  -8 533.900  15.330   1
   1   1  -8 555.824  15.879   3
  -1   1   8 535.636  12.655   2
   1   1  -8 562.745  13.881   2
  -1   1   8 550.363  13.102   2
   0  -1  -8 257.210   8.331   4
   0  -1   8 235.739   7.830   2
   0  -1  -8 240.197   7.792   2
   0  -1  -8 229.829   9.464   1
   0   1  -8 225.794   9.142   3
   0   1  -8 242.878   7.880   2
   0   1   8 237.653   6.398   2
   0   1  -8 215.955   8.966   1
   0   1   8 240.494   6.621   2
  -1  -1  -8 833.196  19.699   4
   1  -1   8 796.582  19.109   2
  -1  -1  -8 810.182  18.858   2
  -1  -1  -8 737.565  21.831   1
  -1   1  -8 795.607  21.850   1
   1   1   8 845.864  16.889   2
   1   1   8 816.120  16.672   2
  -1   1  -8 801.266  20.721   4
  -1   1  -8 821.173  19.387   2
  -2  -1  -8 2725.21   51.68   2
   2  -1   8 2586.32   51.82   2
  -2  -1  -8 2573.80   51.65   4
  -2  -1  -8 2544.25   56.99   1
  -2   1  -8 2534.82   52.59   4
  -2   1  -8 2485.73   56.69   1
   2   1   8 2587.47   48.34   2
  -2   1  -8 2470.18   52.01   2
   2   1   8 2542.44   48.26   2
  -3  -1  -8 247.128  10.659   1
   3  -1   8 250.594   8.643   2
  -3  -1  -8 241.475   8.187   2
  -3  -1  -8 236.497   9.361   4
   3   1   8 244.144   5.614   2
  -3   1  -8 245.882   8.978   2
   3   1   8 242.484   5.627   2
  -3   1  -8 231.767   9.572   4
  -3   1  -8 204.331   9.933   1
   4  -1   8 70.4746  4.4240   2
  -4  -1  -8 70.0707  5.7915   1
  -4  -1  -8 63.5701  4.9015   4
  -4  -1  -8 69.5283  4.1890   2
   4   1   8 61.4983  2.0022   2
  -4   1  -8 67.3093  5.0052   4
  -4   1  -8 67.3342  5.7456   1
  -4   1  -8 63.0978  4.5072   2
   5  -1   8 11.4599  2.5473   2
  -5  -1  -8 10.3677  2.2572   2
  -5  -1  -8 14.1956  3.6196   1
  -5   1  -8 11.1871  3.2788   1
  -5   1  -8 16.4519  3.2098   4
  -5   1  -8 15.2211  2.8433   2
   6  -1   8 350.110  11.967   2
  -6  -1  -8 352.330  13.678   4
  -6  -1  -8 368.069  12.355   2
  -6  -1  -8 350.595  14.571   1
  -6   1  -8 360.622  13.073   2
  -6   1  -8 351.953  13.460   4
  -6   1  -8 348.675  14.934   1
  -7  -1  -8 338.265  14.522   1
  -7  -1  -8 341.812  13.935   4
  -7  -1  -8 336.686  12.314   2
   7  -1   8 345.765  12.120   2
  -7   1  -8 329.188  14.943   1
  -7   1  -8 334.032  13.567   4
  -7   1  -8 326.890  13.061   2
  -8  -1  -8 90.0105  7.1544   4
   8  -1   8 84.5021  5.7702   2
  -8  -1  -8 76.2614  7.2838   1
  -8  -1  -8 78.0960  5.7310   2
  -8   1  -8 89.4427  7.5584   1
  -8   1  -8 84.7493  6.4166   2
  -8   1  -8 73.3833  6.3674   4
   9  -1   8 23.7738  3.7453   2
  -9  -1  -8 22.2911  4.2431   4
  -9  -1  -8 15.8881  4.2574   1
  -9   1  -8 19.4972  4.0671   4
  -9   1  -8 24.2548  5.4039   1
  -9   1  -8 21.0964  4.2202   2
 -10  -1  -8 210.672  12.140   1
  10  -1   8 212.440   9.858   2
 -10  -1  -8 202.678  11.957   4
 -10  -1  -8 219.448  11.299   2
 -10   1  -8 222.266  11.917   4
 -10   1  -8 214.375  11.601   2
 -10   1  -8 234.234  13.257   1
 -11  -1  -8 1.79147 2.26485   4
 -11  -1  -8 2.15477 2.87032   1
  11  -1   8 8.12873 2.39599   2
 -11   1  -8 6.68044 2.69076   4
 -11   1  -8 7.22827 3.89863   1
 -11   1  -8 9.59021 3.37738   2
 -12  -1  -8 1.48691 2.38327   4
  12  -1   8 2.67713 1.96131   2
 -12   1  -8 -7.5126  2.3138   1
 -12   1  -8 0.37320 2.11932   2
 -12   1  -8 5.69910 2.71033   4
 -13  -1  -8 2.12005 2.51342   4
  13  -1   8 3.70473 1.97187   2
 -13   1  -8 3.89573 3.34031   4
 -13   1  -8 8.07678 3.52091   2
 -13   1  -8 4.74155 3.64604   1
  14  -1   8 11.9076  3.1129   2
 -14  -1  -8 12.9476  4.4447   4
 -14   1  -8 14.4655  4.7043   2
 -14   1  -8 15.3586  4.9364   4
 -15  -1  -8 8.12971 4.48633   4
  15  -2  -8 21.3004  4.2799   2
 -15  -2   8 14.8723  5.6553   4
 -15   2   8 19.7373  4.6921   2
 -14  -2   8 35.5958  7.1260   4
  14  -2  -8 37.2211  5.6769   2
 -14   2   8 41.6768  6.0024   2
  13  -2  -8 14.5178  3.7772   2
 -13  -2   8 13.1024  4.2935   4
 -13   2   8 12.8235  3.6932   2
 -12  -2   8 1.09072 2.32390   4
  12  -2  -8 2.28082 2.00345   2
 -12   2   8 2.82166 2.08907   2
  11  -2  -8 212.143  10.972   2
 -11  -2   8 212.639  12.083   4
 -11   2   8 215.801  10.709   2
  10  -2  -8 110.530   7.544   2
 -10  -2   8 105.103   8.219   4
 -10   2   8 117.650   7.175   2
 -10   2   8 123.498   8.034   1
   9  -2  -8 27.7763  4.2314   2
  -9   2   8 37.3212  3.8509   2
  -9   2   8 43.1326  5.5995   1
  -8  -2   8 12.6378  2.5286   2
   8  -2  -8 9.91892 2.60945   2
  -8   2   8 11.9338  3.2205   1
  -8   2   8 8.79977 2.26712   2
  -7  -2   8 71.7547  4.4035   2
   7  -2  -8 54.6701  4.6331   2
  -7   2   8 57.8726  5.3563   1
  -7   2   8 47.5279  3.8674   2
   6  -2  -8 216.181   9.217   2
   6  -2  -8 229.418  10.790   1
  -6  -2   8 227.907   8.440   2
  -6   2   8 206.431   9.875   1
  -6   2   8 216.775   5.856   4
  -6   2   8 215.274   8.064   2
  -5  -2   8 25.6716  3.0866   2
   5  -2  -8 29.4810  4.3486   1
   5  -2  -8 35.2746  3.3856   2
  -5   2   8 31.0185  4.3644   1
  -5   2   8 29.0470  2.6565   2
   5   2  -8 32.6721  1.9832   1
  -5   2   8 25.9636  2.3770   2
   4  -2  -8 5.09532 1.40745   2
   4  -2  -8 6.48167 2.30465   1
  -4  -2   8 2.78821 1.27929   2
  -4   2   8 3.60890 0.93667   2
  -4   2   8 2.97217 1.75457   1
   4   2  -8 3.54754 1.31356   1
  -4   2   8 3.34525 0.99339   2
   3  -2  -8 835.473  23.803   1
  -3  -2   8 822.566  19.389   2
   3  -2  -8 819.928  20.169   2
  -3   2   8 843.294  16.585   2
  -3   2   8 810.320  16.573   2
   3   2  -8 834.359  20.058   1
  -3   2   8 817.411  22.950   1
   2  -2  -8 30.8648  2.2651   4
  -2  -2   8 24.6861  2.2830   2
   2  -2  -8 27.1464  3.8534   1
   2  -2  -8 29.9826  2.5014   2
   2   2  -8 27.5179  2.7927   1
  -2   2   8 31.1161  4.0705   1
   2   2  -8 29.9454  4.4573   3
   1  -2  -8 696.511  20.852   1
   1  -2  -8 756.932  16.965   2
  -1  -2   8 688.315  16.883   2
   1  -2  -8 709.666  16.458   4
   1   2  -8 695.784  13.868   2
   1   2  -8 708.067  19.183   1
   1   2  -8 710.582  20.941   3
  -1   2   8 718.785  20.501   1
   0  -2   8 218.455   7.443   2
   0  -2  -8 212.576   9.682   1
   0  -2  -8 220.154   6.800   2
   0  -2  -8 212.953   7.479   4
   0  -2   8 223.713   7.497   2
   0   2  -8 212.521   5.792   2
   0   2  -8 219.410   5.992   2
   0   2  -8 221.809   9.366   1
   0   2  -8 205.057   9.865   3
   1  -2   8 72.0791  4.0191   2
  -1  -2  -8 64.8952  3.2513   2
   1  -2   8 70.1515  3.9365   2
  -1  -2  -8 63.3808  4.0331   4
  -1  -2  -8 61.7376  5.1043   1
  -1   2  -8 65.9854  3.2838   2
  -1   2  -8 68.0723  3.1738   2
  -1   2  -8 64.2962  5.2628   1
  -2  -2  -8 466.996  16.087   1
  -2  -2  -8 480.702  11.604   2
   2  -2   8 439.740  12.902   2
  -2  -2  -8 455.485  13.856   4
  -2   2  -8 473.717  12.342   2
  -2   2  -8 475.245  16.029   1
   3  -2   8 79.5202  4.6576   2
  -3  -2  -8 85.1218  3.9082   2
  -3  -2  -8 83.8508  6.1941   1
  -3  -2  -8 82.9354  5.4272   4
  -3   2  -8 93.3134  6.6324   1
  -3   2  -8 74.8372  5.4523   4
  -3   2  -8 84.1850  4.5669   2
  -4  -2  -8 109.795   7.251   1
  -4  -2  -8 97.1809  6.3911   4
   4  -2   8 108.607   5.742   2
  -4  -2  -8 111.121   4.665   2
  -4   2  -8 100.999   5.453   2
  -4   2  -8 103.196   6.552   4
  -4   2  -8 97.9782  7.2748   1
  -5  -2  -8 49.7825  3.0169   2
   5  -2   8 40.8808  3.6009   2
  -5  -2  -8 38.1329  5.2868   1
  -5  -2  -8 27.7345  4.2659   4
  -5   2  -8 36.7656  3.5629   2
  -5   2  -8 45.3819  5.3929   4
  -5   2  -8 31.6678  5.1691   1
  -6  -2  -8 258.852  12.227   1
  -6  -2  -8 250.053  11.696   4
   6  -2   8 244.599  10.091   2
  -6   2  -8 262.847  10.531   2
  -6   2  -8 257.944  13.093   1
  -6   2  -8 268.913  11.619   4
   7  -2   8 29.4196  4.0801   2
  -7  -2  -8 27.0196  5.0256   1
  -7  -2  -8 35.2383  5.2600   4
  -7   2  -8 35.5520  5.0887   4
  -7   2  -8 31.4299  4.2576   2
  -7   2  -8 32.0300  5.5540   1
  -8  -2  -8 42.5423  6.0132   4
   8  -2   8 37.8357  4.8377   2
  -8  -2  -8 54.8387  5.8856   1
  -8   2  -8 38.0640  6.5714   1
  -8   2  -8 41.5500  5.5962   4
  -8   2  -8 38.2490  4.8776   2
  -9  -2  -8 174.447  10.899   4
  -9  -2  -8 173.037  10.677   1
   9  -2   8 177.251   9.463   2
   9  -2   8 169.953   9.264   2
  -9   2  -8 167.641   9.503   2
  -9   2  -8 188.002  10.508   4
  -9   2  -8 179.078  11.457   1
 -10  -2  -8 45.6814  6.7044   4
  10  -2   8 59.2588  5.5554   2
  10  -2   8 44.2774  5.6025   2
 -10  -2  -8 56.6391  6.0142   1
 -10   2  -8 63.6299  8.5181   1
 -10   2  -8 66.9272  6.2241   2
 -10   2  -8 58.1693  7.1408   4
  11  -2   8 39.9081  5.5038   2
  11  -2   8 36.0856  5.2084   2
 -11  -2  -8 41.9654  6.6706   4
 -11   2  -8 55.4575  8.2588   1
 -11   2  -8 38.2121  5.7611   2
 -11   2  -8 45.8996  6.9941   4
  12  -2   8 59.4249  5.9836   2
 -12  -2  -8 48.8123  7.8037   4
 -12   2  -8 56.1440  7.1617   2
 -12   2  -8 56.4522  7.7507   4
 -12   2  -8 48.3175  8.0369   1
  13  -2   8 9.10847 3.13318   2
 -13  -2  -8 7.14585 3.71119   4
 -13   2  -8 0.06207 2.87944   1
 -13   2  -8 6.58377 3.18440   2
 -14  -2  -8 79.6974 10.0202   4
  14  -2   8 43.8863  6.0928   2
 -14   2  -8 41.3288  6.7891   2
 -15  -3   8 3.61054 4.16150   4
 -15   3   8 -0.0320  2.1972   2
 -14  -3   8 14.1705  4.7105   4
  14  -3  -8 18.3200  4.8454   2
 -14   3   8 26.3336  4.2986   2
 -13  -3   8 10.2109  3.9345   4
  13  -3  -8 10.5462  3.4738   2
 -13   3   8 18.4717  3.5683   2
  12  -3  -8 89.0369  7.7518   2
 -12  -3   8 83.0725  9.7385   4
 -12   3   8 92.0124  6.4369   2
 -11  -3   8 12.2879  3.7444   4
  11  -3  -8 11.8776  3.5043   2
 -11   3   8 10.3671  2.4381   2
 -11   3   8 16.3980  4.0067   1
 -10  -3   8 3.19515 2.89168   4
  10  -3  -8 0.93934 1.64679   2
 -10   3   8 3.53387 1.56110   2
 -10   3   8 2.28427 2.13694   1
   9  -3  -8 4.53546 2.37746   2
  -9   3   8 3.69823 1.48406   2
  -9   3   8 5.01343 2.36292   1
   8  -3  -8 22.1094  3.8995   2
  -8   3   8 30.4071  4.9429   1
  -8   3   8 23.4069  2.4085   2
   7  -3  -8 15.9038  3.1354   2
  -7   3   8 13.8346  1.7577   2
  -7   3   8 11.3982  3.0864   1
   6  -3  -8 339.173  12.310   2
  -6   3   8 328.559  14.287   1
   5  -3  -8 91.7166  5.4242   2
  -5   3   8 92.1023  7.2218   1
   4  -3  -8 0.47283 1.38306   1
   4  -3  -8 0.75786 0.62251   2
  -4   3   8 -0.1657  1.6491   1
   4   3  -8 0.97212 1.00322   1
  -3  -3   8 102.662   4.289   2
   3  -3  -8 99.7400  7.4066   1
   3  -3  -8 100.523   4.774   2
   3   3  -8 102.747   5.498   1
  -3   3   8 93.1436  6.9770   1
   2  -3  -8 4.84403 1.08919   4
   2  -3  -8 3.62519 2.02812   1
   2   3  -8 1.49513 1.83457   3
   2   3  -8 2.74637 1.41409   1
  -2   3   8 6.02682 2.32728   1
   1  -3  -8 288.670  12.866   1
  -1  -3   8 283.411   8.478   2
   1  -3  -8 292.432   8.656   4
   1   3  -8 280.050  12.683   3
   1   3  -8 279.957  11.117   1
   0  -3  -8 3.20702 1.71520   1
   0  -3  -8 3.63220 1.36028   4
   0  -3   8 3.44998 1.19103   2
   0   3  -8 3.23702 1.50834   3
   0   3  -8 10.2763  2.6990   1
   0   3   8 -0.6357  1.6803   1
   1  -3   8 15.4844  2.2628   2
  -1  -3  -8 13.6950  3.2163   1
  -1  -3  -8 13.9889  2.5100   4
  -1   3  -8 13.0571  3.3454   1
   1   3   8 17.5868  3.6753   1
  -1   3  -8 11.0737  3.1477   3
   2  -3   8 16.9873  2.6427   2
  -2  -3  -8 17.3679  3.7006   1
  -2  -3  -8 10.6356  2.5678   4
  -2   3  -8 22.0801  4.2334   1
  -3  -3  -8 584.106  20.070   1
  -3  -3  -8 599.182  17.986   4
   3  -3   8 598.938  16.582   2
  -3   3  -8 606.357  20.647   1
   4  -3   8 2.85606 1.62384   2
  -4  -3  -8 4.97186 2.08875   4
  -4  -3  -8 0.85549 1.54933   1
  -4   3  -8 3.30864 0.99120   2
  -4   3  -8 5.03711 2.54904   1
   5  -3   8 268.795  10.650   2
  -5  -3  -8 258.510  12.407   1
  -5  -3  -8 272.894  12.181   4
  -5   3  -8 275.187   8.809   2
  -5   3  -8 250.398  13.125   1
  -5   3  -8 243.727  11.293   4
   6  -3   8 6.30173 2.09119   2
  -6  -3  -8 7.87286 3.11506   1
  -6  -3  -8 18.4291  3.9998   4
  -6   3  -8 10.4701  2.6408   4
  -6   3  -8 9.97628 3.34205   1
  -6   3  -8 9.87688 2.23913   2
  -7  -3  -8 105.997   8.210   4
  -7  -3  -8 120.181   8.324   1
   7  -3   8 109.358   7.153   2
  -7   3  -8 106.730   7.464   4
  -7   3  -8 104.629   6.091   2
  -7   3  -8 99.2782  9.0456   1
  -8  -3  -8 43.9594  6.4440   1
  -8  -3  -8 50.8000  6.8608   4
   8  -3   8 52.6304  5.1658   2
  -8   3  -8 54.9787  6.8763   4
  -8   3  -8 61.3360  8.5777   1
  -8   3  -8 40.5428  4.2184   2
  -9  -3  -8 22.7480  5.1135   4
  -9  -3  -8 39.1003  5.3440   1
   9  -3   8 22.1182  4.2479   2
  -9   3  -8 27.4954  6.4421   1
  -9   3  -8 27.9727  4.2370   2
  -9   3  -8 33.7470  5.5662   4
 -10  -3  -8 8.09083 3.48745   4
  10  -3   8 1.28924 1.90005   2
 -10   3  -8 0.18924 2.54568   4
 -10   3  -8 5.69321 2.16052   2
 -10   3  -8 9.42924 3.47864   1
  11  -3   8 1.32808 2.21332   2
 -11  -3  -8 2.51173 2.82711   4
 -11   3  -8 0.72269 2.30086   1
 -11   3  -8 -2.7994  1.2876   2
  12  -3   8 2.96998 2.64813   2
 -12  -3  -8 9.98046 3.77764   4
  12  -3   8 7.59708 3.32563   2
 -12   3  -8 6.57061 4.60106   1
 -12   3  -8 2.33748 2.54908   2
  13  -3   8 10.8474  3.6746   2
  13  -3   8 8.09420 3.37093   2
 -13  -3  -8 7.10657 3.89539   4
 -13   3  -8 9.24421 3.89856   2
 -13   3  -8 16.9708  5.5070   1
 -14   3  -8 52.2472  7.2768   2
 -14   3  -8 54.3820  8.7627   1
  14  -4  -8 41.6986  7.1127   2
 -14  -4   8 36.9004  7.7727   4
  13  -4  -8 3.29292 3.36002   2
 -13  -4   8 5.14085 3.43597   4
  12  -4  -8 17.3106  4.4692   2
 -12  -4   8 22.5243  5.8808   4
  11  -4  -8 129.295   9.305   2
 -11  -4   8 124.195  10.685   4
 -11   4   8 135.002  10.394   1
 -10  -4   8 52.9379  7.7888   4
  10  -4  -8 46.1792  6.2861   2
 -10   4   8 52.6518  7.7060   1
  -9   4   8 17.0690  4.5803   1
  -8   4   8 126.585   9.549   1
  -7   4   8 32.4129  5.7619   1
  -6   4   8 123.572   9.343   1
  -5   4   8 378.356  16.856   1
   4  -4  -8 72.8133  7.2801   1
  -4   4   8 60.5421  7.6356   1
   4   4  -8 73.6791  5.1555   1
   3  -4  -8 46.8070  6.8953   1
  -3   4   8 43.6468  6.4431   1
   3   4  -8 42.0805  4.3485   1
   2  -4  -8 15.5990  4.0909   1
   2   4  -8 15.7946  4.0188   3
   2   4  -8 17.7451  3.4521   1
   1  -4  -8 18.0499  3.9998   1
   1  -4  -8 9.11664 1.67680   4
   1   4  -8 13.9790  3.6959   3
   1   4  -8 20.2155  3.4242   1
  -1   4   8 6.56776 2.97342   1
   0  -4  -8 2.61177 2.38179   1
   0  -4  -8 4.01660 1.56174   4
   0   4  -8 8.66438 2.67738   1
   0   4   8 4.13509 2.33856   1
   0   4  -8 2.22998 1.94056   3
  -1  -4  -8 36.9636  3.6846   4
  -1  -4  -8 38.7700  6.2710   1
   1   4   8 38.4062  5.7171   1
  -1   4  -8 36.4815  5.4902   1
  -1   4  -8 34.2651  5.7110   3
  -2  -4  -8 73.6170  5.4868   4
  -2  -4  -8 73.4785  6.9558   1
  -2   4  -8 76.6560  7.4981   3
   2   4   8 73.1870  6.6593   1
  -2   4  -8 79.0908  6.9606   1
  -3  -4  -8 7.88737 2.53412   4
  -3  -4  -8 6.78862 2.72342   1
  -3   4  -8 6.01693 2.92572   1
  -4  -4  -8 736.870  24.664   1
  -4  -4  -8 708.151  22.240   4
  -4   4  -8 757.800  25.860   1
  -5  -4  -8 2.59675 2.12490   4
  -5  -4  -8 2.18292 2.21337   1
  -5   4  -8 1.17598 2.21690   1
  -6  -4  -8 7.86723 2.59469   1
  -6  -4  -8 3.38460 2.57726   4
  -6   4  -8 -2.7550  2.1787   1
  -7  -4  -8 -1.7241  1.6340   4
   7  -4   8 -0.7905  1.4725   2
  -7  -4  -8 3.35690 2.67589   1
  -7   4  -8 -3.0953  1.8980   1
  -8  -4  -8 1.71280 1.57843   1
  -8  -4  -8 2.26259 2.43593   4
   8  -4   8 1.64951 1.87320   2
  -8   4  -8 12.3487  4.7686   1
   9  -4   8 299.913  13.933   2
  -9  -4  -8 298.477  16.101   4
  -9   4  -8 297.819  17.378   1
  -9   4  -8 323.846   9.590   2
 -10  -4  -8 7.87628 3.81411   4
  10  -4   8 9.19171 3.16287   2
 -10   4  -8 9.17525 2.19670   2
 -10   4  -8 11.8168  5.1435   1
 -11  -4  -8 40.8846  7.5480   4
  11  -4   8 37.4205  6.1959   2
 -11   4  -8 51.7260  8.8651   1
 -11   4  -8 40.1212  4.0310   2
 -12  -4  -8 39.8635  7.8053   4
  12  -4   8 43.2264  6.4320   2
 -12   4  -8 29.4493  7.0118   1
 -12   4  -8 35.2583  4.5268   2
  13  -4   8 4.63353 3.68110   2
 -13   4  -8 15.2327  4.6183   1
 -12  -5   8 2.53043 2.78404   4
 -12   5   8 3.96754 2.60640   1
 -11  -5   8 7.56966 3.88796   4
 -11   5   8 11.4210  4.9468   1
 -10  -5   8 6.10525 3.14494   4
 -10   5   8 4.89795 3.80883   1
  -9   5   8 71.8913  9.4125   1
  -8   5   8 9.83579 4.09734   1
  -7   5   8 3.44807 3.19550   1
  -6   5   8 196.514  12.950   1
  -5   5   8 14.7352  4.9997   1
   4  -5  -8 60.8100  8.7771   1
  -4   5   8 52.4983  8.0378   1
   3  -5  -8 297.681  16.537   1
   3   5  -8 316.711  13.177   1
   2  -5  -8 453.232  20.623   1
   2   5  -8 503.472  17.940   1
  -2   5   8 459.439  19.781   1
   1  -5  -8 1.17499 2.66272   1
  -1   5   8 0.71979 2.13011   1
   1   5  -8 -0.9324  1.8284   1
   1   5  -8 0.03029 1.66327   3
   0  -5  -8 53.2241  7.7247   1
   0   5  -8 36.8913  6.5400   3
   0   5  -8 36.9490  5.8696   1
   0   5   8 38.7470  6.5579   1
  -1  -5  -8 184.250   8.616   4
  -1  -5  -8 181.520  12.025   1
  -1   5  -8 194.057  12.590   3
   1   5   8 184.208  11.425   1
  -1   5  -8 184.822  11.199   1
  -2  -5  -8 262.185  11.476   4
  -2  -5  -8 277.314  14.603   1
  -2   5  -8 261.094  15.048   3
   2   5   8 264.059  13.868   1
  -2   5  -8 286.256  14.713   1
  -3  -5  -8 408.445  15.416   4
  -3  -5  -8 367.806  17.159   1
   3   5   8 377.586  16.632   1
  -3   5  -8 392.645  18.943   3
  -3   5  -8 358.829  17.432   1
  -4  -5  -8 58.0361  7.5923   1
  -4  -5  -8 50.9051  6.4221   4
  -4   5  -8 37.2368  6.6886   1
  -4   5  -8 38.2050  7.0431   3
  -5  -5  -8 38.5651  6.0128   4
  -5  -5  -8 44.9031  6.4577   1
  -5   5  -8 54.5140  8.1032   1
  -6  -5  -8 17.2403  4.4872   4
  -6  -5  -8 21.2616  5.1656   1
  -6   5  -8 27.3182  6.0287   1
  -7  -5  -8 82.1488  7.2327   1
  -7  -5  -8 87.5450  8.4102   4
  -7   5  -8 77.3096 10.3401   1
  -8  -5  -8 22.8790  5.7617   4
  -8   5  -8 24.9154  6.5845   1
  -9  -5  -8 58.1771  8.7540   4
  -9   5  -8 59.0567 10.0503   1
 -10  -5  -8 9.15209 4.04646   4
 -10   5  -8 9.34515 4.50463   1
 -11  -5  -8 1.85242 3.72263   4
  11  -5   8 6.73116 3.12091   2
 -11   5  -8 -1.6610  2.9271   1
  12  -5   8 0.71384 3.08389   2
 -12   5  -8 -2.9837  3.5723   1
 -11   6   8 223.524  16.060   1
 -10  -6   8 22.8873  6.2841   4
 -10   6   8 43.8298  7.9748   1
  -9  -6   8 5.37794 3.39397   4
  -9   6   8 6.56900 3.39406   1
  -8   6   8 25.5194  6.4781   1
  -7   6   8 55.5553  9.4811   1
  -6   6   8 407.910  21.067   1
   5  -6  -8 13.3729  4.8230   1
  -5   6   8 13.3499  5.3557   1
   4  -6  -8 0.62794 2.55584   1
  -4   6   8 5.71134 3.22390   1
   3  -6  -8 136.859  11.829   1
  -3   6   8 179.443  12.545   1
   2  -6  -8 0.43400 3.34972   1
   2   6  -8 7.25999 3.20930   1
  -2   6   8 7.59219 3.38759   1
   1  -6  -8 66.7923  9.3297   1
   1   6  -8 51.6570  8.5318   3
  -1   6   8 62.2218  8.5966   1
   1   6  -8 62.9473  7.9924   1
   0  -6  -8 4.49476 4.08826   1
   0   6  -8 12.6070  4.0926   1
   0   6   8 5.64258 3.50979   1
   0   6  -8 15.1517  4.7122   3
  -1  -6  -8 2.57988 1.88930   1
  -1   6  -8 3.46186 3.30480   3
  -1   6  -8 0.72546 2.58868   1
   1   6   8 3.25028 2.81439   1
  -2  -6  -8 -6.1644  2.2505   1
  -2   6  -8 7.73831 3.50596   3
  -2   6  -8 -0.3268  2.4703   1
   2   6   8 -0.2257  2.5470   1
  -3  -6  -8 0.64275 2.11844   4
  -3  -6  -8 -0.4616  1.8191   1
  -3   6  -8 0.01684 2.78168   3
  -3   6  -8 1.41140 2.61681   1
   3   6   8 -0.1505  2.6479   1
  -4  -6  -8 10.8376  3.4953   1
  -4  -6  -8 4.29840 2.68131   4
  -4   6  -8 6.29731 3.79269   1
  -4   6  -8 1.66230 3.67967   3
  -5  -6  -8 7.55278 3.49792   1
  -5  -6  -8 2.15383 2.70335   4
  -5   6  -8 1.10027 2.75695   1
  -5   6  -8 6.68430 4.40490   3
  -6  -6  -8 217.658  13.354   4
  -6  -6  -8 222.547  13.204   1
  -6   6  -8 219.704  15.279   1
  -6   6  -8 205.641  15.371   3
  -7  -6  -8 73.7686  9.3911   4
  -7   6  -8 66.0851 10.0530   1
  -7   6  -8 56.0815  9.4970   3
  -8  -6  -8 1.44263 2.93050   4
  -8   6  -8 2.45648 3.99351   1
  -9  -6  -8 96.2098 11.5820   4
  -9   6  -8 85.1481 13.0630   1
 -10  -6  -8 16.6812  6.0927   4
 -10   6  -8 16.3721  7.9365   1
  -9   7   8 -0.2246  2.8180   1
  -8  -7   8 7.75748 4.52395   4
  -8   7   8 11.0671  6.0833   1
   7  -7  -8 17.9146  6.2200   1
  -7   7   8 10.6465  5.9803   1
   6  -7  -8 6.39630 4.36972   1
  -6   7   8 4.76756 4.80186   1
   5  -7  -8 79.6091 11.9152   1
  -5   7   8 56.4067  9.2159   1
   4  -7  -8 85.3267 12.3563   1
  -4   7   8 139.077  12.307   1
   3  -7  -8 29.9949  7.8088   1
  -3   7   8 41.3754  8.0152   1
   2  -7  -8 7.87147 4.43324   1
  -2   7   8 15.7081  5.2590   1
   1  -7  -8 16.0128  5.8708   1
   1   7  -8 12.2621  4.6044   1
  -1   7   8 13.0270  5.0176   1
   0  -7  -8 44.6893  7.9349   1
   0   7  -8 59.2992  8.9332   1
   0   7   8 64.8383  9.3200   1
   0   7  -8 46.8174  8.7616   3
  -1  -7  -8 192.861  14.001   1
   1   7   8 154.358  12.432   1
  -1   7  -8 167.457  12.812   1
  -1   7  -8 189.262  14.633   3
  -2  -7  -8 128.399  11.462   1
   2   7   8 122.237  11.047   1
  -2   7  -8 134.565  11.666   1
  -2   7  -8 123.638  11.792   3
  -3  -7  -8 185.636  13.529   1
   3   7   8 168.739  12.740   1
  -3   7  -8 165.333  13.382   1
  -3   7  -8 172.402  13.967   3
  -4  -7  -8 10.1504  4.0915   1
  -4   7  -8 3.45543 3.24098   1
  -4   7  -8 3.07302 3.17183   3
  -5  -7  -8 1.42984 2.51303   1
  -5   7  -8 -0.8402  3.1418   1
  -5   7  -8 2.24138 3.21851   3
  -6  -7  -8 16.4727  5.2981   4
  -6   7  -8 25.4396  7.2470   1
  -6   7  -8 20.9756  5.9567   3
  -7  -7  -8 107.565  10.460   4
  -7   7  -8 124.249  12.381   3
  -7   7  -8 111.083  11.984   1
  -8  -7  -8 19.0989  6.0403   4
  -8   7  -8 17.3835  5.4651   3
  -8   7  -8 17.8082  6.2616   1
   5  -8  -8 3.06841 3.95347   1
  -5   8   8 -0.0906  3.3807   1
   4  -8  -8 26.2864  8.8881   1
  -4   8   8 23.1918  6.9390   1
   3  -8  -8 33.4017  9.1932   1
  -3   8   8 57.8355 10.3600   1
   2  -8  -8 7.64970 6.67279   1
  -2   8   8 4.17325 4.31362   1
   1  -8  -8 1.42667 3.60931   1
  -1   8   8 11.1562  5.3736   1
   0  -8  -8 21.3093  6.8840   1
   0   8   8 21.2473  5.7460   1
  -1  -8  -8 50.4011  9.7131   1
  -1   8  -8 72.5129 11.1117   1
   1   8   8 67.0340 10.4405   1
  -2  -8  -8 52.5395  9.5289   1
   2   8   8 49.1158  9.3332   1
  -2   8  -8 57.1585 10.1521   1
  -2   8  -8 59.2039 10.5185   3
  -3  -8  -8 20.3463  6.2469   1
  -3   8  -8 17.5452  5.4305   3
  -3   8  -8 36.1664  8.3728   1
   3   8   8 26.0722  7.2312   1
  -4   8  -8 17.7399  5.7506   3
  -4   8  -8 17.9803  6.2936   1
 -15   0   9 0.17865 2.69100   2
  14   0  -9 -0.2532  1.3838   2
 -14   0   9 1.01606 2.43137   2
 -13   0   9 0.19954 1.87549   2
  13   0  -9 1.72261 1.46323   2
  12   0  -9 0.25659 1.85009   2
 -12   0   9 0.04542 1.65753   2
  11   0  -9 -0.4027  1.2101   2
 -11   0   9 0.09794 1.76644   2
 -11   0   9 -0.6151  1.9690   4
 -10   0   9 -0.3808  1.2593   2
 -10   0   9 -0.5159  1.3725   4
  10   0  -9 2.04898 1.25926   2
  -9   0   9 -0.0547  1.2091   2
   9   0  -9 -0.8147  0.8105   2
  -9   0   9 -0.4571  1.1754   4
  -8   0   9 -0.7930  0.8948   2
   8   0  -9 1.40952 1.10844   2
   7   0  -9 -0.9745  0.6934   2
  -7   0   9 0.30594 0.56657   2
   7   0  -9 2.15282 1.07907   1
  -6   0   9 0.13092 0.65997   2
   6   0  -9 -1.1933  0.9223   1
   6   0  -9 -0.4717  0.8170   2
   5   0  -9 1.80074 1.40700   2
  -5   0   9 -0.3328  0.8665   2
   5   0  -9 0.28219 0.73344   1
   4   0  -9 -0.0125  0.9790   2
  -4   0   9 -2.0236  0.4977   2
   4   0  -9 -0.2407  0.8392   1
   3   0  -9 0.63855 0.91044   1
   3   0  -9 3.48591 1.35461   2
  -3   0   9 0.50368 0.75418   2
   2   0  -9 0.25373 1.09913   1
   2   0  -9 -0.6344  0.6340   2
  -2   0   9 0.00513 0.91747   2
  -1   0   9 -1.0564  0.6650   2
   1   0  -9 -0.8678  0.4854   2
   1   0  -9 -1.1915  1.1253   1
   1   0  -9 -0.0187  0.5722   3
   0   0  -9 -0.5010  1.1832   1
   0   0  -9 0.29669 0.92374   2
   0   0  -9 -0.5067  1.2013   4
   0   0   9 0.11071 0.92110   2
  -1   0  -9 1.61304 1.57796   1
   1   0   9 0.99709 0.65111   2
  -1   0  -9 0.84284 0.84852   2
  -1   0  -9 1.54181 1.16910   4
   2   0   9 1.84986 0.78994   2
  -2   0  -9 -0.1784  1.6465   1
  -2   0  -9 3.56279 1.31681   4
  -2   0  -9 0.44260 0.79126   2
   3   0   9 -0.1207  0.6493   2
  -3   0  -9 3.25990 1.33089   4
  -3   0  -9 0.71528 1.65006   1
  -3   0  -9 1.57152 0.45424   2
   4   0   9 -0.7374  0.7238   2
  -4   0  -9 1.22656 1.27748   4
  -4   0  -9 1.69411 2.22755   1
  -4   0  -9 1.35633 0.78345   2
  -5   0  -9 -0.2831  0.9813   4
  -5   0  -9 -0.9900  0.5370   2
   5   0   9 0.29759 0.94942   2
  -5   0  -9 0.30599 2.18602   1
  -6   0  -9 0.43836 1.09644   2
  -6   0  -9 0.31424 1.14514   4
  -6   0  -9 -0.9383  2.4136   1
   6   0   9 1.59491 1.07564   2
  -7   0  -9 -1.2214  1.0295   2
  -7   0  -9 2.27240 1.63178   4
   7   0   9 -0.1787  0.9344   2
  -7   0  -9 2.01262 2.87851   1
  -8   0  -9 -1.0722  1.1023   2
   8   0   9 0.45876 1.20527   2
  -8   0  -9 1.24524 1.80413   4
  -8   0  -9 3.35518 2.63031   1
  -9   0  -9 3.69731 2.27963   4
  -9   0  -9 -0.6090  3.0079   1
   9   0   9 -2.1859  1.0813   2
  -9   0  -9 0.26038 1.45548   2
 -10   0  -9 -1.2225  1.9443   1
 -10   0  -9 1.21138 2.36605   4
  10   0   9 0.32963 1.08584   2
 -10   0  -9 0.58579 1.57005   2
 -11   0  -9 0.18290 1.87355   2
  11   0   9 2.39132 1.36071   2
 -11   0  -9 8.92591 3.95269   1
 -11   0  -9 0.14724 2.00343   4
 -12   0  -9 0.60165 2.25832   2
  12   0   9 1.56874 1.45349   2
 -12   0  -9 -1.6272  1.8590   1
 -12   0  -9 1.71068 1.89479   4
 -13   0  -9 0.94194 1.86152   4
 -13   0  -9 -0.4927  2.4456   2
 -14   0  -9 -3.4572  2.3406   4
 -14   0  -9 -0.4603  2.7806   2
 -15   0  -9 -0.4791  3.7145   2
 -15   0  -9 2.47230 4.24661   4
 -15  -1   9 147.792  10.845   2
  15  -1  -9 149.274   9.070   2
 -15   1   9 156.707  11.071   2
 -14  -1   9 88.2101  8.2495   2
  14  -1  -9 94.9622  7.1014   2
 -14   1   9 97.4788  8.5188   2
 -13  -1   9 -0.0462  1.9487   2
 -13  -1   9 1.16520 2.72400   4
  13  -1  -9 3.74559 1.95209   2
 -13   1   9 1.49717 2.02178   2
 -12  -1   9 48.3549  6.7178   4
 -12  -1   9 47.1006  6.1787   2
  12  -1  -9 42.1039  5.4806   2
 -12   1   9 44.7787  6.0103   2
  11  -1  -9 106.832   7.103   2
 -11  -1   9 98.0664  7.2681   2
 -11  -1   9 98.2244  7.7231   4
  11   1  -9 107.688   4.664   2
 -11   1   9 98.0607  7.3540   2
 -10  -1   9 295.876  13.227   4
 -10  -1   9 310.261  12.700   2
  10  -1  -9 298.979  12.332   2
  10   1  -9 308.143   9.120   2
 -10   1   9 272.125  12.222   2
  -9  -1   9 35.3735  4.5184   2
   9  -1  -9 34.4476  4.5335   2
   9   1  -9 42.3351  3.0215   2
  -9   1   9 38.2134  4.5249   1
  -9   1   9 37.3193  4.7477   2
  -8  -1   9 -1.3974  1.1644   2
   8  -1  -9 -0.1672  1.1054   2
   8  -1  -9 4.04325 1.78158   1
  -8   1   9 1.05652 1.36759   1
   8   1  -9 0.78962 0.90908   2
  -8   1   9 -0.1998  0.9458   4
  -8   1   9 -0.0140  0.9687   2
   7  -1  -9 -4.4602  1.4516   1
   7  -1  -9 0.93565 1.29050   2
  -7   1   9 4.94113 2.01919   1
   7   1  -9 4.32563 1.29712   2
  -7   1   9 2.82777 1.46681   2
   6  -1  -9 78.3895  5.2448   2
   6  -1  -9 87.6119  5.6654   1
  -6  -1   9 76.7917  4.9729   2
   6   1  -9 77.2872  3.6584   1
   6   1  -9 82.3666  4.2408   2
  -6   1   9 87.3421  5.4929   1
  -6   1   9 80.8180  5.1066   2
   5  -1  -9 3.45405 1.50814   2
  -5  -1   9 6.06673 1.67771   2
   5  -1  -9 11.1226  2.1249   1
  -5   1   9 4.41617 1.88679   1
   5   1  -9 5.22474 1.35996   2
   5   1  -9 6.34519 1.61788   1
  -5   1   9 4.13304 1.21937   2
   4  -1  -9 43.2666  3.8824   1
   4  -1  -9 45.0192  3.5613   2
  -4  -1   9 49.2197  3.5295   2
  -4   1   9 45.0571  4.1232   1
   4   1  -9 46.0145  3.2667   1
  -4   1   9 47.4756  3.3443   2
   4   1  -9 44.4084  3.0518   2
   3  -1  -9 367.969  11.492   2
   3  -1  -9 362.214  12.471   1
  -3  -1   9 360.160  11.048   2
  -3   1   9 362.462  10.307   2
   3   1  -9 356.090  11.065   1
   3   1  -9 355.578  10.283   2
  -3   1   9 341.765  11.760   1
   2  -1  -9 774.876  18.915   2
   2  -1  -9 750.316  20.849   1
  -2  -1   9 717.203  18.370   2
   2   1  -9 750.576  19.607   1
   2   1  -9 756.273  20.297   3
  -2   1   9 767.091  17.443   2
   2   1  -9 748.062  18.025   2
   1  -1  -9 255.475  10.356   1
  -1  -1   9 276.406   8.907   2
   1  -1  -9 261.914   8.910   4
   1  -1  -9 264.373   8.956   2
   1   1  -9 263.725   8.654   2
  -1   1   9 274.570   7.764   2
   1   1  -9 281.432  10.234   1
   1   1  -9 264.597  10.054   3
   0  -1   9 34.4225  2.8588   2
   0  -1  -9 28.9055  2.8130   4
   0  -1  -9 33.4773  2.7066   2
   0  -1  -9 34.9281  3.6287   1
   0   1  -9 35.1919  4.2492   3
   0   1   9 36.7716  2.3475   2
   0   1   9 31.9822  2.0995   2
   0   1  -9 32.8278  4.1793   1
   0   1  -9 30.0044  2.5615   2
  -1  -1  -9 -0.4353  0.5999   4
  -1  -1  -9 -1.0575  0.5969   2
  -1  -1  -9 -0.5909  1.0722   1
   1  -1   9 -0.7815  0.8213   2
  -1   1  -9 -0.6500  0.6607   4
  -1   1  -9 0.33463 1.55252   1
   1   1   9 -0.1296  0.3971   2
   1   1   9 -0.2137  0.4329   2
  -1   1  -9 0.14248 0.95490   2
  -2  -1  -9 30.1361  4.2648   1
  -2  -1  -9 27.5262  2.6613   2
   2  -1   9 31.5205  3.0944   2
  -2  -1  -9 26.2424  3.5540   4
   2   1   9 29.1981  1.7682   2
  -2   1  -9 26.8211  4.1854   1
  -2   1  -9 31.6700  3.0905   2
  -2   1  -9 23.3699  3.5026   4
   2   1   9 28.7570  1.8079   2
  -3  -1  -9 750.325  20.706   4
  -3  -1  -9 802.634  23.406   1
   3  -1   9 785.194  19.783   2
   3   1   9 807.992  16.286   2
  -3   1  -9 769.515  21.413   4
  -3   1  -9 780.618  23.307   1
  -3   1  -9 803.359  20.525   2
   3   1   9 790.909  16.281   2
  -4  -1  -9 243.052   9.005   2
  -4  -1  -9 242.233  11.282   1
  -4  -1  -9 239.797  10.335   4
   4  -1   9 251.936   9.247   2
  -4   1  -9 252.713  10.585   4
  -4   1  -9 238.611   9.602   2
  -4   1  -9 237.768  11.445   1
   4   1   9 245.957   5.967   2
   4   1   9 239.463   5.864   2
  -5  -1  -9 42.8257  4.2775   4
   5  -1   9 45.4535  4.2030   2
  -5  -1  -9 50.9486  4.0124   2
  -5  -1  -9 40.5384  5.6823   1
   5   1   9 48.7080  1.7653   2
  -5   1  -9 46.4162  4.0678   2
  -5   1  -9 61.8070  6.2525   1
  -5   1  -9 40.6753  5.1119   4
  -6  -1  -9 144.689   8.597   4
  -6  -1  -9 167.941   7.949   2
  -6  -1  -9 149.194   9.475   1
   6  -1   9 161.830   7.719   2
  -6   1  -9 161.219   8.257   2
  -6   1  -9 178.198   9.401   4
  -6   1  -9 160.854  10.217   1
  -7  -1  -9 39.4285  5.2426   4
   7  -1   9 49.0397  4.3231   2
  -7  -1  -9 44.9302  6.3912   1
  -7  -1  -9 42.7482  4.2597   2
  -7   1  -9 50.9803  6.1859   4
  -7   1  -9 44.6223  4.6007   2
  -7   1  -9 55.0806  7.3316   1
  -8  -1  -9 36.8587  5.9722   1
  -8  -1  -9 41.0438  5.7580   4
  -8  -1  -9 39.1191  4.0437   2
   8  -1   9 33.7821  4.2624   2
  -8   1  -9 26.5440  5.4710   1
  -8   1  -9 41.4084  5.7129   4
  -8   1  -9 45.2972  5.6512   2
  -9  -1  -9 196.609   9.509   2
  -9  -1  -9 188.812  11.271   1
   9  -1   9 165.022   8.565   2
  -9  -1  -9 181.095  10.855   4
  -9   1  -9 172.957  10.148   2
  -9   1  -9 162.591  11.051   1
  -9   1  -9 164.854  10.140   4
 -10  -1  -9 133.380   8.821   2
 -10  -1  -9 127.587   9.480   4
 -10  -1  -9 122.851   9.638   1
  10  -1   9 130.254   7.558   2
 -10   1  -9 132.794  10.471   1
 -10   1  -9 123.939   8.911   2
 -10   1  -9 119.651   8.879   4
 -11  -1  -9 7.26731 2.91842   1
 -11  -1  -9 1.26974 2.12182   4
  11  -1   9 1.34101 1.82360   2
 -11   1  -9 8.66448 3.72314   1
 -11   1  -9 5.96621 2.93659   2
 -11   1  -9 5.45606 2.45831   4
 -12  -1  -9 2.49187 3.18266   4
  12  -1   9 -2.7816  1.7925   2
 -12   1  -9 0.03432 2.15908   2
 -12   1  -9 -0.4174  1.9492   4
 -12   1  -9 2.32159 3.45380   1
  13  -1   9 12.5826  3.0133   2
 -13  -1  -9 12.6084  3.9979   4
 -13   1  -9 15.6620  4.5420   4
 -13   1  -9 10.2898  4.0279   2
 -13   1  -9 14.9616  4.4882   1
 -14  -1  -9 20.2467  5.7486   4
  14  -1   9 23.2710  3.8933   2
 -14   1  -9 31.8702  6.3340   4
 -14   1  -9 21.1307  5.4640   2
  15  -2  -9 2.39404 2.37080   2
 -15   2   9 7.00950 3.07744   2
 -14  -2   9 12.3475  4.5108   4
  14  -2  -9 9.65763 3.17436   2
 -14   2   9 5.86837 2.83516   2
  13  -2  -9 14.7343  3.8103   2
 -13  -2   9 11.4815  4.0002   4
 -13   2   9 6.40897 3.00072   2
 -12  -2   9 67.7840  8.2447   4
  12  -2  -9 54.9469  6.6959   2
 -12   2   9 58.7628  5.8571   2
  11  -2  -9 30.4723  4.8508   2
 -11  -2   9 22.3440  4.5052   4
 -11   2   9 24.3272  4.0491   2
  10  -2  -9 0.38673 1.51157   2
 -10   2   9 1.55415 1.39129   2
 -10   2   9 1.80533 1.75708   1
   9  -2  -9 1.03785 1.55104   2
   9  -2  -9 1.11729 1.85196   1
  -9   2   9 1.38941 1.72229   1
  -9   2   9 0.22069 1.15481   2
   8  -2  -9 299.634  13.213   1
  -8  -2   9 278.773  10.696   2
   8  -2  -9 274.774  11.780   2
  -8   2   9 268.924  12.059   1
  -8   2   9 267.062  10.542   2
   7  -2  -9 1238.27   33.15   1
  -7  -2   9 1203.74   28.89   2
   7  -2  -9 1190.67   30.32   2
  -7   2   9 1218.57   31.95   1
  -7   2   9 1172.93   28.29   2
   6  -2  -9 263.512  10.632   2
   6  -2  -9 275.997  12.158   1
  -6  -2   9 265.164   9.729   2
  -6   2   9 271.193  11.741   1
  -6   2   9 264.552   9.215   2
  -5  -2   9 340.268  11.083   2
   5  -2  -9 354.403  13.800   1
   5  -2  -9 339.432  11.948   2
  -5   2   9 337.194  10.086   2
  -5   2   9 336.313  13.144   1
   5   2  -9 347.149   9.292   1
   4  -2  -9 3.01776 1.60452   1
  -4  -2   9 0.12807 0.91137   2
   4  -2  -9 0.58866 0.77374   2
   4   2  -9 2.64626 1.33739   1
  -4   2   9 0.33484 1.50713   1
  -4   2   9 0.12468 0.66707   2
  -4   2   9 0.17311 0.64076   2
   3  -2  -9 423.331  15.094   1
   3  -2  -9 415.142  12.425   2
  -3  -2   9 405.977  11.856   2
   3   2  -9 393.642  11.991   1
  -3   2   9 414.803   9.376   2
  -3   2   9 394.155  14.156   1
  -3   2   9 394.817   9.177   2
  -2  -2   9 1915.11   40.57   2
   2  -2  -9 1948.56   41.04   2
   2  -2  -9 1963.60   38.78   4
   2  -2  -9 1992.47   46.51   1
  -2   2   9 1941.44   45.45   1
   2   2  -9 1925.95   36.74   2
   2   2  -9 1920.85   45.46   3
   2   2  -9 2012.07   43.51   1
   1  -2  -9 3035.47   60.29   2
   1  -2  -9 3009.91   67.34   1
   1  -2  -9 3089.75   58.52   4
  -1  -2   9 3033.50   60.50   2
   1   2  -9 3044.89   66.05   3
  -1   2   9 3044.75   66.51   1
   1   2  -9 3010.24   65.06   1
   1   2  -9 3064.63   57.51   2
   1   2  -9 3025.07   57.73   2
   0  -2   9 106.757   5.107   2
   0  -2  -9 103.767   4.740   2
   0  -2  -9 103.375   6.781   1
   0  -2  -9 110.479   5.346   4
   0   2  -9 100.440   3.936   2
   0   2  -9 104.952   4.188   2
   0   2  -9 88.3437  6.7811   3
   0   2  -9 107.905   6.685   1
   1  -2   9 192.568   7.358   2
  -1  -2  -9 166.461   7.308   4
  -1  -2  -9 153.467   8.733   1
  -1  -2  -9 195.094   6.700   2
   1  -2   9 196.304   7.437   2
  -1   2  -9 182.940   6.419   2
  -1   2  -9 199.665   9.453   1
  -1   2  -9 183.965   6.163   2
   2  -2   9 17.8239  2.5298   2
   2  -2   9 19.1457  2.5807   2
  -2  -2  -9 13.4664  2.5213   4
  -2  -2  -9 18.5206  1.8587   2
  -2  -2  -9 14.7802  3.2959   1
  -2   2  -9 19.8138  2.4773   2
  -2   2  -9 20.0297  3.8127   1
  -3  -2  -9 136.459   7.467   4
  -3  -2  -9 146.713   8.553   1
   3  -2   9 136.816   6.535   2
   3  -2   9 147.365   6.687   2
  -3  -2  -9 143.744   5.784   2
  -3   2  -9 152.768   8.175   4
  -3   2  -9 141.455   6.387   2
  -3   2  -9 155.323   8.992   1
  -4  -2  -9 745.505  18.052   2
  -4  -2  -9 680.944  22.307   1
   4  -2   9 745.132  19.654   2
   4  -2   9 718.301  19.438   2
  -4   2  -9 711.110  23.149   1
  -4   2  -9 716.163  21.134   4
  -4   2  -9 729.030  19.225   2
   5  -2   9 117.705   6.523   2
   5  -2   9 116.836   6.497   2
  -5  -2  -9 120.731   7.661   4
  -5  -2  -9 117.099   8.140   1
  -5   2  -9 120.027   8.331   1
  -5   2  -9 125.271   7.742   4
  -5   2  -9 120.219   6.573   2
   6  -2   9 203.386   9.214   2
   6  -2   9 189.855   8.969   2
  -6  -2  -9 189.129  10.153   4
  -6  -2  -9 185.013  10.597   1
  -6   2  -9 181.395  11.245   1
  -6   2  -9 181.430   9.832   4
  -6   2  -9 198.261   9.071   2
   7  -2   9 375.937  13.888   2
   7  -2   9 397.084  14.095   2
  -7  -2  -9 383.672  16.384   1
  -7  -2  -9 394.220  15.959   4
  -7   2  -9 374.925  17.066   1
  -7   2  -9 380.480  15.303   4
  -7   2  -9 384.300  14.289   2
  -8  -2  -9 280.392  13.785   4
   8  -2   9 299.337  12.359   2
   8  -2   9 286.557  12.132   2
  -8  -2  -9 282.443  13.867   1
  -8   2  -9 289.017  13.289   4
  -8   2  -9 272.848  12.129   2
  -8   2  -9 280.827  15.001   1
  -9  -2  -9 7.30077 2.96912   4
   9  -2   9 9.83319 3.02493   2
   9  -2   9 6.97583 2.80122   2
  -9  -2  -9 3.76303 3.24468   1
  -9   2  -9 12.8757  3.3583   4
  -9   2  -9 7.83707 2.77216   2
  -9   2  -9 13.0136  4.2858   1
 -10  -2  -9 28.5741  5.3159   1
 -10  -2  -9 39.8438  6.4954   4
  10  -2   9 35.8913  5.2447   2
  10  -2   9 38.8058  5.4810   2
 -10   2  -9 34.0988  5.6717   4
 -10   2  -9 40.4962  5.7273   2
 -10   2  -9 47.5816  7.9231   1
 -11  -2  -9 5.52840 2.80375   4
  11  -2   9 6.91275 2.65096   2
 -11   2  -9 7.39684 3.61593   4
 -11   2  -9 12.9588  4.8567   1
 -11   2  -9 7.53170 3.01829   2
  12  -2   9 13.0740  3.5687   2
 -12  -2  -9 6.15021 4.41016   4
 -12   2  -9 6.02310 3.02786   2
 -12   2  -9 12.5942  4.7947   1
 -12   2  -9 8.45328 3.52015   4
  13  -2   9 115.487   8.373   2
 -13  -2  -9 115.745  10.614   4
 -13   2  -9 107.539   9.083   2
 -13   2  -9 120.778  11.027   1
 -14  -2  -9 2.02234 3.62786   4
  14  -2   9 5.87503 3.10186   2
 -14   2  -9 0.83977 4.26605   1
 -14   2  -9 2.20869 3.13533   2
 -15  -3   9 38.1955  7.8124   4
  14  -3  -9 366.144  16.946   2
 -14  -3   9 340.669  18.492   4
 -14   3   9 354.187  14.557   2
  13  -3  -9 162.730  10.651   2
 -13  -3   9 170.437  12.212   4
 -13   3   9 160.924   8.988   2
 -12  -3   9 15.9076  4.3537   4
  12  -3  -9 16.2907  4.2275   2
 -12   3   9 13.9900  3.2074   2
  11  -3  -9 134.639   9.183   2
 -11  -3   9 154.292  10.867   4
 -11   3   9 139.139   7.574   2
  10  -3  -9 173.973  10.109   2
 -10   3   9 181.415   8.182   2
 -10   3   9 195.806  11.326   1
   9  -3  -9 0.12589 1.45341   2
  -9   3   9 -1.0071  0.9418   2
  -9   3   9 2.09432 1.95675   1
   8  -3  -9 9.11533 2.75152   2
  -8   3   9 7.84332 3.15548   1
  -8   3   9 7.89700 1.54848   2
   7  -3  -9 729.476  24.982   1
   7  -3  -9 733.442  21.370   2
  -7   3   9 730.988  23.774   1
  -7   3   9 699.015  15.900   2
   6  -3  -9 241.688  10.168   2
   6  -3  -9 224.488  12.330   1
  -6   3   9 233.291  11.854   1
   5  -3  -9 57.9578  6.0980   1
   5  -3  -9 48.9558  3.9142   2
  -5   3   9 51.8363  5.5000   1
   4  -3  -9 4.61463 2.70668   1
   4   3  -9 14.7745  2.3835   1
  -4   3   9 16.3498  3.7666   1
   3  -3  -9 2.50798 1.94133   1
  -3   3   9 1.86772 1.98258   1
   3   3  -9 3.81349 1.79071   1
   2  -3  -9 19.7698  1.9513   4
   2  -3  -9 19.1023  3.8435   1
  -2  -3   9 20.0507  1.7055   2
   2   3  -9 16.0957  2.9795   1
   2   3  -9 19.7334  4.3101   3
  -2   3   9 23.8769  4.4777   1
  -1  -3   9 112.253   5.179   2
   1  -3  -9 122.788   5.351   4
  -1  -3   9 125.170   5.357   2
   1  -3  -9 121.470   8.297   1
   1   3  -9 114.057   8.427   3
   1   3  -9 119.926   6.992   1
   0  -3  -9 22.7924  2.9239   4
   0  -3  -9 9.56969 2.89665   1
   0  -3   9 17.2495  2.4688   2
   0   3  -9 19.8270  3.6602   1
   0   3   9 20.9224  4.1191   1
   0   3  -9 19.0890  4.2522   3
   1  -3   9 118.761   5.671   2
  -1  -3  -9 121.396   8.046   1
  -1  -3  -9 110.865   5.951   4
  -1   3  -9 100.919   7.288   1
  -1   3  -9 109.503   8.061   3
   1   3   9 113.763   7.601   1
  -2  -3  -9 406.686  13.406   4
   2  -3   9 393.418  12.381   2
  -2  -3  -9 401.155  15.953   1
  -2   3  -9 402.905  15.796   1
  -3  -3  -9 120.565   8.202   1
   3  -3   9 119.031   6.280   2
  -3  -3  -9 118.391   7.034   4
  -3   3  -9 111.036   3.861   2
  -3   3  -9 116.640   3.841   2
  -3   3  -9 109.071   8.074   1
  -4  -3  -9 16.4948  3.9206   1
  -4  -3  -9 9.01121 2.73572   4
   4  -3   9 16.6258  2.8073   2
  -4   3  -9 15.9866  3.9782   1
  -4   3  -9 12.8920  1.8991   2
  -5  -3  -9 -2.8615  0.9888   1
  -5  -3  -9 0.95857 1.64526   4
   5  -3   9 3.43764 1.59131   2
  -5   3  -9 0.77247 2.10866   1
  -5   3  -9 1.68405 1.09896   2
  -5   3  -9 0.45406 1.31425   4
  -6  -3  -9 830.854  27.026   1
   6  -3   9 918.947  24.467   2
  -6  -3  -9 872.792  26.354   4
  -6   3  -9 873.131  22.043   2
  -6   3  -9 815.686  28.248   1
  -6   3  -9 889.347  25.821   4
   7  -3   9 1259.33   32.59   2
  -7  -3  -9 1249.33   34.93   4
  -7  -3  -9 1263.95   35.85   1
  -7   3  -9 1258.67   30.45   2
  -7   3  -9 1284.34   33.93   4
  -7   3  -9 1263.04   38.31   1
   8  -3   9 6.21550 2.27058   2
  -8  -3  -9 9.14756 3.38861   1
  -8  -3  -9 6.69321 3.02146   4
  -8   3  -9 16.7201  3.6988   4
  -8   3  -9 6.70237 3.82910   1
  -8   3  -9 6.57999 2.37055   2
  -9  -3  -9 46.4449  6.9059   4
  -9  -3  -9 43.7160  6.2224   1
   9  -3   9 44.1478  5.9034   2
  -9   3  -9 35.4144  6.0535   4
  -9   3  -9 36.1471  7.2137   1
  -9   3  -9 38.7909  5.1014   2
 -10  -3  -9 62.6872  8.3348   4
  10  -3   9 49.2185  6.4063   2
 -10   3  -9 61.7836  5.6879   2
 -10   3  -9 62.4714  7.8369   4
 -10   3  -9 53.6384  8.5611   1
  11  -3   9 43.7030  6.2951   2
  11  -3   9 49.7126  6.5880   2
 -11  -3  -9 43.7481  7.4706   4
 -11   3  -9 58.2171  8.9398   1
 -11   3  -9 60.8505  5.9909   2
 -12  -3  -9 384.054  19.803   4
  12  -3   9 365.752  16.488   2
  12  -3   9 397.565  17.076   2
 -12   3  -9 383.709  20.455   1
 -12   3  -9 356.027  15.707   2
 -13  -3  -9 57.7578  9.5489   4
  13  -3   9 68.7845  8.2371   2
  13  -3   9 71.7953  8.4069   2
 -13   3  -9 70.7019 10.9133   1
 -13   3  -9 67.5380  7.9718   2
 -14   3  -9 33.6231  7.2116   1
  14  -4  -9 1.02145 3.37903   2
 -14  -4   9 -2.1415  1.7428   4
 -13  -4   9 39.3355  7.2180   4
  13  -4  -9 39.7367  6.6065   2
  12  -4  -9 20.0745  4.8901   2
 -12  -4   9 32.7002  6.9804   4
  11  -4  -9 16.2688  4.2046   2
 -11  -4   9 18.2841  4.8227   4
 -11   4   9 17.7228  3.5540   1
  10  -4  -9 79.8334  7.0513   2
 -10   4   9 67.9232  8.8278   1
  -9   4   9 173.441  11.564   1
  -8   4   9 1.70002 2.07283   1
  -7   4   9 229.605  12.990   1
   6  -4  -9 111.275   9.550   1
  -6   4   9 123.983   9.127   1
   5  -4  -9 34.9076  6.1854   1
  -5   4   9 35.4586  5.8941   1
   4  -4  -9 550.050  22.238   1
  -4   4   9 578.938  21.597   1
   3  -4  -9 2.34523 2.53316   1
   3   4  -9 1.91527 1.49059   1
  -3   4   9 0.42330 2.92692   1
   2  -4  -9 63.7193  7.9824   1
   2   4  -9 60.8778  5.2088   1
   2   4  -9 76.2182  7.4621   3
   1  -4  -9 804.991  19.182   4
   1   4  -9 856.223  24.595   1
  -1   4   9 806.619  26.080   1
   1   4  -9 784.683  26.787   3
   0  -4  -9 15.8250  2.6123   4
   0  -4  -9 17.7406  4.5687   1
   0   4  -9 20.3719  4.6996   3
   0   4   9 15.7269  4.0253   1
   0   4  -9 22.0584  4.1072   1
  -1  -4  -9 208.475  12.126   1
  -1  -4  -9 209.592   8.989   4
   1   4   9 223.923  11.995   1
  -1   4  -9 197.778  11.015   1
  -1   4  -9 209.663  12.310   3
  -2  -4  -9 375.240  16.442   1
  -2  -4  -9 385.466  13.547   4
  -2   4  -9 379.536  16.283   1
   2   4   9 368.305  15.716   1
  -2   4  -9 350.511  16.861   3
  -3  -4  -9 24.0345  4.0453   4
  -3  -4  -9 21.6123  4.3249   1
  -3   4  -9 22.3842  5.1592   3
  -3   4  -9 24.6700  5.2191   1
  -4  -4  -9 106.812   7.643   4
  -4  -4  -9 114.908   8.490   1
  -4   4  -9 104.184   8.824   1
  -5  -4  -9 2.41769 2.02794   1
  -5  -4  -9 -0.4656  1.6963   4
  -5   4  -9 0.56610 2.31026   1
  -6  -4  -9 7.70757 3.22821   4
   6  -4   9 5.06592 2.22720   2
  -6  -4  -9 1.93845 2.20984   1
  -6   4  -9 1.44520 2.74896   1
   7  -4   9 158.020   9.284   2
  -7  -4  -9 158.243  10.409   1
  -7  -4  -9 157.921  10.691   4
  -7   4  -9 150.368  11.361   1
  -8  -4  -9 1.89843 2.50626   4
   8  -4   9 2.38250 2.01426   2
   9  -4   9 4.23182 2.47190   2
  -9  -4  -9 5.63817 3.41307   4
  -9   4  -9 6.40400 3.41759   1
  -9   4  -9 10.9006  2.1297   2
 -10  -4  -9 40.9525  7.2556   4
  10  -4   9 38.3416  6.0943   2
 -10   4  -9 53.0067  9.2344   1
 -10   4  -9 47.5300  4.0730   2
  11  -4   9 0.04227 2.40331   2
 -11  -4  -9 3.96988 3.68288   4
 -11   4  -9 0.81991 2.70933   1
 -11   4  -9 6.62432 2.27331   2
 -12  -4  -9 95.2940 11.7166   4
  12  -4   9 90.9150  8.6047   2
 -12   4  -9 93.0994  6.4113   2
 -12   4  -9 87.5802 12.0544   1
 -13   4  -9 37.6197  8.2236   1
 -12  -5   9 2.17579 2.99158   4
 -12   5   9 14.3897  4.7136   1
 -11  -5   9 11.0998  4.2350   4
 -11   5   9 8.52052 4.28642   1
 -10  -5   9 30.0458  6.2393   4
 -10   5   9 14.1816  4.6422   1
  -9   5   9 4.57088 3.39720   1
  -8   5   9 65.7535  9.3000   1
  -7   5   9 2.66431 2.41150   1
   6  -5  -9 3.56441 3.21447   1
  -6   5   9 5.65782 3.47101   1
   5  -5  -9 38.4940  7.2750   1
  -5   5   9 38.3457  7.1976   1
   4  -5  -9 1.23685 2.35713   1
  -4   5   9 -6.3221  2.6182   1
   3  -5  -9 81.4058  8.5165   1
   3   5  -9 83.1990  6.6145   1
   2   5  -9 26.1285  4.7829   1
  -2   5   9 29.5361  5.8341   1
   1  -5  -9 141.294  11.599   1
   1   5  -9 161.524  11.576   3
   1   5  -9 158.229   9.738   1
  -1   5   9 145.571  10.670   1
   0  -5  -9 2.18387 3.30352   1
   0   5  -9 -0.5273  1.7477   1
   0   5  -9 0.42873 2.18638   3
   0   5   9 0.97863 2.15291   1
  -1  -5  -9 -0.6872  1.1336   4
  -1  -5  -9 1.19960 2.42592   1
  -1   5  -9 -1.9436  1.6484   1
  -1   5  -9 -0.7313  1.9482   3
   1   5   9 3.04110 2.64409   1
  -2  -5  -9 12.1491  3.1506   4
  -2  -5  -9 10.5106  3.2803   1
   2   5   9 12.7857  4.0746   1
  -2   5  -9 16.5190  4.2617   1
  -2   5  -9 6.23855 3.53055   3
  -3  -5  -9 9.27721 3.50186   1
  -3  -5  -9 8.19566 2.67207   4
  -3   5  -9 10.5114  3.5854   1
  -3   5  -9 6.90709 3.61398   3
  -4  -5  -9 41.9464  5.9211   4
  -4  -5  -9 45.3204  6.7913   1
  -4   5  -9 47.1809  7.4099   1
  -4   5  -9 46.9800  7.9810   3
  -5  -5  -9 117.620   9.340   1
  -5  -5  -9 132.814   9.351   4
  -5   5  -9 138.094  11.048   1
  -6  -5  -9 105.317   8.844   4
  -6  -5  -9 104.937   8.943   1
  -6   5  -9 106.324  10.068   1
  -7  -5  -9 13.4744  3.7370   1
  -7  -5  -9 11.3159  3.9079   4
  -7   5  -9 4.93316 3.23344   1
  -8  -5  -9 4.01193 3.26486   4
  -8   5  -9 6.78079 3.67933   1
  -9  -5  -9 0.39920 2.81174   4
  -9   5  -9 -4.2956  2.3402   1
  10  -5   9 71.9367  7.2770   2
 -10  -5  -9 74.4685 10.3121   4
 -10   5  -9 64.2815 10.9308   1
  11  -5   9 12.4598  4.5162   2
 -11  -5  -9 7.05141 4.74629   4
 -11   5  -9 16.6283  6.2331   1
 -11   6   9 12.7899  6.0138   1
 -10  -6   9 3.40354 3.44084   4
 -10   6   9 5.02824 3.57691   1
  -9   6   9 4.23450 3.48188   1
   8  -6  -9 28.3125  7.5464   1
  -8   6   9 29.7575  6.3368   1
   7  -6  -9 10.9846  5.0164   1
  -7   6   9 15.4147  5.7337   1
   6  -6  -9 24.6822  6.4071   1
  -6   6   9 35.2554  7.2704   1
   5  -6  -9 32.3612  7.1576   1
  -5   6   9 45.9700  8.3370   1
   4  -6  -9 0.62572 2.97153   1
  -4   6   9 6.62141 2.93898   1
  -3   6   9 31.2636  6.5359   1
   2  -6  -9 4.98271 4.68421   1
   2   6  -9 3.94260 2.95147   1
  -2   6   9 7.14693 3.34440   1
   1  -6  -9 30.3406  7.4806   1
   1   6  -9 29.8760  5.6969   1
  -1   6   9 28.8101  6.2280   1
   1   6  -9 19.9116  5.6997   3
   0  -6  -9 26.5382  6.4894   1
   0   6  -9 33.5590  6.2920   1
   0   6  -9 43.9145  7.9284   3
   0   6   9 32.3050  6.3507   1
  -1  -6  -9 7.89433 3.58870   1
  -1   6  -9 6.72984 3.70273   1
   1   6   9 9.74054 3.83306   1
  -1   6  -9 9.68502 4.24115   3
  -2  -6  -9 4.03571 2.56682   1
   2   6   9 0.11022 2.81485   1
  -2   6  -9 5.28368 3.68559   3
  -2   6  -9 2.16835 2.67540   1
  -3  -6  -9 1.29562 2.19664   4
  -3  -6  -9 9.05098 3.81928   1
  -3   6  -9 5.79289 3.54857   1
  -3   6  -9 2.72579 3.47883   3
   3   6   9 4.79067 3.67529   1
  -4  -6  -9 8.32411 2.71525   1
  -4  -6  -9 6.75508 3.23993   4
  -4   6  -9 5.66713 3.51021   1
  -4   6  -9 2.90604 3.61506   3
  -5  -6  -9 7.31186 3.38397   4
  -5  -6  -9 18.7286  5.1569   1
  -5   6  -9 20.7872  5.9786   3
  -5   6  -9 16.2439  5.2226   1
  -6  -6  -9 2.21376 1.34653   1
  -6  -6  -9 -1.7509  2.3378   4
  -6   6  -9 -1.7690  3.2392   3
  -6   6  -9 0.54040 2.74691   1
  -7  -6  -9 4.56023 3.38879   4
  -7   6  -9 8.21013 4.21763   1
  -7   6  -9 0.26164 3.54943   3
  -8  -6  -9 14.9629  5.0674   4
  -8   6  -9 17.9094  6.0501   1
  -9  -6  -9 41.1150  8.0521   4
  -9   6  -9 22.3502  6.3494   1
 -10  -6  -9 3.35788 4.61761   4
 -10   6  -9 8.82503 6.99986   1
   8  -7  -9 0.07267 3.94091   1
  -8   7   9 -0.7126  4.2399   1
   7  -7  -9 0.29807 3.66970   1
  -7   7   9 -1.9316  2.9359   1
   6  -7  -9 -0.4101  3.6106   1
  -6   7   9 -4.3350  3.2050   1
   5  -7  -9 6.88527 4.55817   1
  -5   7   9 7.47489 2.68194   1
  -4   7   9 4.02838 3.52950   1
   3  -7  -9 -4.3111  4.3839   1
  -3   7   9 -0.7200  2.5426   1
   2  -7  -9 6.88545 5.29458   1
  -2   7   9 17.8026  5.7720   1
   1  -7  -9 1.56440 5.30052   1
  -1   7   9 0.95339 2.88602   1
   0  -7  -9 31.1285  6.9519   1
   0   7  -9 37.3586  8.5820   3
   0   7   9 41.0986  7.5987   1
   0   7  -9 35.1299  7.1384   1
  -1  -7  -9 0.41172 3.57696   1
  -1   7  -9 1.23159 3.32277   1
   1   7   9 1.29345 2.94601   1
  -1   7  -9 0.74270 3.88874   3
  -2  -7  -9 27.5311  6.3199   1
  -2   7  -9 13.4391  4.9180   1
   2   7   9 12.2832  5.2441   1
  -2   7  -9 6.56204 4.73234   3
  -3  -7  -9 139.684  11.929   1
  -3   7  -9 121.275  11.502   1
  -3   7  -9 138.672  12.816   3
   3   7   9 132.834  11.562   1
  -4  -7  -9 62.1702  9.4433   1
  -4   7  -9 59.0212  9.8512   1
  -4   7  -9 62.5000 10.0631   3
  -5   7  -9 1.57443 3.50010   1
  -5   7  -9 1.65517 2.55214   3
  -6   7  -9 19.9043  6.0298   3
  -6   7  -9 16.6214  6.2687   1
  -7  -7  -9 8.51373 4.25122   4
  -7   7  -9 10.3360  5.2784   1
  -7   7  -9 6.80902 4.50186   3
  -8  -7  -9 -0.5167  3.9011   4
  -8   7  -9 8.97391 4.50604   3
   4  -8  -9 59.1405 11.7702   1
  -4   8   9 59.7840 10.5056   1
   3  -8  -9 14.7221  6.7475   1
  -3   8   9 23.4579  6.9699   1
   2  -8  -9 84.1254 13.1522   1
  -2   8   9 92.0017 12.5098   1
   1  -8  -9 143.793  13.503   1
  -1   8   9 117.287  11.854   1
   0  -8  -9 33.7439  7.3719   1
   0   8   9 13.6507  6.1113   1
  -1  -8  -9 3.34221 3.93449   1
   1   8   9 2.87919 4.24268   1
  -1   8  -9 -2.2561  3.3685   1
  -2  -8  -9 170.892  14.376   1
   2   8   9 200.624  15.196   1
  -2   8  -9 165.884  14.997   3
  -2   8  -9 164.010  14.201   1
  -3  -8  -9 58.7268  9.6618   1
  -3   8  -9 64.2077 10.6166   1
   3   8   9 62.6716 10.3103   1
  -3   8  -9 76.0628 11.2674   3
 -15   0  10 99.0280  9.0904   2
 -14   0  10 0.02091 2.26198   2
  14   0 -10 2.71079 1.65835   2
 -13   0  10 155.494  10.300   2
  13   0 -10 144.683   7.657   2
 -12   0  10 143.573   9.541   2
  12   0 -10 164.098   8.301   2
  11   0 -10 7.51828 2.15177   2
 -11   0  10 10.3873  3.1360   2
 -10   0  10 2.39327 1.94073   2
  10   0 -10 5.61176 1.76950   2
 -10   0  10 3.60874 1.90523   4
  -9   0  10 127.338   7.599   2
   9   0 -10 119.039   6.665   2
   8   0 -10 4.87254 1.82081   2
  -8   0  10 5.86856 2.08044   2
   7   0 -10 75.3504  4.6364   1
   7   0 -10 80.0351  5.2099   2
  -7   0  10 78.7161  5.3481   2
   6   0 -10 26.2955  3.2669   1
  -6   0  10 21.7381  3.2252   2
   6   0 -10 16.4340  2.7921   2
   5   0 -10 351.317  11.789   2
  -5   0  10 353.900  11.764   2
   5   0 -10 358.558  11.553   1
   4   0 -10 0.92123 1.37646   2
  -4   0  10 -0.1553  0.7312   2
   4   0 -10 3.33501 1.34503   1
  -3   0  10 522.120  14.583   2
   3   0 -10 537.255  15.828   1
   3   0 -10 520.270  14.941   2
  -2   0  10 389.216  11.758   2
   2   0 -10 406.663  13.302   1
   2   0 -10 387.193  12.097   2
   1   0 -10 98.1063  6.1850   1
  -1   0  10 105.608   5.128   2
   1   0 -10 95.9066  5.1924   2
   1   0 -10 97.2143  4.9998   3
   0   0 -10 18.9745  3.4163   1
   0   0 -10 16.2518  2.7439   4
   0   0 -10 19.9337  2.7864   2
   0   0  10 17.7020  2.5691   2
  -1   0 -10 1322.22   30.87   4
  -1   0 -10 1331.89   33.65   1
  -1   0 -10 1310.99   30.18   2
   1   0  10 1350.57   29.31   2
  -2   0 -10 87.9456  6.6172   1
   2   0  10 94.7749  4.8575   2
  -2   0 -10 96.4488  6.0280   4
  -2   0 -10 91.3579  5.1627   2
   3   0  10 1010.11   23.87   2
  -3   0 -10 1042.03   26.40   4
  -3   0 -10 1039.95   25.39   2
  -4   0 -10 744.091  23.827   1
  -4   0 -10 788.837  21.077   2
  -4   0 -10 789.377  22.124   4
   4   0  10 778.154  19.254   2
   5   0  10 50.2995  3.7776   2
  -5   0 -10 50.7498  4.9135   4
  -5   0 -10 59.8557  4.7251   2
  -5   0 -10 54.9893  6.9229   1
  -6   0 -10 353.642  13.201   2
  -6   0 -10 327.806  13.644   4
  -6   0 -10 319.741  14.814   1
   6   0  10 319.230  10.741   2
   7   0  10 203.730   8.138   2
  -7   0 -10 201.244  11.851   1
  -7   0 -10 191.613   9.790   2
  -7   0 -10 190.769  10.478   4
   8   0  10 713.583  18.753   2
  -8   0 -10 679.363  21.970   2
  -8   0 -10 703.246  23.127   4
  -8   0 -10 725.643  24.939   1
  -9   0 -10 87.1410  7.1705   2
  -9   0 -10 87.8423  8.2644   1
  -9   0 -10 81.2597  7.3769   4
   9   0  10 89.4145  5.1970   2
 -10   0 -10 0.52148 2.15125   4
 -10   0 -10 7.02396 3.68125   1
 -10   0 -10 3.08160 2.30016   2
  10   0  10 -0.4392  1.2648   2
 -11   0 -10 79.9720  8.5245   1
  11   0  10 81.0866  4.8156   2
 -11   0 -10 81.6296  7.9001   4
 -11   0 -10 72.7280  7.3178   2
 -12   0 -10 203.488  13.125   1
 -12   0 -10 205.510  13.204   4
 -12   0 -10 197.315  12.413   2
 -13   0 -10 21.8036  5.3978   2
 -13   0 -10 18.3339  4.4506   4
 -14   0 -10 13.5241  4.8346   2
 -14   0 -10 21.2124  5.3929   4
 -15  -1  10 78.2486  9.5315   2
  15  -1 -10 63.8259  6.2934   2
 -15   1  10 71.0585  8.6902   2
 -14  -1  10 74.9101  8.7360   2
  14  -1 -10 73.4519  6.2294   2
 -14   1  10 75.6629  8.7972   2
 -13  -1  10 0.29374 1.84803   2
  13  -1 -10 1.73746 1.68216   2
 -13   1  10 0.67655 1.99719   2
 -12  -1  10 60.2183  6.2417   2
  12  -1 -10 75.8187  6.2349   2
 -12  -1  10 58.0609  7.2949   4
 -12   1  10 68.7167  6.4619   2
 -11  -1  10 190.826  11.066   4
  11  -1 -10 204.608  10.268   2
 -11  -1  10 210.874  10.853   2
  11   1 -10 206.840   7.031   2
 -11   1  10 198.341  10.714   2
 -10  -1  10 73.2326  6.0452   2
  10  -1 -10 72.2904  5.8322   2
  10   1 -10 68.0198  3.9651   2
 -10   1  10 72.8208  5.9670   2
  -9  -1  10 562.957  17.705   2
   9  -1 -10 486.445  16.726   2
  -9   1  10 518.991  17.318   2
   9   1 -10 527.809  13.999   2
   8  -1 -10 40.3940  4.3342   1
  -8  -1  10 40.0290  4.0583   2
   8  -1 -10 44.4202  4.4133   2
  -8   1  10 46.1615  4.3108   1
  -8   1  10 39.8867  4.7622   2
   8   1 -10 37.5404  3.1559   2
  -7  -1  10 695.248  19.579   2
   7  -1 -10 678.611  19.838   2
   7  -1 -10 672.453  19.967   1
  -7   1  10 675.366  19.100   2
   7   1 -10 674.415  17.107   2
  -7   1  10 675.751  19.275   1
   6  -1 -10 79.0384  5.3008   2
  -6  -1  10 77.8605  5.0527   2
   6  -1 -10 65.5884  5.1044   1
  -6   1  10 77.3499  5.3520   1
   6   1 -10 77.0672  4.2912   2
   6   1 -10 69.1276  3.9216   1
  -6   1  10 67.1066  4.6283   2
  -5  -1  10 15.9423  2.6596   2
   5  -1 -10 16.1537  2.7050   2
   5   1 -10 16.5453  2.4813   1
   5   1 -10 12.3137  2.0828   2
  -5   1  10 12.1682  2.1769   2
  -5   1  10 13.0230  2.7928   1
   4  -1 -10 773.700  20.384   2
  -4  -1  10 760.714  19.785   2
   4  -1 -10 782.587  21.646   1
   4   1 -10 774.745  19.573   1
  -4   1  10 762.071  20.897   1
  -4   1  10 769.215  19.104   2
   4   1 -10 791.705  18.926   2
   3  -1 -10 160.131   7.096   2
   3  -1 -10 160.455   7.831   1
  -3  -1  10 147.524   6.677   2
  -3   1  10 154.963   6.210   2
   3   1 -10 142.634   6.778   1
   3   1 -10 151.828   6.264   2
  -2  -1  10 14.9389  2.2553   2
   2  -1 -10 18.9467  2.7232   2
   2  -1 -10 20.4497  3.3785   1
  -2   1  10 15.3223  2.0701   2
   2   1 -10 20.6754  3.1687   1
   2   1 -10 22.5882  2.3228   2
   2   1 -10 16.1376  2.8575   3
   1  -1 -10 2517.03   51.76   2
   1  -1 -10 2499.11   56.31   1
  -1  -1  10 2495.55   51.41   2
   1  -1 -10 2478.13   50.41   4
   1   1 -10 2473.04   54.18   3
  -1   1  10 2548.22   49.56   2
   1   1 -10 2540.47   51.28   2
   1   1 -10 2509.04   55.30   1
   0  -1 -10 68.5569  4.2188   2
   0  -1  10 68.1214  4.2288   2
   0  -1 -10 72.0884  4.5579   4
   0  -1 -10 66.4322  5.3927   1
   0   1  10 69.3729  3.4987   2
   0   1 -10 64.9659  4.8391   3
   0   1  10 60.7478  3.1836   2
   0   1 -10 71.5576  4.2488   2
   0   1 -10 73.0746  5.4241   1
  -1  -1 -10 280.540  12.048   1
  -1  -1 -10 296.692   9.931   2
   1  -1  10 284.165   9.824   2
  -1  -1 -10 287.290  10.550   4
  -1   1 -10 302.903  11.587   4
  -1   1 -10 283.499  10.008   2
  -1   1 -10 301.105  12.162   1
   1   1  10 308.170   8.081   2
   1   1  10 298.575   8.235   2
  -2  -1 -10 240.456   8.868   2
  -2  -1 -10 246.350   9.828   4
   2  -1  10 228.235   8.806   2
  -2   1 -10 254.167  11.343   1
  -2   1 -10 232.741   9.034   2
   2   1  10 243.772   6.753   2
  -2   1 -10 243.196  10.378   4
   2   1  10 253.800   6.943   2
   3  -1  10 123.319   6.269   2
  -3  -1 -10 129.790   8.235   1
  -3  -1 -10 129.905   6.357   2
  -3  -1 -10 136.068   7.411   4
  -3   1 -10 131.010   8.304   1
   3   1  10 123.330   4.175   2
  -3   1 -10 128.046   6.693   2
  -3   1 -10 116.867   7.111   4
   3   1  10 129.917   4.254   2
  -4  -1 -10 293.561  12.937   1
   4  -1  10 286.357  10.270   2
  -4  -1 -10 288.447  11.698   4
  -4  -1 -10 265.720  10.176   2
  -4   1 -10 269.727  10.661   2
  -4   1 -10 274.190  11.711   4
   4   1  10 274.263   6.884   2
   4   1  10 275.744   6.937   2
  -5  -1 -10 10.6591  2.5415   2
   5  -1  10 13.7066  2.7085   2
  -5  -1 -10 13.9263  3.1368   4
  -5  -1 -10 12.5599  3.9419   1
  -5   1 -10 13.1949  3.9128   1
   5   1  10 15.7154  1.1610   2
  -5   1 -10 16.5336  3.0590   2
  -5   1 -10 18.2375  3.4906   4
  -6  -1 -10 58.2943  5.5349   4
   6  -1  10 61.5495  4.7931   2
  -6  -1 -10 58.0403  4.7741   2
  -6  -1 -10 57.9882  7.2395   1
  -6   1 -10 57.3894  7.4164   1
  -6   1 -10 63.2214  5.8787   4
  -6   1 -10 52.9271  4.8636   2
  -7  -1 -10 6.64315 3.34234   1
  -7  -1 -10 3.25824 1.47977   2
  -7  -1 -10 1.12328 1.82960   4
   7  -1  10 0.56001 1.38834   2
  -7   1 -10 -0.8555  1.2418   4
  -7   1 -10 0.74871 1.22455   2
  -7   1 -10 1.38748 2.61833   1
  -8  -1 -10 26.7631  5.3025   1
  -8  -1 -10 24.3237  3.8093   2
   8  -1  10 19.3433  3.3663   2
  -8  -1 -10 24.8444  4.4958   4
  -8   1 -10 28.7620  5.0026   4
  -8   1 -10 27.5784  5.5686   1
  -8   1 -10 21.7995  4.0879   2
  -9  -1 -10 210.819  10.904   2
  -9  -1 -10 194.159  12.097   1
  -9  -1 -10 188.063  11.294   4
   9  -1  10 204.570   9.558   2
  -9   1 -10 198.417  10.955   2
  -9   1 -10 202.861  11.485   4
  -9   1 -10 190.059  12.238   1
 -10  -1 -10 -4.1378  2.2526   1
  10  -1  10 2.17025 1.73008   2
 -10  -1 -10 2.97241 2.01114   4
 -10   1 -10 -0.9338  2.2224   1
 -10   1 -10 2.47348 2.07771   4
 -10   1 -10 -0.4516  1.8285   2
 -11  -1 -10 99.2823  9.0781   4
  11  -1  10 99.0557  6.8096   2
 -11  -1 -10 100.011   8.968   1
 -11   1 -10 87.4523  7.9652   2
 -11   1 -10 114.532  10.131   1
 -11   1 -10 90.5029  8.0678   4
  12  -1  10 150.942   8.491   2
 -12   1 -10 162.554  12.568   1
 -12   1 -10 141.780  10.463   2
 -12   1 -10 159.434  11.283   4
 -13  -1 -10 41.2032  7.1633   4
  13  -1  10 50.5755  4.7821   2
 -13   1 -10 36.8769  7.3613   1
 -13   1 -10 62.4645  8.8102   4
 -13   1 -10 43.5569  7.0782   2
 -14  -1 -10 39.5844  7.6439   4
  14  -1  10 35.4997  4.6916   2
 -14   1 -10 37.7571  6.9729   4
 -14   1 -10 29.8183  6.6404   2
  15  -2 -10 11.3859  4.6127   2
 -15   2  10 45.6156  6.6845   2
 -14  -2  10 -5.1032  2.5053   4
  14  -2 -10 4.06456 2.43581   2
 -14   2  10 -1.2466  2.1272   2
  13  -2 -10 0.81375 2.08340   2
 -13  -2  10 2.74475 2.92987   4
 -13   2  10 0.05302 1.89570   2
 -12  -2  10 0.23992 1.74378   4
  12  -2 -10 -0.4352  1.8604   2
 -12   2  10 2.99789 1.94831   2
 -11  -2  10 45.8269  6.5345   4
  11  -2 -10 35.0376  5.4068   2
 -11   2  10 44.5927  5.4197   2
  10  -2 -10 10.2314  2.9627   2
 -10   2  10 13.5958  3.0375   2
   9  -2 -10 100.279   7.191   2
   9  -2 -10 100.445   7.623   1
  -9   2  10 107.345   6.669   2
  -9   2  10 116.477   7.929   1
   8  -2 -10 49.4990  4.8675   2
   8  -2 -10 55.3155  5.6971   1
  -8   2  10 49.3917  4.3036   2
  -8   2  10 41.9248  5.5187   1
   7  -2 -10 57.1040  5.4222   1
   7  -2 -10 58.1156  5.1639   2
  -7  -2  10 58.7508  4.4468   2
  -7   2  10 61.2759  4.3399   2
  -7   2  10 58.0180  5.5765   1
  -6  -2  10 104.796   5.944   2
   6  -2 -10 118.483   6.843   2
   6  -2 -10 111.197   7.473   1
  -6   2  10 109.725   7.327   1
  -6   2  10 105.095   5.405   2
  -5  -2  10 31.8102  3.2736   2
   5  -2 -10 22.4191  3.3643   2
   5  -2 -10 34.9871  4.7769   1
  -5   2  10 29.0055  2.5781   2
   5   2 -10 28.2594  2.8375   1
  -5   2  10 29.6122  4.5297   1
  -4  -2  10 148.854   6.748   2
   4  -2 -10 144.688   7.024   2
   4  -2 -10 131.235   8.142   1
  -4   2  10 138.321   5.429   2
  -4   2  10 141.907   5.282   2
   4   2 -10 148.907   6.383   1
  -4   2  10 143.702   8.099   1
   3  -2 -10 297.483  12.563   1
  -3  -2  10 300.121  10.141   2
   3  -2 -10 302.548  10.593   2
  -3   2  10 298.998   7.759   2
  -3   2  10 309.467   7.699   2
  -3   2  10 305.642  12.322   1
   3   2 -10 303.238   7.073   2
   3   2 -10 297.470  10.344   1
   3   2 -10 316.020   7.095   2
  -2  -2  10 620.185  16.319   2
   2  -2 -10 609.637  19.757   1
   2  -2 -10 615.066  15.362   4
   2  -2 -10 614.821  16.551   2
   2   2 -10 633.154  13.490   2
   2   2 -10 601.167  13.520   2
   2   2 -10 615.243  19.715   3
   2   2 -10 591.397  17.384   1
  -2   2  10 599.730  19.069   1
  -1  -2  10 62.3881  4.0913   2
   1  -2 -10 67.8755  4.2323   2
   1  -2 -10 72.6469  5.8257   1
   1  -2 -10 62.8387  3.9769   4
   1   2 -10 80.0054  5.8515   3
   1   2 -10 66.1384  3.2399   2
   1   2 -10 62.1262  3.0582   2
   1   2 -10 58.9896  4.9208   1
   0  -2  10 0.78214 0.88782   2
   0  -2 -10 2.07868 1.11186   2
   0  -2 -10 -0.3213  0.5378   4
   0  -2 -10 -2.5189  0.9683   1
   0   2 -10 0.40795 0.65232   2
   0   2 -10 4.23898 2.19375   1
   0   2 -10 -1.2293  1.0425   3
   0   2 -10 1.82247 0.74506   2
  -1  -2 -10 87.9156  4.5248   2
   1  -2  10 85.6955  4.9395   2
  -1  -2 -10 85.5047  5.2112   4
  -1   2 -10 83.7554  4.3525   2
  -1   2 -10 86.7912  6.6107   1
  -2  -2 -10 2.11308 0.95670   2
  -2  -2 -10 1.48508 1.29647   4
  -2  -2 -10 1.09444 1.61326   1
  -2   2 -10 4.12909 2.46728   1
  -2   2 -10 1.72843 1.03757   2
   3  -2  10 513.905  15.239   2
  -3  -2 -10 509.271  18.498   1
  -3  -2 -10 511.293  13.926   2
  -3  -2 -10 519.892  16.298   4
   3  -2  10 520.461  15.321   2
  -3   2 -10 523.138  18.600   1
  -3   2 -10 486.884  17.019   4
  -3   2 -10 508.385  14.745   2
   4  -2  10 463.220  14.815   2
  -4  -2 -10 450.412  17.523   1
  -4  -2 -10 461.491  15.936   4
  -4  -2 -10 502.092  13.899   2
   4  -2  10 470.309  14.863   2
  -4   2 -10 476.921  16.603   4
  -4   2 -10 475.625  14.468   2
  -4   2 -10 456.271  18.017   1
   5  -2  10 367.866  13.288   2
  -5  -2 -10 379.361  16.007   1
  -5  -2 -10 384.627  14.762   4
   5  -2  10 394.160  13.521   2
  -5   2 -10 403.080  15.399   4
  -5   2 -10 382.366  13.262   2
   6  -2  10 10.4466  2.7498   2
  -6  -2 -10 9.13322 2.92062   4
   6  -2  10 11.3096  2.8737   2
  -6  -2 -10 13.3184  4.0929   1
  -6   2 -10 6.84259 2.18243   2
  -6   2 -10 11.8795  4.4021   1
  -6   2 -10 4.52349 2.35529   4
  -7  -2 -10 48.0145  6.8579   1
   7  -2  10 51.8385  4.9697   2
  -7  -2 -10 47.7964  6.2140   4
   7  -2  10 53.1843  5.0951   2
  -7   2 -10 61.0025  5.9731   4
  -7   2 -10 66.8969  8.6810   1
  -7   2 -10 50.5616  4.9423   2
   8  -2  10 126.884   7.916   2
  -8  -2 -10 122.048   9.046   4
   8  -2  10 140.325   8.289   2
  -8  -2 -10 138.959  10.170   1
  -8   2 -10 132.982  10.227   1
  -8   2 -10 118.767   7.904   2
  -8   2 -10 132.838   9.063   4
  -9  -2 -10 37.0226  6.2745   1
  -9  -2 -10 34.7658  6.0720   4
   9  -2  10 35.0902  4.9927   2
  -9   2 -10 26.4984  4.5731   2
  -9   2 -10 35.1855  6.3653   1
  -9   2 -10 46.7779  6.4567   4
 -10  -2 -10 183.692  11.926   1
 -10  -2 -10 161.493  11.409   4
  10  -2  10 194.604  10.403   2
 -10   2 -10 194.417  13.098   1
 -10   2 -10 177.195  10.536   2
 -10   2 -10 186.841  11.487   4
  11  -2  10 0.17811 1.81082   2
 -11  -2 -10 3.05086 2.31411   4
 -11   2 -10 0.16023 2.31659   4
 -11   2 -10 -0.3193  3.0916   1
 -11   2 -10 0.11026 1.92530   2
 -12  -2 -10 13.0607  4.0899   4
  12  -2  10 8.55472 3.14876   2
 -12   2 -10 12.3441  4.1422   4
 -12   2 -10 18.5212  5.5389   1
 -12   2 -10 11.2646  3.6386   2
 -13  -2 -10 2.49631 3.69858   4
  13  -2  10 -0.1873  2.2813   2
 -13   2 -10 5.89903 3.83162   4
 -13   2 -10 0.81744 2.32479   2
 -13   2 -10 11.6031  4.7859   1
 -14  -2 -10 -2.2396  3.7506   4
  14  -2  10 -0.8641  2.7952   2
 -14   2 -10 -9.1879  2.7183   1
  14  -3 -10 33.2488  6.2766   2
 -14  -3  10 52.7175  8.2700   4
 -14   3  10 60.3177  6.0342   2
  13  -3 -10 5.85281 3.12413   2
 -13  -3  10 9.25300 3.87723   4
 -13   3  10 8.73763 2.71330   2
 -12  -3  10 22.8495  5.2453   4
  12  -3 -10 19.8878  4.6053   2
 -12   3  10 18.4881  3.6468   2
  11  -3 -10 63.9765  7.4901   2
 -11  -3  10 55.2789  7.7175   4
 -11   3  10 56.9148  4.8635   2
  10  -3 -10 0.00669 1.62045   2
  10  -3 -10 -0.2884  2.2909   1
 -10   3  10 0.45465 1.39180   2
   9  -3 -10 -1.3993  2.0252   1
   9  -3 -10 -0.4902  1.6282   2
  -9   3  10 -0.3316  2.0612   1
  -9   3  10 -0.9026  0.9318   2
   8  -3 -10 23.7967  5.1204   1
   8  -3 -10 22.6078  4.1581   2
  -8   3  10 22.5297  2.6133   2
  -8   3  10 20.8990  4.4000   1
   7  -3 -10 30.9181  5.5170   1
   7  -3 -10 34.8124  4.7875   2
  -7   3  10 34.9258  5.6588   1
  -7   3  10 36.6320  2.2879   2
   6  -3 -10 579.383  21.563   1
   6  -3 -10 577.835  18.041   2
  -6   3  10 570.798  20.469   1
   5  -3 -10 160.635   7.927   2
   5  -3 -10 175.834  10.685   1
  -5   3  10 195.231  10.695   1
   4  -3 -10 287.171  10.328   2
   4  -3 -10 282.590  13.754   1
   4   3 -10 278.822  10.009   1
  -4   3  10 287.615  13.437   1
   3  -3 -10 41.5854  3.1618   2
   3  -3 -10 29.6319  5.0458   1
  -3  -3  10 48.3576  3.1650   2
  -3   3  10 37.9108  5.4804   1
   3   3 -10 35.7531  4.2558   1
   2  -3 -10 48.6392  3.2065   4
  -2  -3  10 61.2535  3.3539   2
   2  -3 -10 54.2882  5.5445   1
   2   3 -10 46.3973  4.4740   1
   2   3 -10 41.5902  6.3794   3
  -2   3  10 47.0245  5.9883   1
   1  -3 -10 209.227   7.665   4
   1  -3 -10 191.323  11.097   1
  -1  -3  10 206.230   7.839   2
   1   3 -10 200.384   9.629   1
  -1   3  10 209.818  10.915   1
   1   3 -10 226.517  11.802   3
   0  -3  10 -2.1881  0.7173   2
   0  -3  10 1.71163 1.07242   2
   0  -3 -10 0.32390 0.89584   1
   0  -3 -10 -1.0481  0.6950   4
   0   3 -10 3.23935 2.00065   1
   0   3 -10 0.34567 1.93248   3
   0   3  10 1.67600 2.18508   1
  -1  -3 -10 16.0082  3.6987   1
   1  -3  10 12.6642  2.1548   2
   1  -3  10 14.0231  2.5143   2
  -1   3 -10 18.0523  4.0935   3
  -1   3 -10 15.3665  3.7265   1
  -2  -3 -10 0.22318 1.10673   4
  -2  -3 -10 -2.0470  2.0131   1
   2  -3  10 4.70661 1.80049   2
  -2   3 -10 0.01885 1.95422   1
   3  -3  10 160.784   7.700   2
  -3  -3 -10 141.899   7.923   4
  -3  -3 -10 154.283   9.737   1
  -3   3 -10 153.687   5.310   2
  -3   3 -10 167.351  10.263   1
   4  -3  10 58.7461  4.8254   2
  -4  -3 -10 59.4175  7.4546   1
  -4  -3 -10 54.7190  5.4194   4
  -4   3 -10 60.9630  7.5849   1
  -4   3 -10 56.3175  3.4800   2
  -5  -3 -10 812.135  24.410   4
  -5  -3 -10 777.976  25.967   1
   5  -3  10 831.846  22.758   2
  -5   3 -10 829.797  27.401   1
  -5   3 -10 764.193  19.869   2
  -6  -3 -10 34.7445  5.6002   4
  -6  -3 -10 35.3296  5.9112   1
   6  -3  10 43.5093  5.4258   2
  -6   3 -10 49.6602  6.2794   4
  -6   3 -10 40.2640  3.8337   2
  -7  -3 -10 203.025  11.837   4
  -7  -3 -10 232.962  12.777   1
   7  -3  10 223.173  10.830   2
  -7   3 -10 215.977  13.984   1
  -7   3 -10 216.037  11.675   4
  -7   3 -10 225.881   9.569   2
  -8  -3 -10 4.69059 3.06686   1
  -8  -3 -10 5.76796 2.92513   4
   8  -3  10 5.86074 2.68545   2
  -8   3 -10 13.7328  5.2696   1
  -8   3 -10 4.62114 2.17678   2
  -8   3 -10 4.76835 2.31847   4
  -9  -3 -10 1.45636 2.38801   4
   9  -3  10 0.61380 1.77956   2
  -9  -3 -10 6.55764 2.91346   1
   9  -3  10 -0.8196  1.7320   2
  -9   3 -10 0.22691 1.44490   2
  -9   3 -10 -2.0763  2.8258   1
  -9   3 -10 -4.3715  1.4197   4
 -10  -3 -10 16.7524  4.8269   1
  10  -3  10 9.86019 3.53076   2
  10  -3  10 12.1418  3.5031   2
 -10  -3 -10 3.41776 2.69581   4
 -10   3 -10 7.71718 2.80989   2
 -10   3 -10 15.3018  4.5760   4
 -10   3 -10 4.59559 3.98790   1
  11  -3  10 9.84587 3.41694   2
 -11  -3 -10 8.30662 3.83188   4
  11  -3  10 15.5023  4.1726   2
 -11   3 -10 14.9421  3.7941   2
 -11   3 -10 2.47388 4.29418   1
 -11   3 -10 7.60941 3.63188   4
  12  -3  10 4.46372 3.10556   2
  12  -3  10 8.94753 3.45426   2
 -12  -3 -10 12.5802  4.4060   4
 -12   3 -10 1.15397 3.23769   1
 -12   3 -10 13.5537  3.8098   2
  13  -3  10 -1.3867  2.6806   2
 -13   3 -10 3.37200 3.80240   1
 -13   3 -10 3.66473 2.84539   2
  13  -4 -10 9.16034 3.91000   2
 -13  -4  10 10.4878  4.3531   4
 -12  -4  10 31.9515  6.5255   4
  12  -4 -10 38.0556  6.2932   2
  11  -4 -10 52.8846  7.1567   2
  11  -4 -10 49.5232  8.4215   1
 -11  -4  10 44.3600  7.7669   4
 -11   4  10 46.3287  7.2437   1
  10  -4 -10 0.15286 2.17146   2
  10  -4 -10 -1.3056  2.4251   1
 -10   4  10 3.13205 3.24384   1
   9  -4 -10 32.8961  6.7274   1
  -9   4  10 28.9309  5.5456   1
   8  -4 -10 3.88548 3.15362   1
  -8   4  10 3.01313 2.47637   1
   7  -4 -10 113.876   9.975   1
  -7   4  10 117.021   9.425   1
   6  -4 -10 0.96737 2.47378   1
  -6   4  10 -1.2754  1.8392   1
   5  -4 -10 7.56237 3.26560   1
  -5   4  10 12.2603  4.4527   1
   4  -4 -10 33.6386  6.0078   1
  -4   4  10 36.9768  6.2592   1
   3  -4 -10 1.11453 2.21425   1
  -3   4  10 -0.2253  2.7577   1
   3   4 -10 2.96503 1.45199   1
   2  -4 -10 1024.52   32.06   1
   2   4 -10 1016.48   31.80   3
   2   4 -10 996.351  27.622   1
  -2   4  10 942.705  29.923   1
   1  -4 -10 27.1945  3.2455   4
   1   4 -10 20.4059  3.9857   1
  -1   4  10 29.5007  5.3629   1
   1   4 -10 35.8223  5.8575   3
   0  -4 -10 2.96490 1.33539   4
   0  -4 -10 6.80844 3.37684   1
   0   4 -10 4.52676 2.40845   1
   0   4 -10 -2.6796  2.1387   3
   0   4  10 4.52966 2.81840   1
  -1  -4 -10 4.31473 1.97888   4
  -1  -4 -10 5.01458 3.19191   1
  -1   4 -10 4.85441 2.70931   1
   1   4  10 7.02066 3.14358   1
  -1   4 -10 0.14827 2.32059   3
  -2  -4 -10 20.3590  4.5698   1
  -2  -4 -10 18.1103  3.4443   4
  -2   4 -10 34.4969  6.0527   3
  -2   4 -10 28.2505  5.3407   1
  -3  -4 -10 301.334  12.703   4
  -3  -4 -10 295.268  14.932   1
  -3   4 -10 323.014  15.550   1
  -3   4 -10 299.955  15.994   3
  -4  -4 -10 386.793  17.117   1
  -4  -4 -10 375.502  15.201   4
  -4   4 -10 396.054  18.040   1
  -5  -4 -10 3.29355 2.31590   4
  -5  -4 -10 2.81722 2.07335   1
  -5   4 -10 2.75234 2.68434   1
   6  -4  10 51.2604  5.0549   2
  -6  -4 -10 54.5677  7.0130   4
  -6  -4 -10 67.0445  8.3045   1
  -6   4 -10 58.9998  8.4685   1
  -7  -4 -10 88.8619  8.2681   4
   7  -4  10 94.7279  7.2449   2
  -7  -4 -10 87.1946  8.0587   1
  -8  -4 -10 104.166   8.792   1
  -8  -4 -10 92.6723  8.7187   4
   8  -4  10 106.384   8.023   2
  -8   4 -10 86.7029 11.3122   1
   9  -4  10 40.9248  6.0307   2
  -9  -4 -10 49.3945  7.8917   4
  -9   4 -10 51.2151  3.8466   2
  -9   4 -10 53.8170  9.3852   1
 -10  -4 -10 9.65630 4.01209   4
  10  -4  10 17.3434  4.3846   2
 -10   4 -10 16.9623  6.3785   1
 -10   4 -10 21.0720  3.0693   2
  11  -4  10 0.85209 2.65192   2
 -11  -4 -10 10.2758  4.2195   4
 -11   4 -10 3.65698 2.10575   2
 -11   4 -10 9.50639 4.63419   1
 -12  -4 -10 8.03041 4.83153   4
  12  -4  10 5.08753 3.74646   2
  12  -4  10 8.93203 3.98483   2
 -12   4 -10 9.00811 4.11759   1
 -12  -5  10 4.74992 3.81353   4
 -12   5  10 -2.9807  3.0629   1
 -11  -5  10 18.0206  5.3897   4
  11  -5 -10 31.8584  7.4723   1
 -11   5  10 33.4368  6.1480   1
  10  -5 -10 444.287  22.958   1
 -10   5  10 481.408  22.178   1
   9  -5 -10 97.7590 10.4361   1
  -9   5  10 93.0009  9.1865   1
   8  -5 -10 25.9133  6.3310   1
  -8   5  10 23.8661  5.6368   1
   7  -5 -10 23.7824  6.2160   1
  -7   5  10 15.1321  4.7378   1
   6  -5 -10 85.7980  9.2275   1
  -6   5  10 78.3783  9.8863   1
   5  -5 -10 56.9426  8.5258   1
  -5   5  10 62.0738  8.6219   1
   4  -5 -10 412.517  20.212   1
  -4   5  10 402.147  18.944   1
   3  -5 -10 101.385   9.547   1
  -3   5  10 84.1775  7.9885   1
   2   5 -10 63.7050  6.3422   1
  -2   5  10 73.7469  9.1788   1
   1  -5 -10 66.1543  9.1990   1
   1   5 -10 59.0687  6.3684   1
   1   5 -10 62.3791  8.7510   3
  -1   5  10 68.6072  7.2757   1
   0  -5 -10 70.3260  9.3091   1
   0   5 -10 73.7425  7.1540   1
   0   5  10 64.9816  7.1000   1
   0   5 -10 86.5383  8.5779   3
  -1  -5 -10 146.202  11.010   1
  -1  -5 -10 154.701   8.200   4
  -1   5 -10 169.794  12.172   3
  -1   5 -10 148.670  10.193   1
   1   5  10 159.580  10.969   1
  -2  -5 -10 174.826  11.877   1
  -2  -5 -10 177.411   9.357   4
  -2   5 -10 169.603  11.323   1
  -2   5 -10 186.576  12.976   3
   2   5  10 185.412  11.643   1
  -3  -5 -10 9.84265 3.16772   1
  -3  -5 -10 1.61345 2.11965   4
  -3   5 -10 12.5907  4.1647   3
  -3   5 -10 4.40021 2.94380   1
  -4  -5 -10 1.38505 1.85259   1
  -4  -5 -10 1.17975 1.72576   4
  -4   5 -10 -3.7727  1.6343   3
  -4   5 -10 -2.2192  1.8882   1
  -5  -5 -10 -3.9142  2.3362   1
  -5  -5 -10 0.31576 1.86698   4
  -5   5 -10 2.09476 2.49485   1
  -6  -5 -10 130.119  10.047   4
  -6  -5 -10 131.338  10.222   1
  -6   5 -10 141.201  11.699   1
  -7  -5 -10 -0.0598  2.1867   4
  -7   5 -10 0.24111 2.63949   1
  -8  -5 -10 10.4395  4.2623   4
  -9  -5 -10 7.88298 4.38603   4
  -9   5 -10 7.22304 4.95122   1
  10  -5  10 42.0210  6.8274   2
 -10  -5 -10 48.8503  8.4572   4
 -10   5 -10 51.9160  9.4317   1
 -11  -5 -10 223.317  16.189   4
  11  -5  10 213.454  13.349   2
 -11   5 -10 243.244  17.966   1
  11  -6 -10 17.9674  6.7190   1
 -11   6  10 13.4444  5.8013   1
  10  -6 -10 6.17798 4.97523   1
 -10  -6  10 6.23905 4.03466   4
 -10   6  10 6.40667 4.34181   1
   9  -6 -10 20.5684  6.9576   1
  -9   6  10 15.7509  5.4650   1
   8  -6 -10 1.75397 4.04425   1
  -8   6  10 4.11131 3.04661   1
   7  -6 -10 33.8450  7.8347   1
  -7   6  10 39.9438  8.3678   1
   6  -6 -10 1.01378 3.49252   1
  -6   6  10 6.24298 4.30994   1
   5  -6 -10 80.1852 11.3725   1
  -5   6  10 81.7057 10.7138   1
   4  -6 -10 18.7542  5.6811   1
  -4   6  10 23.9983  5.7352   1
   3  -6 -10 1.17615 3.08788   1
  -3   6  10 7.23930 3.67683   1
   2  -6 -10 213.255  15.520   1
  -2   6  10 191.069  13.409   1
   1  -6 -10 6.28890 4.53927   1
   1   6 -10 11.0752  3.8574   1
  -1   6  10 13.5522  4.4302   1
   1   6 -10 4.85725 3.41037   3
   0  -6 -10 54.0846  8.8251   1
   0   6  10 72.7569  9.6352   1
   0   6 -10 64.5899  8.6045   1
   0   6 -10 65.1577  9.6979   3
  -1  -6 -10 97.3709  9.4536   1
  -1   6 -10 101.025  10.374   3
  -1   6 -10 105.809   9.670   1
   1   6  10 112.313   9.990   1
  -2  -6 -10 47.2224  7.6649   1
  -2   6 -10 66.8339  9.8636   3
   2   6  10 57.3855  8.4403   1
  -2   6 -10 62.0154  8.7845   1
  -3  -6 -10 93.6761  9.1261   1
  -3   6 -10 83.4685  9.0529   1
  -3   6 -10 64.4389  9.8528   3
  -4  -6 -10 185.611  13.150   1
  -4  -6 -10 180.897  11.307   4
  -4   6 -10 221.426  14.658   1
  -4   6 -10 202.624  14.953   3
  -5  -6 -10 114.373  10.183   1
  -5  -6 -10 136.105  10.248   4
  -5   6 -10 120.281  12.046   3
  -5   6 -10 114.235  11.074   1
  -6  -6 -10 130.148  10.540   4
  -6  -6 -10 120.965  10.282   1
  -6   6 -10 131.652  11.984   1
  -6   6 -10 114.369  11.802   3
  -7  -6 -10 28.0329  6.3180   4
  -7   6 -10 36.7444  8.1445   1
  -7   6 -10 48.8110  9.2834   3
  -8  -6 -10 29.9738  6.8777   4
  -8   6 -10 26.8895  7.2484   1
  -9  -6 -10 23.2348  6.6318   4
   8  -7 -10 63.5869 11.2473   1
  -8   7  10 47.1366  9.1486   1
   7  -7 -10 34.6011  8.4235   1
  -7   7  10 28.3612  7.8147   1
   6  -7 -10 2.25779 3.87206   1
  -6   7  10 -0.6718  4.6959   1
   5  -7 -10 11.8801  5.1457   1
  -5   7  10 6.46211 3.97304   1
   4  -7 -10 267.867  18.766   1
  -4   7  10 320.478  18.965   1
   3  -7 -10 4.94715 4.98252   1
  -3   7  10 12.8430  4.8242   1
   2  -7 -10 3.65090 5.48253   1
  -2   7  10 1.41258 3.30765   1
   1  -7 -10 60.1828 10.0101   1
  -1   7  10 96.9430  9.7958   1
   0  -7 -10 30.1935  6.7010   1
   0   7  10 29.3618  6.9080   1
   0   7 -10 22.0652  6.8842   3
   0   7 -10 30.9972  6.5394   1
  -1  -7 -10 8.43267 4.00123   1
  -1   7 -10 6.91928 3.97000   3
  -1   7 -10 19.8688  5.5771   1
   1   7  10 6.93637 4.52085   1
  -2  -7 -10 7.03293 4.20754   1
  -2   7 -10 1.17913 3.53313   1
  -2   7 -10 2.17827 3.84152   3
   2   7  10 1.72365 3.55262   1
  -3  -7 -10 32.3150  6.5372   1
  -3   7 -10 32.5069  7.3735   1
  -3   7 -10 34.6245  8.1974   3
  -4  -7 -10 9.18767 4.71471   1
  -4   7 -10 1.57558 3.40509   1
  -4   7 -10 2.52048 3.69705   3
  -5  -7 -10 21.8572  4.7696   1
  -5   7 -10 7.00588 4.31913   3
  -5   7 -10 12.1930  5.6556   1
  -6   7 -10 4.78760 3.32928   3
  -6   7 -10 1.10952 3.93351   1
  -7  -7 -10 53.9576  8.7467   4
  -7   7 -10 44.3087  9.1468   3
  -7   7 -10 37.7037  8.8734   1
   3  -8 -10 13.9863  7.9489   1
  -3   8  10 12.2993  5.6810   1
   2  -8 -10 27.1464  9.1009   1
  -2   8  10 20.3053  6.0080   1
   1  -8 -10 15.7523  5.8608   1
  -1   8  10 6.62537 5.05282   1
   0  -8 -10 24.3024  7.7834   1
   0   8  10 19.1607  6.3905   1
  -1  -8 -10 27.9158  6.7811   1
  -1   8 -10 30.6931  7.5843   3
  -1   8 -10 22.1101  6.8046   1
   1   8  10 17.5563  6.4760   1
  -2  -8 -10 -1.2189  4.1310   1
   2   8  10 -0.2768  4.0476   1
  -2   8 -10 6.33402 4.89740   1
  -2   8 -10 0.47224 3.00207   3
  -3  -8 -10 33.7560  7.5350   1
  -3   8 -10 30.0924  7.5979   3
  -3   8 -10 34.1781  8.3293   1
 -15   0  11 0.73563 2.87021   2
  14   0 -11 2.55176 1.67627   2
 -14   0  11 -0.1136  2.1185   2
 -13   0  11 1.27413 2.20289   2
  13   0 -11 -0.0231  1.3757   2
  12   0 -11 1.82151 1.99639   2
 -12   0  11 0.17255 1.80932   2
  11   0 -11 -0.4415  1.2197   2
 -11   0  11 0.08994 1.41840   2
 -10   0  11 -0.4966  1.2657   2
  10   0 -11 2.50814 1.38498   2
 -10   0  11 -2.9990  1.6148   4
  -9   0  11 0.31479 1.28071   2
   9   0 -11 -0.0557  1.0968   2
   8   0 -11 -0.1937  1.0274   2
  -8   0  11 -0.4514  1.0951   2
   7   0 -11 0.25609 1.31324   1
  -7   0  11 0.06514 1.01492   2
   7   0 -11 0.55503 1.02237   2
   6   0 -11 1.08842 1.07041   2
  -6   0  11 1.28722 1.11126   2
   6   0 -11 -1.0228  1.2662   1
  -5   0  11 0.17608 1.16497   2
   5   0 -11 0.04981 1.15128   1
   5   0 -11 -2.2540  0.8398   2
   4   0 -11 0.41275 1.26939   2
  -4   0  11 -0.5537  0.6793   2
   4   0 -11 0.90629 1.12142   1
   3   0 -11 -0.4664  0.8414   2
   3   0 -11 -0.5692  1.1716   1
  -3   0  11 0.47048 0.98514   2
   2   0 -11 -0.6434  1.2187   1
  -2   0  11 0.50878 1.12004   2
   2   0 -11 0.76211 0.89528   2
  -1   0  11 0.13990 1.03674   2
   1   0 -11 2.11281 1.26002   2
   1   0 -11 -1.5069  0.7839   3
   1   0 -11 -1.6355  1.3638   1
   0   0 -11 1.63792 1.02545   2
   0   0  11 1.56708 1.22889   2
   0   0 -11 1.28177 1.57393   1
   0   0 -11 0.06960 1.00463   4
  -1   0 -11 0.50543 0.75284   2
   1   0  11 0.08885 0.59646   2
  -1   0 -11 -0.6973  1.3021   4
  -1   0 -11 1.26236 1.73226   1
  -2   0 -11 -1.4876  1.4068   4
   2   0  11 0.13867 0.89537   2
  -2   0 -11 1.21115 0.83040   2
  -2   0 -11 -0.4790  1.8915   1
   3   0  11 0.52632 0.93733   2
  -3   0 -11 3.68410 1.06353   2
  -3   0 -11 2.54929 1.21772   4
  -3   0 -11 0.31378 0.92656   1
  -4   0 -11 0.62121 0.87025   2
  -4   0 -11 -0.5416  0.9097   4
   4   0  11 0.37161 0.90901   2
  -4   0 -11 -0.3689  2.3686   1
  -5   0 -11 3.63563 1.29418   2
  -5   0 -11 0.60203 2.86139   1
  -5   0 -11 -0.2119  1.2912   4
   5   0  11 0.30494 0.95288   2
  -6   0 -11 1.33668 1.18495   2
   6   0  11 -0.9067  0.7020   2
  -6   0 -11 4.04054 3.43085   1
  -6   0 -11 0.24418 1.10196   4
  -7   0 -11 6.21923 3.79972   1
  -7   0 -11 -1.0144  1.3159   2
  -7   0 -11 0.94617 1.52116   4
   7   0  11 0.31344 1.23163   2
  -8   0 -11 1.25378 1.70502   4
   8   0  11 -0.4476  1.3924   2
  -8   0 -11 -0.3078  1.3777   2
  -8   0 -11 2.96472 2.71904   1
  -9   0 -11 1.94817 2.40277   4
  -9   0 -11 0.99955 1.76923   2
  -9   0 -11 4.98957 2.71167   1
   9   0  11 0.95079 1.05998   2
  10   0  11 1.92178 1.16203   2
 -10   0 -11 0.57702 1.82397   2
 -10   0 -11 3.39141 3.39696   1
 -10   0 -11 0.18554 2.30021   4
 -11   0 -11 3.41893 2.58902   4
 -11   0 -11 0.42663 2.13909   2
 -11   0 -11 -5.0980  2.6456   1
  11   0  11 0.14724 1.48232   2
 -12   0 -11 -0.9929  2.3380   2
 -12   0 -11 -3.4272  2.8738   1
 -12   0 -11 0.54887 2.29139   4
 -13   0 -11 1.36284 2.77545   2
 -13   0 -11 2.46407 2.68970   4
 -14   0 -11 1.16830 3.29132   2
 -14   0 -11 0.09170 2.91430   4
 -15  -1  11 12.1685  4.4169   2
  15  -1 -11 4.98966 2.81267   2
 -15   1  11 6.68202 3.70300   2
  14  -1 -11 -4.3811  1.7049   2
 -14  -1  11 -0.5607  2.1350   2
 -14   1  11 0.30623 2.21716   2
  13  -1 -11 170.152   9.702   2
 -13  -1  11 175.464  10.988   2
 -13   1  11 178.220  11.004   2
 -12  -1  11 34.3193  5.9514   4
 -12  -1  11 39.0867  5.8349   2
  12  -1 -11 38.6145  5.3445   2
 -12   1  11 41.4374  6.0461   2
  11  -1 -11 114.016   7.636   2
 -11  -1  11 117.380   8.115   2
 -11  -1  11 103.762   8.361   4
 -11   1  11 116.436   8.111   2
  11   1 -11 122.489   5.276   2
  10  -1 -11 16.5132  3.5146   2
 -10  -1  11 21.3533  4.0394   2
  10   1 -11 26.0944  2.4912   2
 -10   1  11 18.0815  3.7463   2
  -9  -1  11 1.44071 1.62937   2
   9  -1 -11 1.41914 1.48555   2
  -9   1  11 0.50241 1.44455   2
   9   1 -11 2.38720 1.17417   2
  -8  -1  11 160.539   8.408   2
   8  -1 -11 181.389   8.841   1
   8  -1 -11 165.800   8.725   2
  -8   1  11 155.051   8.249   2
   8   1 -11 154.425   6.699   2
  -8   1  11 153.469   7.843   1
  -7  -1  11 3.70087 1.63716   2
   7  -1 -11 -1.2297  2.1673   1
   7  -1 -11 0.69403 1.36216   2
  -7   1  11 5.12754 2.26420   1
   7   1 -11 3.70546 1.34377   2
  -7   1  11 3.51073 1.56245   2
   6  -1 -11 2.90518 1.50951   2
   6  -1 -11 1.33766 1.53091   1
  -6  -1  11 1.44254 1.20191   2
  -6   1  11 -0.2678  0.7903   2
   6   1 -11 -0.2096  1.3929   1
   6   1 -11 1.19222 0.81462   2
  -6   1  11 -0.6986  1.3821   1
   5  -1 -11 599.829  17.771   2
   5  -1 -11 594.801  18.360   1
  -5  -1  11 608.590  17.334   2
   5   1 -11 603.410  16.074   2
   5   1 -11 592.786  16.231   1
  -5   1  11 606.000  17.875   1
  -5   1  11 603.559  16.626   2
   4  -1 -11 1.98025 1.11579   2
  -4  -1  11 0.99962 0.83394   2
   4  -1 -11 0.30340 0.98846   1
   4   1 -11 3.20143 1.75562   1
   4   1 -11 1.50687 0.97285   2
  -4   1  11 1.17023 1.02091   2
  -3  -1  11 1.02030 0.87921   2
   3  -1 -11 1.13466 1.17504   2
   3  -1 -11 -0.5711  1.0015   1
   3   1 -11 -0.0819  1.2448   1
   3   1 -11 0.05869 0.67696   2
  -3   1  11 0.46296 0.75530   2
  -2  -1  11 570.172  15.795   2
   2  -1 -11 572.259  18.132   1
   2  -1 -11 561.800  15.959   2
   2   1 -11 566.792  15.308   2
   2   1 -11 543.762  16.964   3
  -2   1  11 543.266  14.288   2
   2   1 -11 547.945  16.901   1
   1  -1 -11 408.657  10.560   3
   1  -1 -11 428.088  15.337   1
   1  -1 -11 428.160  13.150   4
   1  -1 -11 426.926  13.135   2
  -1  -1  11 434.809  13.025   2
   1   1 -11 430.776  12.805   2
   1   1 -11 436.643  14.439   3
   1   1 -11 417.398  14.549   1
  -1   1  11 409.861  11.313   2
   0  -1 -11 40.5991  3.6585   4
   0  -1  11 45.2261  3.5503   2
   0  -1 -11 45.0069  3.6261   2
   0  -1 -11 44.3707  4.5423   1
   0   1  11 43.9373  2.9301   2
   0   1 -11 38.8875  3.3626   2
   0   1 -11 43.9142  4.0872   3
   0   1 -11 46.3979  4.7313   1
   0   1  11 39.9739  2.6691   2
  -1  -1 -11 2.87288 1.55740   4
   1  -1  11 4.40279 1.61404   2
  -1  -1 -11 2.51148 1.82183   1
  -1  -1 -11 1.75906 1.05583   2
  -1   1 -11 4.00162 1.59346   2
   1   1  11 1.63020 0.89319   2
   1   1  11 1.60680 0.79809   2
  -1   1 -11 1.66380 1.10571   4
  -1   1 -11 3.14224 2.38593   1
   2  -1  11 759.537  20.011   2
  -2  -1 -11 747.505  20.989   4
  -2  -1 -11 799.277  20.329   2
  -2   1 -11 770.829  22.030   4
   2   1  11 793.793  17.148   2
  -2   1 -11 772.006  20.534   2
  -2   1 -11 771.790  23.742   1
   2   1  11 758.996  17.183   2
  -3  -1 -11 418.891  14.627   4
  -3  -1 -11 400.446  16.139   1
   3  -1  11 407.117  13.166   2
  -3  -1 -11 416.648  13.336   2
  -3   1 -11 413.030  13.731   2
  -3   1 -11 420.210  16.453   1
   3   1  11 422.638  10.240   2
   3   1  11 418.654  10.202   2
  -3   1 -11 418.492  15.146   4
   4  -1  11 8.19299 2.19700   2
  -4  -1 -11 5.63143 1.90881   2
  -4  -1 -11 6.71449 2.28979   4
  -4  -1 -11 5.45046 2.91864   1
  -4   1 -11 2.33320 1.76975   1
   4   1  11 9.62395 1.30144   2
  -4   1 -11 3.69548 1.73850   2
  -4   1 -11 7.54908 2.40721   4
   4   1  11 7.37372 1.14050   2
  -5  -1 -11 1.15132 1.57859   2
  -5  -1 -11 1.25319 2.83669   1
  -5  -1 -11 1.72451 1.55972   4
   5  -1  11 1.36406 1.39124   2
  -5   1 -11 2.79949 1.85351   4
  -5   1 -11 0.56780 1.27983   2
  -5   1 -11 6.13904 3.23900   1
   5   1  11 0.66552 0.50802   2
   5   1  11 1.38519 0.59775   2
  -6  -1 -11 106.077   7.663   4
  -6  -1 -11 113.129   6.904   2
  -6  -1 -11 90.7955  8.4404   1
   6  -1  11 103.593   6.350   2
  -6   1 -11 104.622   8.841   1
  -6   1 -11 94.1333  6.6310   2
  -6   1 -11 89.3980  7.0608   4
  -7  -1 -11 24.1267  4.7144   4
   7  -1  11 22.2490  3.5815   2
  -7  -1 -11 19.4630  3.4912   2
  -7  -1 -11 26.8203  5.1441   1
  -7   1 -11 23.9813  4.4992   4
  -7   1 -11 24.9494  5.8581   1
  -7   1 -11 24.7431  4.2004   2
  -8  -1 -11 19.8245  3.3903   2
  -8  -1 -11 18.4804  4.3556   4
   8  -1  11 16.0092  3.2617   2
  -8  -1 -11 19.6811  4.4702   1
  -8   1 -11 19.6065  5.1826   1
  -8   1 -11 11.6534  3.3419   2
  -8   1 -11 13.4328  3.8020   4
  -9  -1 -11 105.306   9.251   1
  -9  -1 -11 111.571   7.982   2
  -9  -1 -11 107.121   8.651   4
   9  -1  11 113.939   7.107   2
  -9   1 -11 107.672   8.741   4
  -9   1 -11 100.313   7.854   2
  -9   1 -11 108.740   9.427   1
 -10  -1 -11 1.45020 3.34217   1
  10  -1  11 -0.1753  1.2908   2
 -10  -1 -11 -0.3749  1.6011   4
 -10   1 -11 0.07514 2.68648   1
 -10   1 -11 -0.2122  1.7264   2
  11  -1  11 15.6775  3.5541   2
 -11  -1 -11 13.9611  4.4861   1
 -11  -1 -11 15.3720  4.5590   4
 -11   1 -11 18.6028  5.6566   1
 -11   1 -11 8.45283 3.93291   4
 -11   1 -11 15.2403  4.3468   2
 -12  -1 -11 18.3354  6.1986   1
 -12  -1 -11 35.1967  6.7366   4
  12  -1  11 32.2084  4.4363   2
 -12   1 -11 31.0575  6.8843   1
 -12   1 -11 24.6533  5.4167   2
 -12   1 -11 16.3660  5.2829   4
 -13  -1 -11 0.73709 2.66979   4
  13  -1  11 -0.4479  1.4934   2
 -13   1 -11 1.34518 2.80410   2
 -13   1 -11 2.35910 2.94491   1
  14  -1  11 134.192   7.746   2
 -14  -1 -11 162.419  12.844   4
 -14   1 -11 141.360  11.615   2
 -14   1 -11 130.399  11.909   4
  14  -2 -11 58.9267  7.4409   2
 -14  -2  11 55.6973  8.4958   4
 -14   2  11 65.1550  7.8200   2
  13  -2 -11 215.911  11.882   2
 -13  -2  11 190.561  12.657   4
 -13   2  11 229.935  12.099   2
 -12  -2  11 74.7284  8.9810   4
  12  -2 -11 80.3605  7.1531   2
 -12   2  11 93.2093  7.1211   2
  11  -2 -11 64.7966  6.1939   2
 -11   2  11 66.5145  5.9011   2
  10  -2 -11 230.629  11.503   2
 -10   2  11 228.098  10.702   2
   9  -2 -11 -0.6005  1.4133   2
   9  -2 -11 1.23877 2.01778   1
  -9   2  11 -0.4613  1.6707   1
  -9   2  11 0.45925 1.25097   2
   8  -2 -11 170.952   9.302   2
   8  -2 -11 150.956   9.956   1
  -8  -2  11 203.732   8.741   2
  -8   2  11 168.100   9.506   1
  -8   2  11 168.285   8.073   2
  -7  -2  11 968.453  25.106   2
   7  -2 -11 948.103  28.018   1
   7  -2 -11 960.245  26.189   2
  -7   2  11 947.276  23.852   2
  -7   2  11 944.464  27.146   1
   6  -2 -11 0.09110 1.28601   2
  -6  -2  11 0.20808 1.18943   2
   6  -2 -11 2.33743 1.43318   1
  -6   2  11 1.66075 1.77159   1
  -6   2  11 0.09999 0.84938   2
  -5  -2  11 0.82994 1.06517   2
   5  -2 -11 -1.8274  1.4753   1
  -5   2  11 -0.9301  1.6320   1
  -5   2  11 0.60514 0.84437   2
   5   2 -11 1.40629 1.50365   1
   4  -2 -11 185.313   9.873   1
   4  -2 -11 208.561   8.926   2
  -4  -2  11 204.463   8.389   2
   4   2 -11 193.460   5.275   2
   4   2 -11 187.320   7.853   1
  -4   2  11 182.739   6.480   2
  -4   2  11 205.548  10.122   1
   4   2 -11 206.401   5.282   2
   3  -2 -11 40.1245  3.6504   2
   3  -2 -11 54.0259  5.1648   1
  -3  -2  11 44.9481  3.7092   2
  -3   2  11 47.6761  5.7080   1
   3   2 -11 53.5173  4.4632   1
  -3   2  11 40.1342  2.4809   2
   3   2 -11 46.6895  2.4707   2
  -3   2  11 44.4877  2.3849   2
   3   2 -11 47.2020  2.4436   2
   2  -2 -11 233.419   8.973   2
   2  -2 -11 226.524  10.934   1
   2  -2 -11 214.296   8.117   4
  -2  -2  11 225.528   8.778   2
   2   2 -11 235.695   9.710   1
  -2   2  11 221.812  10.470   1
   2   2 -11 229.149   6.951   2
   2   2 -11 220.452   6.675   2
   2   2 -11 239.492  11.099   3
  -1  -2  11 2.00567 1.17250   2
   1  -2 -11 -1.8405  0.9184   2
   1  -2 -11 0.37691 0.80185   4
   1  -2 -11 2.68429 1.35052   1
   1   2 -11 9.54461 2.85222   3
   1   2 -11 -0.5728  1.6597   1
   1   2 -11 1.02009 0.73493   2
   1   2 -11 0.21443 0.62915   2
   0  -2 -11 20.7133  3.9625   1
   0  -2 -11 20.3733  2.9909   2
   0  -2 -11 19.0382  2.9008   4
   0  -2  11 20.5239  2.9036   2
   0   2 -11 20.7648  2.4988   2
   0   2 -11 14.3322  3.6909   3
   0   2 -11 23.8461  4.0338   1
  -1  -2 -11 75.4528  5.0493   4
  -1  -2 -11 65.2060  4.1093   2
   1  -2  11 59.1543  4.2991   2
  -1   2 -11 66.1103  6.1412   3
  -1   2 -11 61.0867  3.9233   2
  -1   2 -11 76.1782  6.4423   1
  -2  -2 -11 264.820  10.517   4
  -2  -2 -11 259.762   9.240   2
  -2  -2 -11 253.111  12.409   1
   2  -2  11 265.813   9.970   2
  -2   2 -11 261.385  12.381   1
  -2   2 -11 260.220   9.305   2
  -3  -2 -11 258.238  12.841   1
  -3  -2 -11 320.246  10.088   2
  -3  -2 -11 263.248  11.204   4
   3  -2  11 279.229  10.505   2
  -3   2 -11 259.793   9.885   2
  -3   2 -11 249.349  11.781   4
  -3   2 -11 256.870  12.866   1
  -4  -2 -11 -0.7914  1.2030   4
   4  -2  11 2.12199 1.27393   2
  -4  -2 -11 0.78310 2.26169   1
  -4   2 -11 0.84907 1.53259   4
  -4   2 -11 0.10144 2.36130   1
  -4   2 -11 1.37790 1.19325   2
   5  -2  11 9.51464 2.55862   2
  -5  -2 -11 10.2355  3.8511   1
  -5  -2 -11 9.71854 2.94058   4
  -5   2 -11 12.3929  3.1617   4
  -5   2 -11 11.6217  2.5986   2
   6  -2  11 21.1146  3.7608   2
  -6  -2 -11 23.0501  4.5357   1
  -6  -2 -11 19.9507  4.1222   4
  -6   2 -11 19.2703  5.0566   1
  -6   2 -11 19.2402  3.4822   2
  -6   2 -11 24.2304  4.5879   4
  -7  -2 -11 325.197  15.578   1
  -7  -2 -11 331.289  14.994   4
   7  -2  11 309.355  12.876   2
  -7   2 -11 349.722  15.212   4
  -7   2 -11 318.847  16.379   1
  -7   2 -11 322.517  13.260   2
  -8  -2 -11 940.651  29.658   4
  -8  -2 -11 1003.96   31.52   1
   8  -2  11 975.294  27.383   2
  -8   2 -11 973.344  27.970   2
  -8   2 -11 968.808  29.650   4
  -8   2 -11 994.792  32.903   1
  -9  -2 -11 19.4482  4.4620   4
   9  -2  11 22.2277  4.2016   2
  -9  -2 -11 21.6882  5.2465   1
  -9   2 -11 23.1184  4.4163   2
  -9   2 -11 23.3541  5.0589   4
  -9   2 -11 12.5426  4.7638   1
 -10  -2 -11 5.53109 2.99351   4
 -10  -2 -11 7.39162 3.75396   1
  10  -2  11 5.58462 2.57389   2
 -10   2 -11 5.18170 3.43655   1
 -10   2 -11 5.21819 2.58301   2
 -10   2 -11 10.4053  3.6411   4
  11  -2  11 108.571   7.873   2
 -11  -2 -11 80.6190 10.0695   1
 -11   2 -11 92.7961  9.4401   1
 -11   2 -11 72.0319  7.1687   2
 -11   2 -11 106.750   9.175   4
 -12  -2 -11 47.8819  7.9395   4
  12  -2  11 48.8285  6.2800   2
 -12   2 -11 59.4272  9.3137   1
 -12   2 -11 46.2522  7.0220   2
 -12   2 -11 52.7302  8.3198   4
  13  -2  11 103.605   7.904   2
 -13  -2 -11 80.7607 10.6866   4
 -13   2 -11 120.046  12.300   1
 -13   2 -11 110.349  10.878   4
 -13   2 -11 97.1008  9.0217   2
 -14   2 -11 68.7373 10.6239   1
  14  -3 -11 32.1439  6.2405   2
 -14  -3  11 31.6987  7.1131   4
 -14   3  11 38.3170  5.4440   2
  13  -3 -11 8.10778 3.76847   2
 -13  -3  11 11.7497  3.6109   4
 -13   3  11 9.48030 2.82460   2
 -12  -3  11 16.6728  4.4532   4
  12  -3 -11 32.4658  5.6064   2
 -12   3  11 29.8469  4.3649   2
  11  -3 -11 9.71480 3.19732   2
 -11   3  11 9.45453 2.61244   2
  10  -3 -11 177.609  10.485   2
  10  -3 -11 170.864  11.697   1
 -10   3  11 180.043   8.067   2
 -10   3  11 174.852  10.762   1
   9  -3 -11 40.3711  5.6197   2
   9  -3 -11 47.4154  7.0919   1
  -9   3  11 45.0208  6.4072   1
  -9   3  11 39.8186  3.5184   2
   8  -3 -11 0.20861 2.03524   1
   8  -3 -11 0.87537 1.57963   2
  -8   3  11 -1.0790  0.8286   2
  -8   3  11 2.10748 1.90236   1
   7  -3 -11 25.0460  4.1395   2
   7  -3 -11 23.4534  4.8939   1
  -7   3  11 32.6885  5.3053   1
   6  -3 -11 50.3447  6.8863   1
   6  -3 -11 54.0188  4.8192   2
  -6   3  11 50.4439  6.6402   1
   5  -3 -11 2605.38   62.59   1
   5  -3 -11 2531.19   55.24   2
  -5   3  11 2530.32   60.64   1
   4  -3 -11 128.183   9.020   1
   4   3 -11 133.818   6.855   1
  -4   3  11 129.695   8.827   1
   3  -3 -11 347.337  15.545   1
  -3  -3  11 341.646  11.240   2
  -3   3  11 319.507  14.450   1
   3   3 -11 352.801  12.565   1
  -2  -3  11 1001.35   23.91   2
   2  -3 -11 991.238  22.385   4
   2  -3 -11 999.625  30.045   1
   2   3 -11 967.526  29.576   3
  -2   3  11 992.244  29.068   1
   2   3 -11 950.736  26.184   1
   1  -3 -11 244.022   8.999   4
   1  -3 -11 259.874  12.951   1
  -1  -3  11 254.425   9.327   2
   1   3 -11 254.950  12.982   3
   1   3 -11 261.097  11.383   1
  -1   3  11 275.866  12.672   1
   0  -3  11 96.5350  5.5978   2
   0  -3 -11 104.492   5.778   4
   0  -3 -11 80.1770  7.0535   1
   0   3 -11 105.992   8.824   3
   0   3 -11 106.625   7.320   1
   1  -3  11 551.890  16.441   2
   1  -3  11 608.526  16.778   2
  -1  -3 -11 586.666  21.003   1
  -1  -3 -11 573.116  16.775   4
  -1   3 -11 561.713  21.123   3
  -1   3 -11 541.464  19.536   1
   2  -3  11 536.209  16.060   2
  -2  -3 -11 535.992  20.164   1
   2  -3  11 495.204  15.641   2
  -2  -3 -11 550.386  16.783   4
  -2   3 -11 500.287  19.112   1
  -2   3 -11 540.727  20.699   3
  -2   3 -11 523.956  11.806   2
   3  -3  11 975.625  25.304   2
  -3  -3 -11 960.195  26.230   4
  -3  -3 -11 1010.21   30.60   1
   3  -3  11 963.794  25.283   2
  -3   3 -11 1003.91   30.30   1
  -3   3 -11 992.604  21.847   2
  -4  -3 -11 97.1191  8.3950   1
  -4  -3 -11 102.113   7.230   4
   4  -3  11 105.617   6.614   2
   4  -3  11 120.374   6.895   2
  -4   3 -11 108.061   5.188   2
  -4   3 -11 99.2997  8.6575   1
   5  -3  11 4.52933 2.19412   2
  -5  -3 -11 9.61611 2.83790   1
  -5  -3 -11 7.40689 2.82531   4
   5  -3  11 4.04906 2.14728   2
  -5   3 -11 5.14171 1.72529   2
  -5   3 -11 7.31994 3.57587   1
  -6  -3 -11 1184.13   35.79   1
   6  -3  11 1257.05   31.96   2
   6  -3  11 1215.96   31.66   2
  -6   3 -11 1224.75   29.50   2
  -6   3 -11 1224.66   34.05   4
  -7  -3 -11 3.32886 2.52645   4
   7  -3  11 4.88494 2.51011   2
   7  -3  11 3.18089 2.17874   2
  -7  -3 -11 4.69825 2.63384   1
  -7   3 -11 7.83574 4.29672   1
  -7   3 -11 4.39493 1.93175   4
  -7   3 -11 2.27995 1.63481   2
   8  -3  11 8.55650 2.96671   2
  -8  -3 -11 4.01166 2.48013   4
  -8  -3 -11 1.37676 2.52557   1
   8  -3  11 1.02567 1.98987   2
  -8   3 -11 2.71966 3.85368   1
  -8   3 -11 3.96537 2.17066   4
  -8   3 -11 5.04981 2.20787   2
  -9  -3 -11 129.561   9.901   1
   9  -3  11 107.056   8.137   2
  -9  -3 -11 100.271   9.025   4
   9  -3  11 97.0736  7.7693   2
  -9   3 -11 118.929   9.275   4
  -9   3 -11 100.316   7.167   2
  -9   3 -11 107.087  10.359   1
  10  -3  11 1.81302 2.27764   2
 -10  -3 -11 9.02785 3.66071   4
 -10  -3 -11 12.6472  4.3815   1
  10  -3  11 5.09201 2.74017   2
 -10   3 -11 6.04115 2.65519   2
 -10   3 -11 -0.9946  3.0291   4
 -10   3 -11 4.83873 3.37385   1
 -11  -3 -11 33.4226  6.4558   4
  11  -3  11 40.8487  6.2817   2
 -11   3 -11 38.7790  8.3908   1
 -11   3 -11 32.4992  6.9294   4
 -11   3 -11 31.7413  5.2230   2
 -12  -3 -11 35.5595  7.1879   4
  12  -3  11 51.1411  7.1295   2
 -12   3 -11 41.1841  8.6198   1
 -12   3 -11 51.1427  7.0688   2
 -13   3 -11 0.53610 2.60621   2
 -13   3 -11 -1.9654  4.2754   1
  13  -4 -11 14.1919  4.6513   2
 -13  -4  11 18.5040  5.5038   4
  12  -4 -11 110.845   9.107   2
 -12  -4  11 85.3834 10.4207   4
  11  -4 -11 275.773  16.744   1
  11  -4 -11 304.144  14.971   2
 -11   4  11 314.728  16.418   1
  10  -4 -11 133.406   9.479   2
  10  -4 -11 152.836  12.069   1
 -10   4  11 133.846  10.372   1
   9  -4 -11 8.53543 4.13536   1
  -9   4  11 4.89774 3.19362   1
   8  -4 -11 3.78177 3.21254   1
  -8   4  11 2.14897 2.32913   1
   7  -4 -11 53.1912  8.1869   1
  -7   4  11 64.7618  8.3468   1
   6  -4 -11 278.709  15.560   1
  -6   4  11 287.546  14.693   1
   5  -4 -11 114.475   9.595   1
  -5   4  11 112.496   9.103   1
   4  -4 -11 62.0030  8.1107   1
  -4   4  11 66.9199  7.1556   1
   3  -4 -11 197.993  12.466   1
  -3   4  11 208.538  12.172   1
   3   4 -11 222.944  10.247   1
   2  -4 -11 7.53376 3.06798   1
  -2   4  11 6.03218 2.87129   1
   2   4 -11 10.0304  4.1983   3
   2   4 -11 10.1968  3.1892   1
   1  -4 -11 72.5809  7.1918   1
   1   4 -11 61.3899  8.2302   3
   1   4 -11 70.2572  6.2831   1
  -1   4  11 72.4233  7.0824   1
   0  -4 -11 29.3007  5.4075   1
   0  -4 -11 35.7869  3.3851   4
   0   4 -11 43.3813  6.0605   1
   0   4  11 41.1837  6.3044   1
   0   4 -11 42.6788  6.6565   3
  -1  -4 -11 1.12173 1.30942   4
  -1  -4 -11 -1.4312  2.0687   1
  -1   4 -11 0.29246 1.59013   3
  -1   4 -11 -1.5331  1.5663   1
   1   4  11 -0.5638  1.9681   1
  -2  -4 -11 32.8905  5.7540   1
  -2  -4 -11 31.8019  4.3739   4
  -2   4 -11 54.6183  7.5644   3
  -2   4 -11 39.7306  6.3270   1
  -3  -4 -11 7.35124 2.63697   4
  -3  -4 -11 7.47526 3.33494   1
  -3   4 -11 10.5973  3.8687   3
  -3   4 -11 5.55983 3.06845   1
   4  -4  11 416.445  14.251   2
  -4  -4 -11 371.604  15.296   4
  -4  -4 -11 381.539  17.422   1
  -4   4 -11 362.289  17.616   1
  -5  -4 -11 4.06206 2.47032   4
  -5  -4 -11 5.85595 1.91784   1
   5  -4  11 -1.2450  1.2905   2
  -5   4 -11 1.31347 2.45717   1
   6  -4  11 1.81684 1.98111   2
  -6  -4 -11 3.05820 2.36993   4
  -6  -4 -11 7.21350 3.04743   1
  -6   4 -11 -1.8273  2.0855   1
   7  -4  11 210.560  11.117   2
  -7  -4 -11 196.732  12.407   4
  -7  -4 -11 211.738  12.986   1
  -8  -4 -11 84.0373  8.4055   4
  -8  -4 -11 96.9554  8.5486   1
   8  -4  11 94.7457  7.6307   2
  -8   4 -11 89.8617 11.4469   1
  -9  -4 -11 33.6621  6.3782   4
   9  -4  11 32.2126  5.5538   2
  -9  -4 -11 50.7125  7.6343   1
  -9   4 -11 34.6670  7.9707   1
  -9   4 -11 35.9079  3.3394   2
  10  -4  11 55.5582  7.2016   2
 -10  -4 -11 57.3464  8.6304   4
  10  -4  11 48.6581  6.9765   2
 -10   4 -11 45.1751  9.1783   1
  11  -4  11 86.7311  8.3034   2
  11  -4  11 78.4472  8.1266   2
 -11  -4 -11 83.0997 10.7498   4
 -11   4 -11 81.1806 12.0124   1
 -11   4 -11 92.2087  6.0573   2
  12  -4  11 100.081   9.173   2
  12  -4  11 106.970   9.549   2
 -12  -4 -11 100.501  12.659   4
 -12   4 -11 110.758  14.232   1
 -12  -5  11 -0.6166  3.2101   4
 -11  -5  11 27.0559  6.5258   4
  11  -5 -11 11.5252  5.3746   1
 -11   5  11 23.8686  5.7690   1
  10  -5 -11 6.57793 4.42024   1
 -10   5  11 -4.0871  2.6086   1
   9  -5 -11 4.95415 3.77703   1
  -9   5  11 7.63302 4.42489   1
   8  -5 -11 5.23837 3.74877   1
  -8   5  11 2.83319 3.03894   1
   7  -5 -11 5.53705 3.85220   1
  -7   5  11 7.96226 3.38480   1
   6  -5 -11 39.5075  7.3936   1
  -6   5  11 35.3437  6.9778   1
   5  -5 -11 149.825  11.991   1
  -5   5  11 158.584  11.740   1
   4  -5 -11 -0.7134  2.1006   1
  -4   5  11 -3.6927  2.5810   1
   3  -5 -11 -1.7469  1.8131   1
  -3   5  11 4.20952 2.39420   1
   2  -5 -11 49.3635  7.7114   1
   2   5 -11 48.4285  7.8669   3
   2   5 -11 47.7489  6.3516   1
  -2   5  11 42.9445  6.8479   1
   1  -5 -11 53.1242  7.7325   1
   1   5 -11 42.4126  6.2833   1
   1   5 -11 37.9790  7.0225   3
  -1   5  11 44.6063  7.0999   1
   0  -5 -11 6.15260 3.51839   1
   0   5 -11 2.66813 2.75547   3
   0   5  11 1.00072 2.72419   1
   0   5 -11 0.89471 2.12357   1
  -1  -5 -11 13.4177  4.3467   1
   1   5  11 16.1759  4.8746   1
  -1   5 -11 19.0111  4.8198   1
  -1   5 -11 11.8990  4.1905   3
  -2  -5 -11 244.450  11.102   4
  -2  -5 -11 224.509  14.117   1
  -2   5 -11 224.516  14.598   3
  -2   5 -11 221.998  13.363   1
  -3  -5 -11 95.4941  8.4927   1
  -3  -5 -11 90.4699  7.0583   4
  -3   5 -11 74.3408 10.1939   3
  -3   5 -11 70.8285  9.2734   1
  -4  -5 -11 5.00614 2.30962   1
  -4  -5 -11 4.47032 2.67624   4
  -4   5 -11 0.70448 2.14706   3
  -4   5 -11 1.09959 2.57556   1
  -5  -5 -11 9.32467 3.46270   1
  -5  -5 -11 3.51784 2.73281   4
  -5   5 -11 2.95324 2.95962   1
  -5   5 -11 8.51272 4.05769   3
  -6  -5 -11 31.6994  6.0275   4
  -6  -5 -11 27.1071  5.7441   1
  -6   5 -11 34.2072  7.2581   1
  -7  -5 -11 3.72396 3.02303   4
  -7  -5 -11 11.7736  3.1508   1
  -7   5 -11 -1.2501  2.4703   1
  -8  -5 -11 5.02976 3.57993   4
  -8  -5 -11 -0.6006  3.2366   1
  -8   5 -11 1.97738 2.87419   1
  -9  -5 -11 49.3854  8.0494   4
  -9   5 -11 38.6881  8.8377   1
 -10  -5 -11 36.3038  7.9746   4
  10  -5  11 33.4690  5.9790   2
 -10   5 -11 35.3333  8.5786   1
  11  -5  11 -2.6718  2.7407   2
 -11   5 -11 0.26089 5.41374   1
  10  -6 -11 2.58828 4.74770   1
 -10   6  11 12.0570  4.1387   1
   9  -6 -11 1.34863 3.62500   1
  -9   6  11 0.40368 2.95227   1
   8  -6 -11 12.2837  5.2614   1
  -8   6  11 14.0895  5.2453   1
   7  -6 -11 54.5537  9.8542   1
  -7   6  11 57.5721  9.3119   1
   6  -6 -11 33.1036  7.5792   1
  -6   6  11 31.8840  7.0339   1
   5  -6 -11 47.1110  8.9447   1
  -5   6  11 46.5761  8.7770   1
   4  -6 -11 3.94437 3.44349   1
  -4   6  11 2.53519 3.10633   1
   3  -6 -11 -0.8519  2.8529   1
  -3   6  11 -0.8048  2.6191   1
   2  -6 -11 11.6687  3.8679   1
  -2   6  11 14.0739  4.4612   1
   1  -6 -11 11.2801  5.0367   1
  -1   6  11 -0.7587  2.5956   1
   1   6 -11 -4.0011  1.5718   3
   1   6 -11 1.74627 2.87998   1
   0  -6 -11 5.51651 4.20850   1
   0   6 -11 6.06811 3.62428   3
   0   6  11 9.08426 4.25020   1
   0   6 -11 7.44008 3.83537   1
  -1  -6 -11 2.93177 3.45150   1
  -1   6 -11 -0.3895  2.4136   1
   1   6  11 0.16800 2.70502   1
  -1   6 -11 -1.0867  2.2513   3
  -2  -6 -11 21.7935  5.4773   1
   2   6  11 32.2489  6.7704   1
  -2   6 -11 34.4512  6.7863   1
  -2   6 -11 35.8441  7.9653   3
  -3  -6 -11 0.38004 2.12178   1
  -3   6 -11 3.56274 3.33142   1
  -3   6 -11 -0.6370  2.8499   3
  -4  -6 -11 1.88620 2.13350   4
  -4  -6 -11 5.85419 3.29725   1
  -4   6 -11 -1.2580  2.3817   3
  -4   6 -11 2.35256 3.02472   1
  -5  -6 -11 9.16198 4.20742   1
  -5  -6 -11 8.71028 3.61593   4
  -5   6 -11 10.8268  4.8360   1
  -5   6 -11 13.1729  4.8611   3
  -6  -6 -11 14.2833  4.3984   4
  -6  -6 -11 16.0497  4.3673   1
  -6   6 -11 15.1554  5.3905   3
  -6   6 -11 10.3196  4.7651   1
  -7  -6 -11 -0.3587  2.7766   4
  -7   6 -11 -0.8498  2.8978   1
  -7   6 -11 0.37851 3.06231   3
  -8  -6 -11 -0.8243  2.7774   4
  -8   6 -11 1.20680 3.72249   1
  -9  -6 -11 6.23927 4.40604   4
  -9   6 -11 -0.3623  3.0862   1
   8  -7 -11 7.51101 5.32551   1
  -8   7  11 19.2846  6.2278   1
   7  -7 -11 -0.4124  3.6634   1
  -7   7  11 6.13160 5.51510   1
   6  -7 -11 -2.2983  3.2889   1
  -6   7  11 1.57902 5.63026   1
   5  -7 -11 25.1287  6.9800   1
  -5   7  11 37.7729  8.8513   1
   4  -7 -11 6.15184 4.65452   1
  -4   7  11 5.99607 4.15252   1
   3  -7 -11 14.1179  5.9222   1
  -3   7  11 25.4490  6.5040   1
   2  -7 -11 104.550  13.501   1
  -2   7  11 79.3489 10.8233   1
   1  -7 -11 31.1452  8.3643   1
  -1   7  11 22.5079  6.5526   1
   0  -7 -11 22.1376  6.0325   1
   0   7 -11 19.4885  5.5545   1
   0   7 -11 10.3406  5.0516   3
   0   7  11 16.6927  5.5901   1
  -1  -7 -11 2.64882 2.74000   1
  -1   7 -11 -0.8016  2.9729   1
  -1   7 -11 2.41728 3.33569   3
   1   7  11 -1.8070  3.1129   1
  -2  -7 -11 0.47898 2.18928   1
  -2   7 -11 -0.0325  3.4069   3
  -2   7 -11 -0.7806  2.9597   1
   2   7  11 -2.6817  2.8705   1
  -3  -7 -11 60.0425  9.7818   1
  -3   7 -11 66.5845 10.6236   1
  -3   7 -11 58.6166 10.1692   3
  -4  -7 -11 62.1202  9.5266   1
  -4   7 -11 47.9979  9.2381   1
  -4   7 -11 56.0640 10.1045   3
  -5  -7 -11 14.3082  3.9856   1
  -5   7 -11 2.99712 4.09537   1
  -5   7 -11 -2.6250  4.4555   3
  -6   7 -11 -3.4726  3.8453   3
  -6   7 -11 3.57430 4.00438   1
  -7   7 -11 2.37402 3.81769   3
   2  -8 -11 57.7117 10.8621   1
  -2   8  11 35.6000  8.6460   1
   1  -8 -11 5.01984 4.12457   1
  -1   8  11 32.1767  7.7259   1
   0  -8 -11 6.39578 4.14549   1
   0   8  11 5.30151 5.16574   1
  -1  -8 -11 44.1063  9.3952   1
   1   8  11 36.3697  8.3790   1
  -1   8 -11 37.9539  9.1169   3
 -15   0  12 11.0191  4.7307   2
  14   0 -12 62.3421  4.9429   2
 -14   0  12 64.4898  8.2967   2
  13   0 -12 45.6111  4.4124   2
 -13   0  12 27.5771  5.3372   2
 -12   0  12 13.8494  3.9697   2
  12   0 -12 19.8948  3.7522   2
  11   0 -12 4.97188 1.95937   2
 -11   0  12 2.82713 2.03885   2
 -10   0  12 80.6458  6.5193   2
  10   0 -12 82.7202  5.8529   2
  -9   0  12 212.066  10.312   2
   9   0 -12 184.522   8.864   2
   8   0 -12 320.708  12.015   2
  -8   0  12 308.664  12.479   2
   7   0 -12 1188.17   29.63   2
  -7   0  12 1182.28   29.89   2
   7   0 -12 1204.76   29.34   1
   6   0 -12 94.4417  5.7795   1
  -6   0  12 96.0528  6.0427   2
   6   0 -12 88.9036  5.7790   2
   5   0 -12 98.6425  6.0405   1
  -5   0  12 93.4516  5.7929   2
   5   0 -12 92.9368  5.8242   2
  -4   0  12 -0.8217  0.9347   2
   4   0 -12 1.48325 1.45614   1
   4   0 -12 -0.4384  1.2380   2
   3   0 -12 1004.93   26.82   1
  -3   0  12 1014.27   24.72   2
   3   0 -12 1006.96   25.14   2
   2   0 -12 780.782  22.454   1
   2   0 -12 749.703  20.312   2
   2   0 -12 764.279  19.683   3
  -2   0  12 755.365  19.682   2
   1   0 -12 326.392  11.404   2
  -1   0  12 328.671  10.881   2
   1   0 -12 305.208  12.811   1
   1   0 -12 330.732  10.819   3
   0   0 -12 490.762  17.443   1
   0   0  12 514.318  14.562   2
   0   0 -12 523.759  15.267   3
   0   0 -12 501.082  15.356   2
   0   0 -12 523.785  16.484   4
  -1   0 -12 635.809  17.929   2
  -1   0 -12 610.170  20.498   1
   1   0  12 634.553  16.886   2
  -1   0 -12 645.843  19.215   4
  -2   0 -12 254.830  11.098   4
  -2   0 -12 257.467  12.353   1
   2   0  12 250.608   9.183   2
  -2   0 -12 260.386  10.177   2
   3   0  12 16.4287  2.7068   2
  -3   0 -12 14.5633  3.8618   1
  -3   0 -12 19.3866  3.1528   2
  -3   0 -12 14.3859  3.1550   4
   4   0  12 2.97050 1.27628   2
  -4   0 -12 5.90989 3.06972   1
  -4   0 -12 1.74463 1.56195   4
  -4   0 -12 1.32133 0.95432   2
  -5   0 -12 148.722  10.288   1
  -5   0 -12 129.327   7.533   2
   5   0  12 126.294   6.308   2
  -5   0 -12 107.174   7.740   4
  -6   0 -12 250.880  13.868   1
  -6   0 -12 259.949  12.537   4
  -6   0 -12 261.242  11.596   2
   6   0  12 249.003   9.451   2
  -7   0 -12 31.2456  6.3555   1
  -7   0 -12 26.6360  4.7502   4
  -7   0 -12 25.8458  4.4369   2
   7   0  12 27.0915  3.4951   2
   8   0  12 7.01819 2.09627   2
  -8   0 -12 10.1594  3.6961   1
  -8   0 -12 2.98165 1.93386   4
  -8   0 -12 8.99366 2.99593   2
  -9   0 -12 -6.2219  2.3474   1
  -9   0 -12 1.19396 1.87310   2
   9   0  12 -0.4002  1.2149   2
  -9   0 -12 -0.1130  2.0484   4
 -10   0 -12 -3.6045  2.6214   1
 -10   0 -12 1.78403 2.48550   2
  10   0  12 0.52009 1.18870   2
 -10   0 -12 -1.7819  1.5131   4
 -11   0 -12 147.706  10.704   2
 -11   0 -12 154.447  11.395   4
  11   0  12 138.750   6.078   2
 -11   0 -12 117.631  10.884   1
 -12   0 -12 8.57273 3.15802   4
 -12   0 -12 4.65916 3.24709   1
 -12   0 -12 1.65605 2.86710   2
 -13   0 -12 58.1023  8.6638   2
 -13   0 -12 55.1061  9.2984   1
 -13   0 -12 60.3398  8.6580   4
 -14   0 -12 37.7165  7.3067   4
 -14   0 -12 28.8459  7.0186   2
 -15  -1  12 221.784  13.764   2
  15  -1 -12 219.561  11.362   2
  14  -1 -12 11.6356  3.3725   2
 -14  -1  12 10.2503  3.8276   2
 -14   1  12 15.0240  4.4736   2
 -13  -1  12 159.173  10.646   2
  13  -1 -12 164.249   9.709   2
 -13   1  12 166.948  10.689   2
 -12  -1  12 144.222   9.557   2
  12  -1 -12 147.663   9.063   2
 -12  -1  12 136.032   9.779   4
 -12   1  12 133.046   9.237   2
 -11  -1  12 40.6824  5.6354   2
  11  -1 -12 30.8685  4.7922   2
  11   1 -12 30.3408  3.2814   2
 -11   1  12 31.2394  4.9674   2
 -10  -1  12 7.98078 2.73314   2
  10  -1 -12 11.3747  3.1428   2
  10   1 -12 11.0506  2.0050   2
 -10   1  12 6.19397 2.54156   2
   9  -1 -12 75.0283  6.1075   2
  -9  -1  12 78.9002  6.2098   2
  -9   1  12 80.5024  6.1575   2
   9   1 -12 80.4180  4.6491   2
   8  -1 -12 210.507  10.350   2
  -8  -1  12 209.265  10.111   2
   8  -1 -12 235.783  10.364   1
  -8   1  12 241.839  10.134   1
  -8   1  12 230.522  10.287   2
   8   1 -12 222.449   8.505   2
   7  -1 -12 288.453  11.976   2
   7  -1 -12 306.118  12.057   1
  -7  -1  12 290.187  11.657   2
  -7   1  12 279.944  11.148   2
   7   1 -12 282.863   9.885   2
  -7   1  12 292.881  11.446   1
  -6  -1  12 49.8297  4.3761   2
   6  -1 -12 47.5453  4.5367   2
   6  -1 -12 50.4843  4.5751   1
  -6   1  12 55.4081  4.3539   2
   6   1 -12 42.6767  3.4340   2
   5  -1 -12 0.53627 1.10747   1
   5  -1 -12 5.58268 1.63253   2
  -5  -1  12 -1.3520  0.6055   2
  -5   1  12 0.84548 1.00504   2
   5   1 -12 5.66502 2.08570   1
   5   1 -12 0.36666 0.77038   2
   4  -1 -12 3.43218 1.13320   2
   4  -1 -12 1.31978 1.17631   1
  -4  -1  12 4.19488 1.43642   2
  -4   1  12 2.73956 1.26053   2
   4   1 -12 5.17971 1.39590   2
   4   1 -12 1.40703 1.81954   1
   3  -1 -12 8.00606 2.20846   2
   3  -1 -12 6.17841 2.10139   1
  -3  -1  12 10.0200  2.0922   2
   3   1 -12 8.93198 2.56253   1
   3   1 -12 9.51435 2.00040   2
  -3   1  12 8.62991 1.82096   2
   2  -1 -12 207.337   8.689   2
   2  -1 -12 201.898  10.060   1
  -2  -1  12 201.964   8.371   2
   2   1 -12 205.235   8.185   2
  -2   1  12 192.139   7.270   2
   2   1 -12 203.419   9.464   1
   2   1 -12 198.548   9.212   3
  -1  -1  12 530.732  15.325   2
   1  -1 -12 510.079  15.499   2
   1  -1 -12 523.454  12.813   3
   1  -1 -12 505.901  15.526   4
   1  -1 -12 518.859  18.019   1
  -1   1  12 518.897  13.543   2
   1   1 -12 515.537  16.561   3
   1   1 -12 508.396  14.996   2
   1   1 -12 509.663  17.127   1
   0  -1 -12 210.487   9.127   4
   0  -1  12 211.843   8.670   2
   0  -1 -12 210.358  10.752   1
   0  -1 -12 219.512   8.840   2
   0   1 -12 204.277  10.393   1
   0   1  12 229.866   7.343   2
   0   1 -12 218.580   8.876   2
   0   1 -12 213.782   9.996   3
   1  -1  12 182.705   7.982   2
  -1  -1 -12 169.890   7.778   2
  -1  -1 -12 184.925   8.694   4
  -1  -1 -12 171.668   9.725   1
  -1   1 -12 169.789   9.561   1
  -1   1 -12 177.552   7.970   2
   1   1  12 168.178   6.056   2
  -1   1 -12 164.692   8.966   4
   1   1  12 177.320   6.356   2
   2  -1  12 206.287   8.567   2
  -2  -1 -12 184.292  10.460   1
  -2  -1 -12 168.975   8.770   4
  -2  -1 -12 179.344   8.147   2
  -2   1 -12 186.161   8.564   2
   2   1  12 192.791   6.317   2
   2   1  12 185.749   6.140   2
  -2   1 -12 181.796  10.488   1
  -2   1 -12 185.441   9.566   4
  -3  -1 -12 4.76125 1.98029   4
  -3  -1 -12 1.26666 2.05565   1
  -3  -1 -12 0.75370 1.01281   2
   3  -1  12 3.57601 1.55862   2
   3   1  12 0.89112 0.69770   2
  -3   1 -12 2.58316 1.71092   4
  -3   1 -12 3.33387 1.81512   2
  -3   1 -12 1.27532 2.64296   1
  -4  -1 -12 36.5803  5.8687   1
   4  -1  12 27.7872  3.7829   2
  -4  -1 -12 26.9396  4.3204   4
  -4  -1 -12 26.4371  3.8437   2
  -4   1 -12 32.8343  5.0141   4
  -4   1 -12 37.6618  6.1519   1
   4   1  12 27.6845  1.9660   2
  -4   1 -12 26.1364  3.8759   2
  -5  -1 -12 821.567  23.228   2
   5  -1  12 845.404  22.542   2
  -5  -1 -12 810.532  27.027   1
  -5  -1 -12 813.244  24.692   4
  -5   1 -12 826.054  27.271   1
  -5   1 -12 830.178  25.192   4
   5   1  12 819.223  17.124   2
  -5   1 -12 851.876  23.798   2
  -6  -1 -12 49.3605  4.6552   2
  -6  -1 -12 45.5960  7.2092   1
   6  -1  12 53.6587  4.6665   2
  -6  -1 -12 44.7607  5.9652   4
  -6   1 -12 49.4633  5.0306   2
  -6   1 -12 50.1171  7.5310   1
  -6   1 -12 49.3193  6.3399   4
  -7  -1 -12 562.937  20.487   4
   7  -1  12 556.067  17.697   2
  -7  -1 -12 535.324  18.709   2
  -7  -1 -12 578.169  22.072   1
  -7   1 -12 565.478  22.484   1
  -7   1 -12 588.522  21.017   4
  -7   1 -12 593.584  19.679   2
  -8  -1 -12 312.772  15.007   4
  -8  -1 -12 323.025  16.323   1
   8  -1  12 316.812  12.599   2
  -8  -1 -12 344.741  14.459   2
  -8   1 -12 329.193  17.007   1
  -8   1 -12 298.457  14.873   4
  -8   1 -12 320.515  14.216   2
  -9  -1 -12 9.66010 3.49225   4
  -9  -1 -12 15.2626  4.9073   1
  -9  -1 -12 9.96996 3.43430   2
   9  -1  12 11.3053  2.7477   2
  -9   1 -12 11.4562  3.6766   4
  -9   1 -12 12.6558  4.2653   1
  -9   1 -12 7.28702 3.03088   2
 -10  -1 -12 89.5558  9.3153   1
  10  -1  12 112.026   7.097   2
 -10  -1 -12 94.8566  8.6461   4
 -10   1 -12 95.7479  8.1712   2
 -10   1 -12 106.534   9.805   1
 -10   1 -12 100.027   8.795   4
  11  -1  12 96.0805  6.8683   2
 -11  -1 -12 95.9711  9.4538   1
 -11  -1 -12 76.3628  9.1881   4
 -11   1 -12 90.5958  8.3298   2
 -11   1 -12 97.6004 10.0597   1
 -11   1 -12 80.3360  9.5180   4
 -12  -1 -12 74.6882  9.4934   4
 -12  -1 -12 78.1809 10.3495   1
  12  -1  12 85.8818  6.4217   2
 -12   1 -12 100.423   9.431   4
 -12   1 -12 106.147  10.946   1
 -12   1 -12 78.5678  8.0866   2
 -13  -1 -12 73.0464 10.4469   4
  13  -1  12 77.1197  5.8965   2
 -13   1 -12 59.6277  8.5081   2
 -13   1 -12 78.3658 10.5305   1
 -13   1 -12 78.4813  9.9524   4
 -14   1 -12 11.2127  5.5488   4
  14  -2 -12 -1.7929  2.2942   2
 -14   2  12 2.52117 2.32924   2
  13  -2 -12 -0.4838  2.1944   2
 -13  -2  12 -1.4724  1.9699   4
 -13   2  12 -1.0516  1.6516   2
 -12  -2  12 9.71649 3.44851   4
  12  -2 -12 6.46264 2.91497   2
 -12   2  12 10.5236  2.7750   2
  11  -2 -12 8.62674 3.00891   2
 -11   2  12 6.19493 2.38219   2
  10  -2 -12 1.17287 1.89104   2
 -10   2  12 3.00178 1.53874   2
  -9  -2  12 102.645   7.231   2
   9  -2 -12 115.473   8.207   1
   9  -2 -12 111.384   7.905   2
  -9   2  12 103.958   6.589   2
  -9   2  12 116.962   7.488   1
   8  -2 -12 4.08581 2.29398   1
   8  -2 -12 1.83645 1.98060   2
  -8   2  12 5.19395 1.77842   2
  -8   2  12 5.40853 2.36794   1
   7  -2 -12 119.645   7.656   2
   7  -2 -12 123.347   8.643   1
  -7  -2  12 130.161   7.228   2
  -7   2  12 125.969   8.195   1
  -7   2  12 117.137   6.361   2
  -6  -2  12 103.320   6.268   2
   6  -2 -12 85.9843  6.3781   2
   6  -2 -12 92.5508  6.9495   1
  -6   2  12 111.196   7.717   1
  -6   2  12 97.6769  5.4316   2
   5  -2 -12 25.1234  3.6377   2
  -5  -2  12 20.8304  3.3176   2
   5  -2 -12 20.7019  4.1392   1
  -5   2  12 23.3448  4.4352   1
   5   2 -12 18.2924  1.4526   2
  -5   2  12 23.4584  2.8884   2
  -4  -2  12 28.8201  3.8077   2
   4  -2 -12 32.5437  4.1707   2
   4  -2 -12 43.2535  4.5443   1
   4   2 -12 24.9673  1.9386   2
   4   2 -12 31.9497  3.9662   1
  -4   2  12 33.1638  4.8670   1
  -4   2  12 29.1544  2.4304   2
   3  -2 -12 113.699   6.424   2
  -3  -2  12 109.119   6.178   2
   3  -2 -12 104.032   7.581   1
  -3   2  12 116.047   7.570   1
   3   2 -12 112.637   4.558   2
   3   2 -12 102.077   6.325   1
  -3   2  12 109.411   4.148   2
  -2  -2  12 12.9493  2.3943   2
   2  -2 -12 12.1818  3.2305   1
   2  -2 -12 15.7394  2.7324   2
   2  -2 -12 10.6061  2.1418   4
   2   2 -12 13.4260  1.9314   2
   2   2 -12 13.4321  3.1101   3
   2   2 -12 17.9736  3.3617   1
   1  -2 -12 363.423  15.164   1
  -1  -2  12 368.061  12.390   2
   1  -2 -12 390.906  12.366   4
   1  -2 -12 370.934  12.311   2
   1   2 -12 359.778  14.671   3
   1   2 -12 373.447  13.965   1
   1   2 -12 357.369  10.657   2
   0  -2 -12 -0.5932  1.0664   4
   0  -2 -12 1.48912 0.98389   2
   0  -2  12 1.29702 1.07580   2
   0  -2 -12 -2.1054  0.8022   1
   0   2 -12 1.54418 2.13899   1
   0   2 -12 0.35600 0.87565   2
   0   2 -12 -0.0415  1.1423   3
  -1  -2 -12 154.555   9.732   1
  -1  -2 -12 161.664   7.937   4
  -1  -2 -12 162.315   7.246   2
   1  -2  12 162.391   7.622   2
  -1   2 -12 163.416   6.963   2
  -1   2 -12 144.775   9.115   1
  -1   2 -12 154.398   9.482   3
   2  -2  12 75.8459  5.1628   2
  -2  -2 -12 70.6766  5.4030   4
  -2  -2 -12 82.5155  6.9255   1
  -2  -2 -12 100.795   5.005   2
  -2   2 -12 77.2854  4.8170   2
  -2   2 -12 74.8068  7.0128   1
  -3  -2 -12 0.14845 2.55699   1
   3  -2  12 10.0806  2.3367   2
  -3  -2 -12 6.40785 2.32622   4
  -3  -2 -12 14.3357  2.5307   2
  -3   2 -12 10.6036  2.3230   2
  -3   2 -12 3.85744 2.16180   4
  -3   2 -12 4.61895 3.05245   1
   4  -2  12 40.6177  4.1762   2
  -4  -2 -12 34.4339  5.9389   1
  -4  -2 -12 47.9001  5.8165   4
  -4   2 -12 39.5573  6.2256   1
  -4   2 -12 38.6638  3.9774   2
  -4   2 -12 43.8618  5.9463   4
   5  -2  12 4.34659 2.05173   2
  -5  -2 -12 8.03951 2.86505   4
  -5  -2 -12 3.99285 3.60794   1
  -5   2 -12 3.97881 2.23051   4
  -5   2 -12 0.65524 1.31709   2
  -5   2 -12 4.08600 3.04636   1
   6  -2  12 114.629   7.357   2
  -6  -2 -12 105.209   8.095   4
  -6  -2 -12 124.594   9.519   1
  -6   2 -12 118.201   8.775   4
  -6   2 -12 111.938   7.225   2
  -6   2 -12 101.435   8.895   1
  -7  -2 -12 51.0318  7.6813   1
  -7  -2 -12 37.4191  5.6689   4
   7  -2  12 50.0305  5.0922   2
  -7   2 -12 38.9567  6.9130   1
  -7   2 -12 51.1135  7.0217   4
  -7   2 -12 50.5900  5.1168   2
   8  -2  12 0.27921 1.62373   2
  -8  -2 -12 -2.1191  2.7768   1
  -8  -2 -12 -0.6191  1.7084   4
  -8   2 -12 -1.1846  1.4137   4
  -8   2 -12 3.10706 3.15937   1
  -8   2 -12 -0.0295  1.4453   2
  -9  -2 -12 14.2229  3.9685   4
   9  -2  12 15.0441  3.5842   2
  -9  -2 -12 14.3181  4.4536   1
  -9   2 -12 12.0932  3.6932   4
  -9   2 -12 25.2553  6.2366   1
  -9   2 -12 20.0798  4.3121   2
  10  -2  12 -0.7286  1.7796   2
 -10  -2 -12 0.64751 2.20078   4
 -10  -2 -12 -1.6049  3.1081   1
 -10   2 -12 0.88189 2.02416   2
 -10   2 -12 -0.0021  1.9695   1
 -10   2 -12 3.82710 2.33382   4
 -11  -2 -12 -0.2820  1.7067   4
  11  -2  12 1.20955 2.15292   2
 -11  -2 -12 4.15882 3.47619   1
 -11   2 -12 8.94150 3.60181   4
 -11   2 -12 -0.5856  3.2469   1
 -11   2 -12 1.98957 2.29113   2
 -12  -2 -12 4.76980 2.80080   4
  12  -2  12 5.58182 2.83257   2
 -12   2 -12 3.37774 2.89869   2
 -12   2 -12 -0.7645  3.6869   1
 -12   2 -12 -4.7735  2.5964   4
  13  -2  12 53.2835  6.7490   2
 -13  -2 -12 60.7531  9.1821   4
 -13   2 -12 39.7828  6.9015   2
 -13   2 -12 44.6511  9.1809   1
 -13   2 -12 39.8030  7.5714   4
  14  -3 -12 37.7766  6.3870   2
 -14  -3  12 19.7417  6.5458   4
 -14   3  12 53.0168  6.1723   2
 -13  -3  12 -1.0503  2.2260   4
  13  -3 -12 1.60472 2.59002   2
 -13   3  12 2.38265 2.14152   2
 -12  -3  12 -0.8927  1.6413   4
  12  -3 -12 1.07828 2.46006   2
  11  -3 -12 16.7978  4.3276   2
 -11   3  12 15.2522  3.2541   2
  10  -3 -12 3.51302 2.96622   1
  10  -3 -12 2.78702 2.32581   2
 -10   3  12 5.23251 1.90960   2
 -10   3  12 9.30967 3.39962   1
   9  -3 -12 13.4872  4.2182   1
   9  -3 -12 12.3571  3.5060   2
  -9   3  12 17.8014  3.9816   1
  -9   3  12 14.7109  2.5219   2
   8  -3 -12 47.3816  6.1220   2
   8  -3 -12 45.2812  6.9690   1
  -8   3  12 46.0861  3.2360   2
  -8   3  12 48.2782  6.6898   1
   7  -3 -12 16.4290  4.3673   1
   7  -3 -12 23.9094  4.2120   2
  -7   3  12 22.6787  4.8275   1
   6  -3 -12 48.2971  4.4110   2
   6  -3 -12 42.3887  6.3239   1
  -6   3  12 51.9748  6.6978   1
   5  -3 -12 207.030  11.997   1
   5  -3 -12 207.087   9.206   2
  -5   3  12 219.065  11.486   1
   4  -3 -12 386.796  13.204   2
   4  -3 -12 353.250  16.119   1
  -4   3  12 358.441  15.574   1
   4   3 -12 363.590  12.680   1
   3  -3 -12 367.873  16.367   1
  -3  -3  12 397.836  12.684   2
  -3   3  12 354.531  15.669   1
   3   3 -12 362.307  13.283   1
  -2  -3  12 147.804   6.604   2
   2  -3 -12 125.863   5.978   4
   2  -3 -12 134.387   9.341   1
   2   3 -12 131.979   8.802   3
  -2   3  12 139.195   9.587   1
   2   3 -12 125.929   7.688   1
   1  -3 -12 3.25205 1.48228   4
  -1  -3  12 5.47269 1.33478   2
   1  -3 -12 3.49743 2.28105   1
   1   3 -12 3.69139 2.02026   1
  -1   3  12 6.13141 3.20521   1
   1   3 -12 1.43034 1.71309   3
   0  -3 -12 50.4441  4.2024   4
   0  -3  12 52.3556  4.2034   2
   0  -3 -12 51.1164  6.7297   1
   0   3 -12 61.0863  5.9886   1
   0   3 -12 48.9617  7.0984   3
   1  -3  12 49.4697  4.1872   2
  -1  -3 -12 48.1896  6.5044   1
  -1  -3 -12 52.6229  4.5066   4
  -1   3 -12 54.8665  7.4466   3
  -1   3 -12 65.5910  6.4145   1
  -2  -3 -12 50.4747  6.8100   1
   2  -3  12 44.9818  4.2399   2
  -2  -3 -12 40.6567  4.9594   4
  -2   3 -12 51.5829  7.6120   3
  -2   3 -12 44.8181  2.6744   2
  -2   3 -12 34.9109  5.7500   1
   3  -3  12 34.9896  4.4389   2
  -3  -3 -12 33.0749  4.7798   4
   3  -3  12 26.3504  4.0057   2
  -3  -3 -12 28.1670  5.4363   1
  -3   3 -12 34.9938  5.9406   1
  -3   3 -12 33.6424  2.7054   2
   4  -3  12 9.44683 2.65298   2
   4  -3  12 6.45347 2.31018   2
  -4  -3 -12 6.33043 2.49345   4
  -4  -3 -12 16.9539  4.6926   1
  -4   3 -12 8.19467 1.82898   2
  -4   3 -12 10.6043  3.7747   1
  -5  -3 -12 95.7207  7.5115   4
   5  -3  12 91.9408  6.7234   2
  -5  -3 -12 99.4771  8.4123   1
   5  -3  12 89.1845  6.6099   2
  -5   3 -12 96.2572  8.7208   1
  -5   3 -12 102.172   5.735   2
   6  -3  12 1.36686 1.80790   2
   6  -3  12 -0.4756  1.6239   2
  -6  -3 -12 0.60101 1.84872   4
  -6  -3 -12 2.48896 2.85686   1
  -6   3 -12 1.37958 2.61871   1
  -6   3 -12 0.81396 1.57279   4
  -6   3 -12 -0.4522  1.1481   2
  -7  -3 -12 136.494  10.277   1
   7  -3  12 129.799   8.561   2
  -7  -3 -12 112.251   8.972   4
   7  -3  12 131.050   8.523   2
  -7   3 -12 141.133  11.039   1
  -7   3 -12 128.525   7.453   2
  -7   3 -12 126.263   9.387   4
   8  -3  12 0.60495 1.91481   2
  -8  -3 -12 5.37843 3.25835   1
   8  -3  12 -0.5195  1.7519   2
  -8  -3 -12 2.23532 2.28468   4
  -8   3 -12 -0.2508  1.7688   4
  -8   3 -12 -6.0577  2.4933   1
  -8   3 -12 1.96936 1.68732   2
  -9  -3 -12 26.0683  5.6410   4
   9  -3  12 29.0083  4.9858   2
  -9  -3 -12 28.8111  5.7075   1
  -9   3 -12 37.7666  7.7277   1
  -9   3 -12 23.8623  4.2174   2
  -9   3 -12 17.7117  4.2965   4
 -10  -3 -12 1.06555 2.53598   4
 -10  -3 -12 6.52749 3.38313   1
  10  -3  12 1.34144 2.33698   2
 -10   3 -12 7.05853 3.18466   4
 -10   3 -12 -0.0182  1.9805   2
 -10   3 -12 -4.1683  2.6013   1
  11  -3  12 -0.9927  2.0666   2
 -11  -3 -12 1.71658 2.66204   4
 -11   3 -12 6.98871 3.94418   1
 -11   3 -12 3.36768 3.46290   4
 -11   3 -12 1.80753 2.66685   2
 -12  -3 -12 4.81733 3.67204   4
  12  -3  12 1.71627 3.21109   2
 -12   3 -12 -4.2919  3.0748   1
 -12   3 -12 6.47529 3.29423   2
 -13   3 -12 27.1081  7.3687   1
  13  -4 -12 15.6639  4.9174   2
 -13  -4  12 23.3988  5.9404   4
 -12  -4  12 4.38118 2.67997   4
  12  -4 -12 1.37767 2.62650   2
  11  -4 -12 -1.2523  2.1907   2
  10  -4 -12 18.7979  5.3160   1
  10  -4 -12 17.1692  4.4019   2
 -10   4  12 28.5158  5.4830   1
   9  -4 -12 26.7876  6.1838   1
  -9   4  12 41.8188  7.0542   1
   8  -4 -12 58.8548  8.5330   1
  -8   4  12 68.7166  8.8084   1
   7  -4 -12 52.7030  8.0609   1
  -7   4  12 55.8686  7.7523   1
   6  -4 -12 144.100  11.010   1
  -6   4  12 126.629   9.760   1
   5  -4 -12 64.6745  8.7097   1
  -5   4  12 64.2484  8.4529   1
   4  -4 -12 217.661  13.317   1
  -4   4  12 204.158  12.428   1
   3  -4 -12 228.408  13.709   1
   3   4 -12 231.760  10.883   1
  -3   4  12 214.672  13.105   1
   2  -4 -12 26.3863  5.2783   1
  -2   4  12 28.1735  5.7817   1
   2   4 -12 26.8680  6.2964   3
   2   4 -12 30.6510  5.0454   1
   1  -4 -12 4.07964 2.46023   1
   1   4 -12 4.68176 2.79741   3
  -1   4  12 1.40306 1.74729   1
   1   4 -12 8.96796 3.14097   1
   0  -4 -12 15.6076  3.8383   1
   0  -4 -12 14.7732  2.6642   4
   0   4  12 18.3295  4.5062   1
   0   4 -12 22.6386  4.6557   1
   0   4 -12 22.0647  5.3343   3
  -1  -4 -12 50.0576  4.4789   4
  -1  -4 -12 42.8798  6.8254   1
  -1   4 -12 46.8630  7.6590   3
  -1   4 -12 53.6521  7.1953   1
  -2  -4 -12 35.4341  6.4216   1
  -2  -4 -12 42.0704  5.2057   4
  -2   4 -12 40.5451  6.3837   1
  -2   4 -12 41.7337  7.4081   3
  -3  -4 -12 6.79454 2.52090   4
  -3  -4 -12 2.16708 2.96664   1
  -3   4 -12 8.30852 3.41443   3
  -3   4 -12 7.28687 3.18905   1
  -4  -4 -12 3.51522 2.75408   1
   4  -4  12 3.03117 1.68413   2
  -4  -4 -12 3.56795 2.21261   4
  -4   4 -12 -1.3050  2.0204   1
   5  -4  12 14.0318  3.5223   2
  -5  -4 -12 11.1312  4.1840   1
  -5  -4 -12 12.1413  3.7350   4
  -5   4 -12 16.1994  4.7546   1
   6  -4  12 0.82875 2.17108   2
  -6  -4 -12 0.15118 1.95488   4
  -6  -4 -12 2.99646 2.24720   1
  -6   4 -12 -0.9412  2.2132   1
   7  -4  12 -1.5135  1.6090   2
  -7  -4 -12 2.59485 2.49046   4
   7  -4  12 -0.2918  1.8667   2
  -7  -4 -12 2.35738 2.51621   1
  -7   4 -12 -1.3397  2.5576   1
   8  -4  12 14.1059  3.9828   2
   8  -4  12 6.35335 3.06566   2
  -8  -4 -12 8.01652 3.69296   1
  -8  -4 -12 7.20897 3.60806   4
  -8   4 -12 10.5348  3.9716   1
  -9  -4 -12 -1.4625  1.9509   1
   9  -4  12 -1.8122  1.9605   2
  -9  -4 -12 -1.1399  2.5265   4
   9  -4  12 2.48725 2.45247   2
  -9   4 -12 4.10602 5.01579   1
  -9   4 -12 -1.3420  1.0563   2
  10  -4  12 29.8455  5.7583   2
  10  -4  12 33.6385  5.9859   2
 -10  -4 -12 31.1473  6.8387   4
 -10   4 -12 35.3161  8.2100   1
 -10   4 -12 36.2581  4.2454   2
  11  -4  12 4.81596 3.43922   2
 -11  -4 -12 5.43208 3.59141   4
  11  -4  12 2.80259 3.28574   2
 -11   4 -12 -0.5688  3.2426   1
 -12   4 -12 4.29239 5.57084   1
  11  -5 -12 1.15099 3.87827   1
  10  -5 -12 92.7111 12.0973   1
 -10   5  12 97.0480 10.1461   1
   9  -5 -12 1.64361 3.60762   1
  -9   5  12 6.05719 3.15897   1
   8  -5 -12 1.25873 2.80310   1
  -8   5  12 11.2791  3.8698   1
   7  -5 -12 71.4732 10.2234   1
  -7   5  12 78.9600 10.0859   1
   6  -5 -12 1.82817 2.94633   1
  -6   5  12 5.12312 2.78804   1
   5  -5 -12 1.48135 2.69204   1
  -5   5  12 4.94918 2.92491   1
   4  -5 -12 2.47314 2.75387   1
  -4   5  12 2.16117 3.73111   1
   3  -5 -12 22.5049  5.4584   1
  -3   5  12 19.6485  5.3010   1
   2  -5 -12 13.3411  4.2012   1
   2   5 -12 11.1007  4.3465   3
   2   5 -12 11.9206  3.5099   1
  -2   5  12 2.18427 2.13894   1
   1  -5 -12 97.2604  9.2469   1
   1   5 -12 128.302  10.956   3
  -1   5  12 128.527  10.462   1
   1   5 -12 129.069   9.213   1
   0  -5 -12 286.190  16.527   1
   0   5 -12 305.431  17.192   3
   0   5 -12 276.293  14.344   1
   0   5  12 286.812  15.524   1
  -1  -5 -12 66.6740  9.0903   1
   1   5  12 75.8983  9.3046   1
  -1   5 -12 72.8788  9.7712   3
  -1   5 -12 53.2739  7.7269   1
  -2  -5 -12 85.0435  9.1682   1
  -2  -5 -12 91.6048  6.8405   4
  -2   5 -12 78.8139 10.6172   3
  -2   5 -12 89.9295  8.7902   1
  -3  -5 -12 66.5757  8.7032   1
  -3  -5 -12 65.0257  6.1881   4
  -3   5 -12 57.9204  8.5924   1
  -3   5 -12 38.6161  7.7139   3
  -4  -5 -12 175.394  10.516   4
  -4  -5 -12 155.268  11.974   1
  -4   5 -12 166.118  12.364   1
  -4   5 -12 163.114  13.249   3
  -5  -5 -12 191.965  13.126   1
  -5  -5 -12 206.442  12.160   4
  -5   5 -12 201.832  14.057   1
  -5   5 -12 183.572  14.201   3
  -6  -5 -12 28.8784  6.0095   1
  -6  -5 -12 17.4840  4.7771   4
  -6   5 -12 14.6136  5.2760   1
  -7  -5 -12 71.5649  9.0254   4
  -7  -5 -12 66.1442  8.8045   1
  -7   5 -12 56.2662  9.6351   1
  -8  -5 -12 170.974  12.752   4
  -8  -5 -12 189.025  12.755   1
  -8   5 -12 154.785  13.593   1
   9  -5  12 -1.5922  2.2772   2
  -9  -5 -12 1.95053 3.35354   4
  -9   5 -12 6.43956 4.86558   1
 -10  -5 -12 35.3467  7.6489   4
  10  -5  12 36.3660  6.6446   2
  10  -5  12 27.6558  5.7482   2
 -10   5 -12 23.4638  9.1073   1
  10  -6 -12 61.2734 10.7622   1
 -10   6  12 69.0060 10.3083   1
   9  -6 -12 11.8341  5.7176   1
  -9   6  12 23.7990  5.7571   1
   8  -6 -12 38.4496  8.3927   1
  -8   6  12 62.2777 10.0835   1
   7  -6 -12 63.9317 10.5063   1
  -7   6  12 56.9578  9.3245   1
   6  -6 -12 146.045  13.413   1
  -6   6  12 142.681  12.913   1
   5  -6 -12 68.7417 10.5247   1
  -5   6  12 79.4002 11.0473   1
   4  -6 -12 117.427  11.640   1
  -4   6  12 123.507  11.659   1
   3  -6 -12 35.7479  7.4468   1
  -3   6  12 13.1676  4.0725   1
   2  -6 -12 49.7947  8.3447   1
  -2   6  12 68.3888  9.7308   1
   1  -6 -12 40.0932  8.2471   1
  -1   6  12 54.1772  8.5471   1
   1   6 -12 55.1824  9.2652   3
   1   6 -12 58.4168  8.1875   1
   0  -6 -12 254.564  16.471   1
   0   6  12 254.580  15.551   1
   0   6 -12 223.949  15.906   3
   0   6 -12 252.972  14.676   1
  -1  -6 -12 56.2226  9.2408   1
  -1   6 -12 34.1897  7.5131   3
  -1   6 -12 40.4898  7.2942   1
   1   6  12 41.6463  7.6411   1
  -2  -6 -12 32.8655  6.2906   1
  -2   6 -12 34.2339  7.1175   1
  -2   6 -12 32.5884  7.6349   3
  -3  -6 -12 60.8420  9.1849   1
  -3   6 -12 43.6434  8.3734   3
  -3   6 -12 44.0787  8.1883   1
  -4  -6 -12 3.36838 2.68561   1
  -4   6 -12 2.11900 3.26017   1
  -4   6 -12 -0.7815  2.4170   3
  -5  -6 -12 78.9914 10.3119   1
  -5  -6 -12 68.8135  8.6296   4
  -5   6 -12 63.2899 10.3658   3
  -5   6 -12 71.7745 10.7971   1
  -6  -6 -12 42.0156  7.4345   1
  -6  -6 -12 17.5460  4.9992   4
  -6   6 -12 27.8028  7.1914   3
  -6   6 -12 25.7824  6.8597   1
  -7  -6 -12 3.13574 3.26738   4
  -7   6 -12 -2.9627  2.2743   3
  -7   6 -12 0.57966 3.02361   1
  -8  -6 -12 10.8275  4.6414   4
  -8   6 -12 20.1529  6.0235   3
  -8   6 -12 13.9892  5.5822   1
  -9  -6 -12 1.94198 4.09801   4
   7  -7 -12 5.16062 4.83869   1
  -7   7  12 6.57066 6.30053   1
   6  -7 -12 6.23332 4.92793   1
  -6   7  12 11.6113  6.5446   1
   5  -7 -12 43.6421  9.3876   1
  -5   7  12 37.1071  8.9292   1
   4  -7 -12 26.7991  7.2244   1
  -4   7  12 15.2509  4.2266   1
   3  -7 -12 13.3221  4.5618   1
  -3   7  12 13.2408  5.0285   1
   2  -7 -12 0.28886 5.33260   1
  -2   7  12 -0.5881  3.3448   1
   1  -7 -12 -7.2136  2.6264   1
  -1   7  12 10.5185  4.9409   1
   0  -7 -12 86.0169 12.2140   1
   0   7  12 88.9196 11.7511   1
   0   7 -12 87.9413  9.3110   1
   0   7 -12 75.6520 11.6232   3
  -1  -7 -12 0.90956 2.07895   1
  -1   7 -12 -0.1234  2.8417   3
   1   7  12 0.87627 3.58339   1
  -1   7 -12 0.52823 3.25695   1
  -2  -7 -12 11.9381  4.6155   1
  -2   7 -12 17.8761  5.7598   3
  -2   7 -12 14.6631  5.5450   1
  -3  -7 -12 12.8305  4.3770   1
  -3   7 -12 10.7202  4.9645   3
  -3   7 -12 1.59058 3.76944   1
  -4  -7 -12 26.6049  6.4933   1
  -4   7 -12 14.9072  6.1685   3
  -4   7 -12 16.9392  5.9675   1
  -5  -7 -12 249.899  16.671   1
  -5   7 -12 232.996  17.283   1
  -5   7 -12 186.213  16.392   3
  -6   7 -12 9.12346 5.40472   3
  -6   7 -12 25.2737  7.5825   1
 -15   0  13 1.22684 2.92220   2
  14   0 -13 -2.3685  1.6625   2
 -14   0  13 1.73154 2.28229   2
  13   0 -13 6.85009 1.97037   2
 -13   0  13 -0.2304  1.9751   2
 -12   0  13 0.60808 1.81080   2
  12   0 -13 0.85767 1.99479   2
  11   0 -13 5.27946 1.97190   2
 -11   0  13 0.13304 2.01022   2
 -10   0  13 -0.1389  1.4450   2
  10   0 -13 0.13448 1.14594   2
   9   0 -13 1.05073 1.07087   2
  -9   0  13 0.45859 1.42655   2
  -8   0  13 -0.1651  1.1386   2
   8   0 -13 1.04889 1.12395   2
  -7   0  13 -0.0106  1.2237   2
   7   0 -13 -0.0221  1.1108   2
   6   0 -13 0.16566 1.42668   1
  -6   0  13 0.15974 1.17442   2
   6   0 -13 -0.3391  0.9417   2
   5   0 -13 0.38598 1.04187   2
  -5   0  13 -0.2507  1.0050   2
   5   0 -13 -0.5509  1.4114   1
   4   0 -13 -0.0728  0.9758   2
   4   0 -13 1.00612 1.66904   1
  -4   0  13 -0.0708  1.0947   2
   3   0 -13 0.98158 1.19471   2
  -3   0  13 0.73737 1.46568   2
   3   0 -13 1.74889 1.54115   1
   2   0 -13 2.52132 1.62623   2
   2   0 -13 -0.8203  1.3557   1
   2   0 -13 -1.2109  1.0045   3
  -2   0  13 -1.1300  1.0432   2
  -1   0  13 1.79596 1.44017   2
   1   0 -13 2.04924 1.20710   3
   1   0 -13 1.91770 2.44207   1
   0   0 -13 0.66084 1.07468   3
   0   0  13 0.81738 0.89176   2
   0   0 -13 -0.4161  2.0220   1
   0   0 -13 -0.3083  1.2842   4
   0   0 -13 -0.9554  0.8241   2
  -1   0 -13 4.09968 2.41221   1
  -1   0 -13 0.94115 0.61978   2
  -1   0 -13 -0.2921  1.1658   4
   1   0  13 0.45984 0.83568   2
   2   0  13 -0.1488  0.9358   2
  -2   0 -13 0.57506 2.27830   1
  -2   0 -13 -0.7792  0.9935   4
  -2   0 -13 1.25402 0.89674   2
   3   0  13 0.92924 1.03992   2
  -3   0 -13 0.73073 1.37888   2
  -3   0 -13 -1.4070  2.2728   1
  -3   0 -13 -0.2200  1.0443   4
  -4   0 -13 0.20218 2.22145   1
   4   0  13 -1.3810  0.9491   2
  -4   0 -13 -0.4709  1.0272   4
  -5   0 -13 2.21269 3.70524   1
   5   0  13 -0.6689  1.0190   2
  -5   0 -13 -0.4307  1.2158   2
  -5   0 -13 1.24182 1.70039   4
  -6   0 -13 -1.2672  1.0337   2
   6   0  13 -0.0964  1.2058   2
  -6   0 -13 -0.1977  3.5836   1
   7   0  13 0.81574 1.33366   2
  -7   0 -13 -1.3844  1.4346   4
  -7   0 -13 -0.6838  1.4782   2
  -7   0 -13 2.04678 3.57573   1
  -8   0 -13 -0.8799  2.7203   1
  -8   0 -13 -0.0542  1.7062   2
  -8   0 -13 -1.6006  1.3490   4
   8   0  13 -0.7601  0.8959   2
  -9   0 -13 1.41060 3.33678   1
   9   0  13 1.34591 1.09725   2
  -9   0 -13 0.58773 1.78556   2
  -9   0 -13 -1.1681  1.4985   4
  10   0  13 -0.5382  1.3187   2
 -10   0 -13 -0.0364  2.2486   4
 -10   0 -13 -0.2068  2.1226   2
 -10   0 -13 -1.9905  2.8782   1
 -11   0 -13 -5.9139  2.6829   1
 -11   0 -13 0.48852 2.96221   4
 -11   0 -13 -1.4092  2.1358   2
 -12   0 -13 6.28831 3.90456   1
 -12   0 -13 -0.0921  2.6515   2
 -12   0 -13 1.78150 2.42571   4
 -13   0 -13 -0.8803  2.6683   2
 -13   0 -13 2.62065 2.80116   4
 -13   0 -13 -9.8168  3.0444   1
 -15  -1  13 16.8763  5.3014   2
 -14  -1  13 12.9354  3.9778   2
  14  -1 -13 14.0919  3.7972   2
 -14   1  13 16.8557  4.6624   2
 -13  -1  13 0.25318 2.15643   2
 -13   1  13 -1.3361  1.9605   2
 -12  -1  13 32.5398  5.4974   2
  12  -1 -13 40.3060  5.5533   2
 -12   1  13 35.4329  5.6299   2
 -11  -1  13 57.4920  6.9178   2
  11  -1 -13 60.0992  5.7306   2
 -11   1  13 57.6673  5.7982   2
  11   1 -13 58.9756  3.9468   2
  10  -1 -13 1.42227 1.79309   2
 -10  -1  13 0.31355 1.46588   2
  10   1 -13 2.63168 1.22326   2
 -10   1  13 1.65138 1.88418   2
  -9  -1  13 95.6826  7.0057   2
   9  -1 -13 101.112   7.203   2
   9   1 -13 100.203   5.409   2
  -9   1  13 102.930   7.090   2
   8  -1 -13 107.044   7.303   2
  -8  -1  13 114.049   7.411   2
   8   1 -13 124.475   6.310   2
  -8   1  13 128.125   7.473   2
   7  -1 -13 62.1031  5.3568   1
   7  -1 -13 64.7130  5.5562   2
  -7  -1  13 63.2398  5.3843   2
   7   1 -13 62.8018  4.3742   2
  -7   1  13 62.2059  4.9774   2
  -6  -1  13 101.569   6.496   2
   6  -1 -13 98.1262  6.6623   2
   6  -1 -13 106.473   7.154   1
  -6   1  13 104.475   6.170   2
   6   1 -13 96.8287  5.4476   2
  -5  -1  13 4.99580 1.85413   2
   5  -1 -13 5.41784 2.36905   1
   5  -1 -13 5.55514 2.04668   2
   5   1 -13 5.75568 2.36104   1
   5   1 -13 7.24696 1.67019   2
  -5   1  13 2.89691 1.40603   2
   4  -1 -13 3.46607 1.49869   1
  -4  -1  13 2.43685 1.35662   2
   4  -1 -13 4.10434 1.60771   2
   4   1 -13 1.54928 1.05107   2
  -4   1  13 4.88829 1.68388   2
   4   1 -13 7.11893 2.64554   1
   3  -1 -13 229.744  11.006   1
  -3  -1  13 242.592   9.724   2
   3  -1 -13 233.900   9.829   2
   3   1 -13 229.851   9.100   2
   3   1 -13 243.551  10.570   1
  -3   1  13 216.335   8.343   2
   2  -1 -13 294.074  12.973   1
   2  -1 -13 288.031  11.097   2
  -2  -1  13 284.812  10.708   2
  -2   1  13 285.598   9.558   2
   2   1 -13 292.896  11.815   3
   2   1 -13 303.914  12.285   1
   2   1 -13 294.356  10.626   2
   1  -1 -13 15.0022  3.7261   1
   1  -1 -13 20.2731  3.4457   4
  -1  -1  13 17.7966  2.9060   2
   1  -1 -13 21.8945  2.0892   3
   1  -1 -13 9.31601 2.44214   2
   1   1 -13 19.2209  3.9690   1
   1   1 -13 21.0131  3.1518   2
   1   1 -13 14.0118  3.1299   3
  -1   1  13 20.7670  2.6135   2
   0  -1  13 86.0049  5.5382   2
   0  -1 -13 83.1794  4.3705   3
   0  -1 -13 88.2649  5.9351   4
   0  -1 -13 89.8046  7.0617   1
   0  -1 -13 87.8351  5.6123   2
   0   1  13 83.0678  4.2484   2
   0   1 -13 69.9832  6.0021   3
   0   1 -13 90.0935  7.2654   1
   0   1 -13 81.3493  5.4752   2
  -1  -1 -13 2.37221 1.27410   2
  -1  -1 -13 -0.2050  1.9111   1
  -1  -1 -13 -0.4680  0.6481   4
   1  -1  13 -2.2500  0.9558   2
  -1   1 -13 0.16409 0.98644   4
  -1   1 -13 0.63994 1.10213   2
   1   1  13 0.50815 0.78199   2
  -1   1 -13 0.28146 2.54690   1
  -2  -1 -13 15.3382  3.3542   4
  -2  -1 -13 9.66945 3.50837   1
  -2  -1 -13 13.4606  2.7410   2
   2  -1  13 10.0982  2.3752   2
   2   1  13 9.57532 1.66333   2
  -2   1 -13 9.09270 2.81029   4
  -2   1 -13 12.9366  3.9277   1
  -2   1 -13 9.73771 2.31790   2
  -3  -1 -13 64.7391  5.6865   4
   3  -1  13 60.1457  4.8407   2
  -3  -1 -13 73.4760  5.3540   2
   3   1  13 64.7049  3.3239   2
  -3   1 -13 62.3143  5.0776   2
  -3   1 -13 75.7684  6.3556   4
  -3   1 -13 61.8202  6.7370   1
  -4  -1 -13 140.107   8.692   4
  -4  -1 -13 155.357   8.297   2
   4  -1  13 162.568   8.059   2
  -4  -1 -13 156.906  10.709   1
  -4   1 -13 150.916   8.279   2
  -4   1 -13 142.041   9.072   4
   4   1  13 158.151   5.203   2
  -4   1 -13 168.821  10.837   1
   5  -1  13 7.25821 2.36924   2
  -5  -1 -13 9.62521 2.54761   2
  -5  -1 -13 11.8191  3.2649   4
  -5  -1 -13 11.1796  4.6323   1
  -5   1 -13 9.08948 2.74480   2
   5   1  13 9.08476 1.22560   2
  -5   1 -13 7.96480 3.38283   1
  -5   1 -13 16.6651  3.8670   4
  -6  -1 -13 88.2334  8.7793   1
   6  -1  13 86.5454  6.0050   2
  -6  -1 -13 82.8561  7.2319   4
  -6  -1 -13 107.053   7.109   2
  -6   1 -13 80.9562  6.5317   2
  -6   1 -13 82.7281  8.7956   1
  -6   1 -13 82.7878  7.2186   4
   7  -1  13 159.477   8.458   2
  -7  -1 -13 167.463  11.609   1
  -7  -1 -13 160.156   9.555   2
  -7  -1 -13 153.549  10.231   4
  -7   1 -13 164.025   9.742   2
  -7   1 -13 173.412  10.862   4
  -7   1 -13 169.098  12.203   1
  -8  -1 -13 3.87709 2.56360   2
  -8  -1 -13 5.79176 3.38029   1
   8  -1  13 5.84693 2.24274   2
  -8  -1 -13 2.87549 2.45615   4
  -8   1 -13 1.70560 4.36122   1
  -8   1 -13 5.49035 2.80727   4
  -8   1 -13 2.83372 2.19915   2
  -9  -1 -13 32.6338  5.7367   4
   9  -1  13 34.2918  4.7198   2
  -9  -1 -13 44.6015  6.3367   2
  -9  -1 -13 39.2245  7.2929   1
  -9   1 -13 37.5230  5.9837   2
  -9   1 -13 32.5323  6.5888   1
  -9   1 -13 43.5657  6.9260   4
 -10  -1 -13 47.8288  7.9184   1
 -10  -1 -13 50.2766  7.4364   4
  10  -1  13 54.0966  5.2531   2
 -10   1 -13 50.5010  7.1104   2
 -10   1 -13 49.1550  7.4852   4
 -10   1 -13 70.6720  9.8479   1
  11  -1  13 3.84844 2.27966   2
 -11  -1 -13 -4.8434  3.2379   1
 -11  -1 -13 6.06344 3.12298   4
 -11   1 -13 2.30117 2.50568   4
 -11   1 -13 2.46804 2.41898   2
 -12  -1 -13 35.1287  6.9083   1
 -12  -1 -13 33.9126  6.8382   4
  12  -1  13 27.6636  4.3904   2
 -12   1 -13 35.2427  6.4666   2
 -12   1 -13 34.0083  6.3927   4
 -12   1 -13 38.7193  7.9887   1
  13  -1  13 -0.7361  2.2560   2
 -13  -1 -13 1.91439 4.16472   4
 -13   1 -13 -0.3930  3.0827   2
 -13   1 -13 4.53736 3.26303   4
 -13   1 -13 -3.4354  2.9482   1
  14  -2 -13 -0.5466  2.5446   2
 -14   2  13 2.82116 2.65098   2
 -13  -2  13 3.55119 3.59156   4
  13  -2 -13 1.57678 2.24814   2
 -13   2  13 1.44446 1.98259   2
  12  -2 -13 105.308   8.388   2
 -12  -2  13 111.205   9.765   4
 -12   2  13 114.692   8.039   2
  11  -2 -13 4.85115 2.71270   2
 -11   2  13 3.94773 2.40360   2
  10  -2 -13 0.94779 1.74420   2
 -10   2  13 -0.4405  1.3396   2
  -9  -2  13 9.56962 2.97976   2
   9  -2 -13 4.57838 2.44285   2
  -9   2  13 7.51149 2.10209   2
  -9   2  13 5.32669 2.63029   1
   8  -2 -13 45.3895  6.0285   1
  -8  -2  13 52.6278  5.0254   2
   8  -2 -13 48.2530  6.0294   2
  -8   2  13 53.8234  4.5001   2
  -8   2  13 47.5929  6.0968   1
   7  -2 -13 126.533   8.183   2
  -7  -2  13 157.252   8.235   2
   7  -2 -13 139.569   9.049   1
  -7   2  13 141.205   8.785   1
  -7   2  13 138.763   7.080   2
   6  -2 -13 458.960  17.607   1
   6  -2 -13 471.623  16.445   2
  -6  -2  13 452.736  15.373   2
  -6   2  13 440.937  16.783   1
  -6   2  13 457.828  13.753   2
  -5  -2  13 93.3493  6.3613   2
   5  -2 -13 101.711   6.604   2
   5  -2 -13 96.7590  7.3244   1
  -5   2  13 95.9768  7.3145   1
   5   2 -13 104.045   4.009   2
  -5   2  13 101.531   5.212   2
  -4  -2  13 7.71804 2.40742   2
   4  -2 -13 6.36210 2.65521   1
   4  -2 -13 11.3386  2.5649   2
   4   2 -13 13.0212  1.7947   2
  -4   2  13 12.9676  1.9571   2
   4   2 -13 12.2218  2.9503   1
   3  -2 -13 768.726  21.319   2
   3  -2 -13 750.220  24.210   1
  -3  -2  13 769.517  20.963   2
   3   2 -13 751.874  17.782   2
  -3   2  13 736.435  16.818   2
   3   2 -13 751.468  21.532   1
   2  -2 -13 54.3667  4.5845   2
   2  -2 -13 56.6182  4.4184   4
   2  -2 -13 71.6576  6.4176   1
  -2  -2  13 62.6735  4.5707   2
  -2   2  13 58.2654  2.2163   2
   2   2 -13 59.6545  5.4320   1
   2   2 -13 56.2307  3.6621   2
   2   2 -13 50.8110  5.1836   3
   1  -2 -13 14.2087  2.5275   2
   1  -2 -13 8.58360 2.81675   1
   1  -2 -13 10.4188  2.2482   4
  -1  -2  13 11.9401  2.5616   2
   1   2 -13 11.7414  3.0263   3
   1   2 -13 9.66050 1.98120   2
   1   2 -13 9.60829 3.06337   1
   0  -2 -13 330.362  14.797   1
   0  -2  13 303.002  11.497   2
   0  -2 -13 328.125  11.655   2
   0  -2 -13 309.636  11.727   4
   0   2 -13 330.765  13.914   1
   0   2 -13 328.366  10.579   2
   0   2 -13 341.362  14.364   3
  -1  -2 -13 281.638  14.006   1
  -1  -2 -13 309.212  11.192   2
  -1  -2 -13 291.551  11.685   4
   1  -2  13 331.505  11.855   2
  -1   2 -13 306.977  13.892   1
  -1   2 -13 317.113  14.139   3
  -1   2 -13 318.039  10.792   2
  -2  -2 -13 795.421  20.788   2
   2  -2  13 724.903  20.860   2
  -2  -2 -13 784.569  22.151   4
  -2   2 -13 760.411  20.322   2
  -2   2 -13 738.166  24.761   1
   3  -2  13 190.157   9.001   2
  -3  -2 -13 176.171   9.499   4
  -3  -2 -13 183.609  11.464   1
  -3   2 -13 189.930  11.508   1
  -3   2 -13 192.902  10.750   4
  -3   2 -13 177.708   8.345   2
  -4  -2 -13 108.023   7.624   4
  -4  -2 -13 105.708   9.286   1
   4  -2  13 112.808   6.992   2
  -4   2 -13 116.711   9.437   1
  -4   2 -13 114.684   8.331   4
  -4   2 -13 113.439   6.807   2
  -5  -2 -13 632.387  21.497   4
   5  -2  13 641.826  19.956   2
  -5  -2 -13 634.810  23.984   1
  -5   2 -13 652.860  24.431   1
  -5   2 -13 671.565  20.042   2
  -5   2 -13 674.943  22.793   4
  -6  -2 -13 694.650  23.626   4
  -6  -2 -13 710.181  25.870   1
   6  -2  13 711.054  21.827   2
  -6   2 -13 746.364  22.194   2
  -6   2 -13 749.302  25.042   4
   7  -2  13 1.88093 1.90578   2
  -7  -2 -13 -0.6296  1.7490   4
  -7  -2 -13 -1.7872  2.2154   1
  -7   2 -13 -0.3854  1.4174   2
  -7   2 -13 1.07446 1.92080   4
  -7   2 -13 -4.9957  2.2426   1
  -8  -2 -13 126.325  10.513   1
  -8  -2 -13 129.701   9.897   4
   8  -2  13 140.477   8.687   2
  -8   2 -13 143.743  11.671   1
  -8   2 -13 119.628   8.321   2
  -8   2 -13 121.264   9.580   4
   9  -2  13 39.6719  5.4720   2
  -9  -2 -13 43.0166  6.9214   4
  -9  -2 -13 35.8443  6.1848   1
  -9   2 -13 36.0792  7.5255   1
  -9   2 -13 40.4347  5.9081   2
  -9   2 -13 33.2249  6.1176   4
  10  -2  13 -0.2565  1.7402   2
 -10  -2 -13 -8.4098  3.1749   1
 -10  -2 -13 -0.1467  2.3361   4
 -10   2 -13 -0.3252  1.7354   2
 -10   2 -13 1.08395 1.60524   4
 -10   2 -13 -1.4244  2.2134   1
  11  -2  13 78.9411  7.0945   2
 -11  -2 -13 75.6503  9.8818   4
 -11  -2 -13 82.2271  8.6345   1
 -11   2 -13 88.7240 10.4286   4
 -11   2 -13 95.1898  9.9744   1
 -11   2 -13 77.5741  7.5486   2
 -12  -2 -13 17.2332  5.4061   4
  12  -2  13 9.88160 3.31443   2
 -12   2 -13 0.39683 4.32055   1
 -12   2 -13 3.33369 2.78359   2
 -12   2 -13 14.2062  4.8875   4
  13  -2  13 11.2699  4.0946   2
 -13   2 -13 15.5219  6.2830   1
 -13   2 -13 25.5284  6.0192   4
 -14  -3  13 8.85964 4.43245   4
 -14   3  13 8.62798 3.52366   2
  13  -3 -13 15.5886  4.4720   2
 -13  -3  13 21.1928  5.8128   4
 -13   3  13 3.60444 3.29599   2
  12  -3 -13 13.5919  3.9657   2
 -12   3  13 17.5431  3.6352   2
  11  -3 -13 291.435  14.490   2
 -11   3  13 283.275  11.014   2
  10  -3 -13 131.845   9.409   2
 -10   3  13 127.708   6.591   2
   9  -3 -13 193.495  11.076   2
   9  -3 -13 218.828  12.994   1
  -9   3  13 230.054  12.116   1
  -9   3  13 193.414   7.707   2
   8  -3 -13 536.874  19.327   2
   8  -3 -13 555.508  21.790   1
  -8   3  13 553.067  20.712   1
  -8   3  13 540.247  13.618   2
   7  -3 -13 2.32887 2.23910   1
   7  -3 -13 1.80841 1.86142   2
  -7   3  13 8.32063 2.98922   1
   6  -3 -13 94.1353  6.5650   2
   6  -3 -13 84.3552  7.8279   1
  -6   3  13 96.8942  7.9520   1
   5  -3 -13 135.068   9.638   1
   5  -3 -13 151.534   7.502   2
  -5   3  13 107.344   8.587   1
   4  -3 -13 6.74048 2.89420   1
  -4   3  13 8.17880 2.94440   1
  -3  -3  13 1541.23   36.13   2
   3  -3 -13 1538.50   42.53   1
  -3   3  13 1555.47   41.33   1
   3   3 -13 1574.68   38.16   1
  -2  -3  13 251.014   9.759   2
   2  -3 -13 243.959   9.126   4
   2  -3 -13 232.366  12.854   1
   2   3 -13 261.082  13.610   3
   2   3 -13 240.499  11.155   1
  -2   3  13 231.505  12.508   1
   1  -3 -13 60.1043  4.4512   4
  -1  -3  13 60.6194  4.5325   2
   1  -3 -13 63.1358  6.6228   1
   1   3 -13 54.3687  5.6288   1
   1   3 -13 58.2069  7.5973   3
   0  -3 -13 36.2434  4.2556   4
   0  -3 -13 32.7377  5.7004   1
   0  -3  13 35.3630  3.5577   2
   0   3 -13 35.9994  5.6127   1
   0   3 -13 24.1649  5.2990   3
  -1  -3 -13 5.17481 2.27492   1
  -1  -3 -13 6.77442 2.21051   4
   1  -3  13 7.77404 2.40566   2
  -1   3 -13 7.46521 1.19401   2
  -1   3 -13 5.80824 2.62008   3
  -1   3 -13 9.82857 3.43418   1
  -2  -3 -13 237.701  13.719   1
   2  -3  13 249.131  10.540   2
  -2  -3 -13 254.233  11.152   4
  -2   3 -13 234.976  12.974   1
  -2   3 -13 236.453  13.519   3
  -2   3 -13 246.944   7.683   2
   3  -3  13 26.6975  4.1667   2
  -3  -3 -13 25.1382  5.9021   1
  -3  -3 -13 27.6664  4.5460   4
  -3   3 -13 25.9690  5.4325   1
  -3   3 -13 34.8679  2.9003   2
  -4  -3 -13 187.968  10.408   4
   4  -3  13 192.464   9.652   2
  -4  -3 -13 186.002  12.051   1
  -4   3 -13 182.305  12.024   1
  -4   3 -13 186.208   7.723   2
  -5  -3 -13 24.6906  4.6367   4
   5  -3  13 13.5556  3.2120   2
  -5  -3 -13 31.2421  5.9228   1
  -5   3 -13 20.0317  3.2114   2
  -5   3 -13 25.5485  5.9108   1
   6  -3  13 2.28064 2.23707   2
  -6  -3 -13 2.32442 2.23684   4
  -6  -3 -13 2.29706 2.68252   1
  -6   3 -13 6.23281 2.95286   4
  -6   3 -13 6.07659 2.14076   2
  -6   3 -13 2.01774 2.80398   1
  -7  -3 -13 3.70972 2.40650   4
   7  -3  13 4.79847 2.75182   2
  -7  -3 -13 7.46653 3.93885   1
  -7   3 -13 5.69128 2.17191   2
  -7   3 -13 12.4687  3.6033   4
  -7   3 -13 3.67712 2.53412   1
  -8  -3 -13 1.28208 2.22818   4
  -8  -3 -13 5.13503 2.52377   1
   8  -3  13 0.84039 2.13976   2
  -8   3 -13 10.0395  4.4236   1
  -8   3 -13 1.52787 1.79882   4
  -8   3 -13 -0.4024  1.6345   2
  -9  -3 -13 8.58148 3.59095   4
  -9  -3 -13 24.5812  6.2350   1
   9  -3  13 6.49174 3.10933   2
  -9   3 -13 10.3659  4.5135   1
  -9   3 -13 11.7854  3.1956   2
  -9   3 -13 13.7775  4.3338   4
 -10  -3 -13 170.021  12.050   1
 -10  -3 -13 159.399  12.224   4
  10  -3  13 157.518  10.470   2
 -10   3 -13 165.078   9.911   2
 -10   3 -13 164.397  13.791   1
 -10   3 -13 159.909  11.833   4
  11  -3  13 278.354  14.451   2
 -11  -3 -13 279.701  16.894   4
 -11   3 -13 310.181  14.328   2
 -11   3 -13 294.797  18.597   1
 -11   3 -13 354.305  17.903   4
 -12  -3 -13 55.7122  9.1386   4
  12  -3  13 52.3491  7.3924   2
 -12   3 -13 41.6079  9.4552   1
 -12   3 -13 48.8796  6.9060   2
  13  -4 -13 7.55122 4.34550   2
 -13  -4  13 7.16673 3.76443   4
 -12  -4  13 32.5407  7.3341   4
  12  -4 -13 36.1368  6.3118   2
  11  -4 -13 146.554  10.432   2
  10  -4 -13 14.7149  4.3428   2
  10  -4 -13 13.0477  5.1190   1
 -10   4  13 16.7247  4.4861   1
   9  -4 -13 1.65965 3.27060   1
  -9   4  13 1.52972 3.14172   1
   8  -4 -13 16.9051  5.2008   1
  -8   4  13 19.6998  5.0989   1
   7  -4 -13 33.6633  6.6151   1
  -7   4  13 23.8678  5.7741   1
   6  -4 -13 9.16446 3.69176   1
  -6   4  13 6.46925 2.86273   1
   5  -4 -13 51.8121  7.8056   1
  -5   4  13 59.4226  7.7554   1
   4  -4 -13 3.49771 2.56726   1
  -4   4  13 0.39133 2.60853   1
   3  -4 -13 499.078  21.428   1
  -3   4  13 485.030  20.580   1
   3   4 -13 506.390  17.551   1
   2  -4 -13 333.793  16.968   1
   2   4 -13 344.871  14.575   1
  -2   4  13 352.683  16.721   1
   2   4 -13 333.633  17.412   3
   1  -4 -13 46.6737  7.2132   1
   1   4 -13 39.5064  7.3668   3
   1   4 -13 37.0363  5.7319   1
   0  -4 -13 0.04901 1.09339   1
   0  -4 -13 -0.8573  1.2882   4
   0   4 -13 4.53199 3.56293   3
   0   4 -13 0.32370 1.76641   1
  -1  -4 -13 1.15257 1.57696   4
  -1  -4 -13 0.66791 2.97908   1
  -1   4 -13 2.45458 2.48270   3
  -1   4 -13 1.48321 2.26347   1
  -2  -4 -13 199.861  13.308   1
  -2  -4 -13 211.789  10.274   4
  -2   4 -13 194.620  12.279   1
  -2   4 -13 194.777  13.184   3
  -3  -4 -13 159.635   9.348   4
  -3  -4 -13 158.162  11.609   1
  -3   4 -13 157.303  11.234   1
  -3   4 -13 155.475  11.866   3
   4  -4  13 386.892  15.034   2
  -4  -4 -13 407.664  19.111   1
  -4  -4 -13 389.488  16.081   4
   4  -4  13 387.406  15.018   2
  -4   4 -13 369.535  18.581   1
  -5  -4 -13 558.801  20.723   4
  -5  -4 -13 525.783  22.938   1
   5  -4  13 570.722  19.441   2
   5  -4  13 554.697  19.226   2
  -5   4 -13 569.307  24.104   1
   6  -4  13 0.54888 1.90327   2
  -6  -4 -13 3.74713 2.62728   4
   6  -4  13 1.16934 2.19497   2
  -6   4 -13 1.20743 2.50658   1
  -7  -4 -13 5.99280 3.27278   4
   7  -4  13 8.47896 3.33802   2
   7  -4  13 7.40228 3.30407   2
  -7  -4 -13 10.5935  3.5150   1
  -7   4 -13 7.78155 4.05036   1
  -8  -4 -13 47.3193  8.0766   1
  -8  -4 -13 54.6963  7.9712   4
   8  -4  13 47.3669  6.7422   2
   8  -4  13 54.0624  7.0266   2
  -8   4 -13 33.3935  7.0818   1
  -9  -4 -13 100.559   9.328   1
  -9  -4 -13 96.5174  9.4513   4
   9  -4  13 87.7638  8.1002   2
   9  -4  13 98.2715  8.4979   2
  -9   4 -13 89.8853 12.1484   1
 -10  -4 -13 180.347  13.580   4
  10  -4  13 192.316  12.164   2
 -10   4 -13 201.320  15.842   1
  11  -4  13 12.9345  5.0047   2
 -11  -4 -13 22.4343  6.0495   4
 -11   4 -13 26.6417  7.9698   1
  11  -5 -13 63.8316 10.3993   1
 -11   5  13 66.7334  9.6285   1
  10  -5 -13 4.33543 4.32729   1
 -10   5  13 14.1133  4.3192   1
   9  -5 -13 33.6799  7.6322   1
  -9   5  13 46.5715  8.1172   1
   8  -5 -13 -1.0205  2.8916   1
  -8   5  13 7.23499 3.61964   1
   7  -5 -13 0.83333 3.10613   1
  -7   5  13 5.38980 4.13344   1
   6  -5 -13 95.4250  9.9605   1
  -6   5  13 106.302   9.867   1
   5  -5 -13 7.84183 3.79622   1
  -5   5  13 13.6256  5.1876   1
   4  -5 -13 30.6466  6.6784   1
  -4   5  13 22.4334  5.9392   1
   3  -5 -13 13.3505  4.5742   1
  -3   5  13 25.4575  6.4281   1
   2  -5 -13 6.86678 3.48763   1
   2   5 -13 12.5735  4.8421   3
   2   5 -13 9.31303 3.40341   1
  -1   5  13 59.4327  8.3401   1
   1   5 -13 64.1140  6.8853   1
   1   5 -13 60.9289  9.0908   3
   0  -5 -13 43.1030  8.1311   1
   0   5  13 41.5059  7.2449   1
   0   5 -13 44.1751  7.0078   1
   0   5 -13 45.3580  8.0001   3
  -1  -5 -13 4.37219 4.06704   1
  -1   5 -13 3.12309 2.87695   1
  -1   5 -13 4.85090 3.30399   3
  -2  -5 -13 1.71759 3.14881   1
  -2   5 -13 -1.1891  2.1925   3
  -2   5 -13 2.47328 2.87050   1
  -3  -5 -13 27.2211  6.0445   1
  -3  -5 -13 10.6655  3.2602   4
  -3   5 -13 22.1006  5.8371   3
  -3   5 -13 18.2508  5.2499   1
  -4  -5 -13 8.89303 3.52139   1
  -4  -5 -13 15.0683  4.0172   4
  -4   5 -13 13.4320  4.8545   1
  -4   5 -13 16.7888  5.2259   3
  -5  -5 -13 93.2987  8.0623   4
  -5  -5 -13 85.0951  9.1252   1
  -5   5 -13 97.1714 12.7263   3
  -5   5 -13 82.9056 10.9808   1
  -6  -5 -13 23.5892  5.1453   1
  -6   5 -13 25.1427  6.5933   1
  -7  -5 -13 5.85795 3.32758   4
  -7  -5 -13 26.3868  6.4645   1
  -7   5 -13 17.9470  6.0246   1
  -8  -5 -13 15.1303  4.2451   1
  -8  -5 -13 12.1834  4.5256   4
  -8   5 -13 11.8116  5.2835   1
  -9  -5 -13 21.5022  5.8005   4
   9  -5  13 18.5865  4.7408   2
   9  -5  13 21.7074  5.3466   2
  -9   5 -13 17.6058  5.9235   1
  10  -5  13 -0.5097  3.2312   2
  10  -5  13 -0.2227  3.3111   2
 -10  -5 -13 0.87629 3.24412   4
 -10   5 -13 5.59458 5.80906   1
   9  -6 -13 25.1127  7.6790   1
  -9   6  13 34.4599  7.7488   1
   8  -6 -13 0.26567 3.73422   1
  -8   6  13 4.15496 3.08567   1
   7  -6 -13 8.08348 4.93231   1
  -7   6  13 2.10208 2.88665   1
   6  -6 -13 12.9903  5.4507   1
  -6   6  13 11.7856  5.8392   1
   5  -6 -13 4.83459 3.85862   1
  -5   6  13 11.1916  4.3306   1
   4  -6 -13 5.72445 3.91894   1
  -4   6  13 0.47640 3.47082   1
   3  -6 -13 2.85789 3.09763   1
  -3   6  13 2.07839 1.55240   1
   2  -6 -13 -2.2841  1.4662   1
  -2   6  13 -0.1147  2.9513   1
   1  -6 -13 59.4734 10.4377   1
  -1   6  13 64.4070  9.6256   1
   1   6 -13 59.9407  9.9681   3
   0  -6 -13 5.07664 4.15230   1
   0   6  13 0.73029 2.78819   1
   0   6 -13 -0.3645  2.6747   1
   0   6 -13 4.25604 3.54024   3
  -1  -6 -13 26.3281  7.1414   1
  -1   6 -13 17.0910  5.6328   3
  -1   6 -13 27.8747  6.3284   1
  -2  -6 -13 91.0418  9.8457   1
  -2   6 -13 83.9070 10.7988   1
  -2   6 -13 63.0774 10.9618   3
  -3  -6 -13 4.80870 3.31885   1
  -3   6 -13 1.19060 3.14249   1
  -3   6 -13 -1.5900  2.5773   3
  -4  -6 -13 106.504  10.325   1
  -4   6 -13 71.8573 10.9891   3
  -4   6 -13 103.463  10.614   1
  -5  -6 -13 23.6081  5.7814   1
  -5   6 -13 15.8669  5.4706   3
  -5   6 -13 12.8456  4.9466   1
  -6  -6 -13 28.2138  6.0810   4
  -6  -6 -13 29.5686  6.4188   1
  -6   6 -13 21.6330  6.3046   1
  -6   6 -13 22.0552  6.7509   3
  -7  -6 -13 3.89287 2.29173   1
  -7  -6 -13 1.24026 3.00326   4
  -7   6 -13 -1.2998  2.8374   3
  -7   6 -13 -1.9538  3.2560   1
  -8  -6 -13 23.8603  6.1129   4
  -8   6 -13 25.1311  7.1658   1
  -8   6 -13 30.5927  8.0151   3
   7  -7 -13 36.8791  8.7791   1
  -7   7  13 55.3459 10.4746   1
   6  -7 -13 51.1631 10.1541   1
  -6   7  13 54.6254  9.8034   1
   5  -7 -13 12.4263  5.8688   1
  -5   7  13 13.1356  6.3259   1
   4  -7 -13 3.00218 3.49276   1
  -4   7  13 0.97517 1.63933   1
   3  -7 -13 -1.6084  2.1166   1
  -3   7  13 11.4588  5.0500   1
   2  -7 -13 40.3915  9.5946   1
  -2   7  13 35.5013  7.8557   1
   1  -7 -13 19.0323  6.2058   1
  -1   7  13 21.6606  6.8382   1
   0  -7 -13 4.00344 5.06550   1
   0   7  13 -0.9974  3.2255   1
   0   7 -13 2.37303 4.05811   3
  -1  -7 -13 13.5533  5.0153   1
  -1   7 -13 10.1566  4.3110   3
  -1   7 -13 15.2404  5.4803   1
  -2  -7 -13 -1.5682  3.3752   1
  -2   7 -13 0.68277 3.31471   1
  -2   7 -13 3.52562 3.76331   3
  -3  -7 -13 13.4249  5.1110   1
  -3   7 -13 14.2756  5.3983   1
  -3   7 -13 13.9738  5.0257   3
  -4  -7 -13 33.5057  7.1371   1
  -4   7 -13 28.6777  7.5747   1
  -4   7 -13 16.7344  6.0877   3
  -5  -7 -13 13.6689  4.3590   1
  -5   7 -13 28.5363  7.8512   1
  -5   7 -13 14.7686  6.5272   3
  14   0 -14 219.327   9.973   2
 -14   0  14 221.097  13.304   2
 -13   0  14 128.565   9.724   2
  13   0 -14 128.788   7.514   2
  12   0 -14 5.95199 2.67528   2
 -12   0  14 6.88544 3.04846   2
 -11   0  14 309.570  14.210   2
  11   0 -14 289.679  12.125   2
  10   0 -14 212.301  10.007   2
 -10   0  14 217.170  11.269   2
  -9   0  14 464.672  16.914   2
   9   0 -14 463.379  15.824   2
   8   0 -14 77.7686  5.8734   2
  -8   0  14 66.4616  5.6981   2
  -7   0  14 9.28233 2.57024   2
   7   0 -14 15.5266  3.1433   2
   6   0 -14 104.373   6.721   2
  -6   0  14 107.976   6.751   2
   6   0 -14 119.011   7.138   1
   5   0 -14 313.520  12.202   2
  -5   0  14 323.974  12.088   2
   5   0 -14 320.501  12.838   1
  -4   0  14 40.0980  3.9196   2
   4   0 -14 39.4397  4.0716   2
   4   0 -14 45.6661  5.5498   1
   3   0 -14 658.975  19.232   2
  -3   0  14 644.368  18.532   2
   3   0 -14 673.557  21.077   1
  -2   0  14 376.968  12.509   2
   2   0 -14 366.715  13.080   2
   2   0 -14 363.820  12.207   3
   2   0 -14 333.631  14.176   1
  -1   0  14 251.588   9.764   2
   1   0 -14 253.279  10.523   2
   1   0 -14 262.603  10.051   3
   1   0 -14 248.983  12.220   1
   0   0 -14 282.974  13.238   1
   0   0 -14 302.753  12.708   4
   0   0 -14 277.586  11.121   2
   0   0 -14 285.294  11.067   3
   0   0  14 290.200  10.500   2
   1   0  14 3.72383 1.57831   2
  -1   0 -14 6.40803 3.23931   1
  -1   0 -14 4.79766 2.02200   4
  -1   0 -14 7.54506 1.46328   2
  -2   0 -14 55.0103  4.7066   2
   2   0  14 59.9153  4.4507   2
  -2   0 -14 57.5394  5.5182   4
  -2   0 -14 66.5341  8.0127   1
  -3   0 -14 354.919  14.603   4
  -3   0 -14 321.300  12.798   2
   3   0  14 339.872  11.607   2
  -3   0 -14 340.481  16.032   1
   4   0  14 136.551   6.820   2
  -4   0 -14 144.969   9.201   4
  -4   0 -14 135.375   8.071   2
  -5   0 -14 23.2664  4.4135   4
  -5   0 -14 27.8232  5.9212   1
   5   0  14 36.6176  3.5950   2
  -5   0 -14 30.9390  4.6977   2
  -6   0 -14 52.8843  8.2434   1
  -6   0 -14 43.0001  6.3704   4
   6   0  14 48.7510  4.1606   2
  -6   0 -14 47.5479  5.9685   2
[truncated: 187,129 more chars]
