# Supplementary material for: Crystal structure of 2-methyl-N-[(4-methyl­pyridin-2-yl)carbamo­thio­yl]benzamide
Source: Acta Crystallogr E Crystallogr Commun. 2015 Apr 30;71(Pt 5):o356. doi: 10.1107/S2056989015007860 (PMC4420090; doi:10.1107/S2056989015007860)
Supplement: Supplementary file 2 [file e-71-0o356-Isup2.hkl]

#
# h,k,l, Fc-squared, Fo-squared, sigma(Fo-squared), status flag
#
data_I
_shelx_title ' o1a_0m in P2(1)/c (100K)'
_shelx_refln_list_code          4
_shelx_F_calc_maximum      141.51
_exptl_crystal_F_000       600.00
_reflns_d_resolution_high  0.7330

loop_
 _space_group_symop_operation_xyz
 'x, y, z'
 '-x, y+1/2, -z+1/2'
 '-x, -y, -z'
 'x, -y-1/2, z-1/2'

_cell_length_a    11.7131
_cell_length_b     6.2423
_cell_length_c    19.5376
_cell_angle_alpha  90.000
_cell_angle_beta   95.312
_cell_angle_gamma  90.000

_shelx_F_squared_multiplier     1.000

loop_
 _refln_index_h
 _refln_index_k
 _refln_index_l
 _refln_F_squared_calc
 _refln_F_squared_meas
 _refln_F_squared_sigma
 _refln_observed_status
   1   0   0         24.73         -1.49         1.17 o
   2   0   0      14026.59      12458.89       124.55 o
   3   0   0        495.65        556.15         7.50 o
   4   0   0         22.74         15.90         1.53 o
   5   0   0       4335.79       4616.35        46.76 o
   6   0   0       2461.10       2496.75        28.04 o
   7   0   0        164.47        143.55         4.63 o
   8   0   0       1910.96       1945.05        24.49 o
   9   0   0        828.15        834.01        13.94 o
  10   0   0        304.27        320.89         8.26 o
  11   0   0       2016.63       2053.12        31.93 o
  12   0   0         10.84         11.91         2.18 o
  13   0   0        141.62        138.01         8.03 o
  14   0   0        186.13        181.01         7.83 o
  15   0   0         53.84         61.33        12.65 o
   1   1   0         60.48         56.38         1.64 o
   2   1   0        901.60        951.77         8.17 o
   3   1   0        457.88        416.39         5.24 o
   4   1   0         57.04         56.37         1.74 o
   5   1   0       1485.60       1576.70        14.28 o
   6   1   0       1064.45       1137.22        11.69 o
   7   1   0          0.46         -0.11         0.66 o
   8   1   0       1545.48       1449.83        17.57 o
   9   1   0        772.16        741.55        10.10 o
  10   1   0        325.70        336.13         7.40 o
  11   1   0          0.43          0.95         1.29 o
  12   1   0        246.20        257.66         9.94 o
  13   1   0       1023.39       1055.49        19.90 o
  14   1   0        275.93        286.03        11.64 o
  15   1   0         22.30         10.46         6.07 o
   0   2   0       3032.60       2954.12        46.14 o
   1   2   0          0.88          3.75         1.30 o
   2   2   0        123.95        116.65         6.21 o
   3   2   0       2035.94       2081.75        23.75 o
   4   2   0       3042.15       3266.70        25.93 o
   5   2   0        839.58        879.80        10.37 o
   6   2   0        305.77        364.28         5.52 o
   7   2   0        161.05        220.55         6.41 o
   8   2   0       1107.67       1110.93        13.82 o
   9   2   0        103.83         94.98         4.88 o
  10   2   0         72.07         63.74         4.34 o
  11   2   0         40.04         31.50         3.84 o
  12   2   0        195.06        201.51         8.03 o
  13   2   0          1.25         -1.42         2.10 o
  14   2   0          2.80          3.87         6.33 o
  15   2   0          9.36          1.80         4.43 o
   1   3   0         66.76         76.33         4.32 o
   2   3   0         24.65         25.09         3.67 o
   3   3   0        308.36        314.78         7.39 o
   4   3   0         13.00         18.28         1.93 o
   5   3   0          4.66          1.98         1.28 o
   6   3   0        283.08        299.28         5.18 o
   7   3   0         59.94         69.17         2.99 o
   8   3   0          0.05          5.18         1.55 o
   9   3   0         22.09         10.87         2.76 o
  10   3   0         46.43         31.58         3.69 o
  11   3   0          0.49          0.63         1.79 o
  12   3   0         67.45         58.54         5.43 o
  13   3   0          1.30         -3.17         2.32 o
  14   3   0          0.71         -1.16         2.75 o
   0   4   0       1708.96       1894.34        37.75 o
   1   4   0        145.70        128.17         6.45 o
   2   4   0        302.20        361.06        10.96 o
   3   4   0       1521.36       1583.60        23.58 o
   4   4   0         67.09         65.09         6.33 o
   5   4   0        192.81        189.40         6.74 o
   6   4   0         82.33         86.06         5.89 o
   7   4   0         23.14         34.86         6.17 o
   8   4   0        436.43        420.37        13.29 o
   9   4   0         31.47         51.16         5.81 o
  10   4   0        128.53        110.79         8.93 o
  11   4   0         12.07          7.78         3.55 o
  12   4   0          0.30         -2.96         2.66 o
  13   4   0          5.88          0.51         3.17 o
  14   4   0         40.50         30.32         7.48 o
   1   5   0        239.26        223.26         9.62 o
   2   5   0        146.43        144.88         8.72 o
   3   5   0         15.72         13.48         2.64 o
   4   5   0         15.59         13.43         2.63 o
   5   5   0        990.73        968.71        20.31 o
   6   5   0          8.75          4.02         3.39 o
   7   5   0         85.92         95.94        10.73 o
   8   5   0        224.37        201.36        20.97 o
   9   5   0        399.62        421.61        28.76 o
  10   5   0        108.79         96.19        11.51 o
  11   5   0         83.88        107.14        14.26 o
  12   5   0         65.19         57.82         9.73 o
   0   6   0       1864.68       1898.05        62.51 o
   1   6   0        359.18        383.67        14.03 o
   2   6   0          8.47          8.31         2.80 o
   3   6   0        434.07        452.67        13.12 o
   4   6   0        316.94        314.46         9.56 o
   5   6   0        392.81        421.14        15.53 o
   6   6   0          2.60         -0.34         3.52 o
   7   6   0         97.48        123.00        10.69 o
   8   6   0        188.28        165.76        23.62 o
   9   6   0         13.97          5.26         4.39 o
  10   6   0         79.95         87.78        22.75 o
  11   6   0         15.07          1.43         8.56 o
   1   7   0        428.91        421.23        20.02 o
   2   7   0          0.80         -0.41         2.15 o
   3   7   0          1.86          9.29         2.88 o
   4   7   0         50.34         58.92         7.48 o
   5   7   0         33.48         21.28         7.07 o
   6   7   0        254.27        279.28        44.14 o
   7   7   0        164.59        183.72        16.77 o
   8   7   0        107.30         89.04        12.74 o
   9   7   0        120.79        123.60        23.86 o
   0   8   0         71.26         66.22        15.41 o
   1   8   0         75.37         64.24         8.23 o
   2   8   0          0.10          1.45         3.99 o
   3   8   0         39.53         40.52        13.64 o
   4   8   0          3.42          9.37         7.85 o
   5   8   0          3.38          2.77         7.28 o
 -15   1   1          0.59          0.17         1.99 o
 -14   1   1         41.21         33.09         6.24 o
 -13   1   1         97.24         90.79         5.88 o
 -12   1   1        105.80        102.42         5.80 o
 -11   1   1        174.51        171.84         5.43 o
 -10   1   1         17.05         20.21         2.28 o
  -9   1   1        806.20        806.61        11.66 o
  -8   1   1        221.59        216.62         3.79 o
  -7   1   1        595.58        586.40         6.65 o
  -6   1   1         10.79          2.70         0.82 o
  -5   1   1         30.59         25.16         1.56 o
  -4   1   1       1516.81       1569.22        13.45 o
  -3   1   1         59.25         69.54         1.72 o
  -2   1   1       3524.75       3614.40        24.69 o
  -1   1   1       1073.68       1052.86        23.53 o
   0   1   1          1.46          2.38         1.09 o
   1   1   1       1337.99       1307.99        33.12 o
   2   1   1        106.82        142.39         2.31 o
   3   1   1         14.91          7.15         0.90 o
   4   1   1          0.64          1.85         0.63 o
   5   1   1        270.39        303.14         4.72 o
   6   1   1        116.64        137.60         3.36 o
   7   1   1         94.44        102.49         3.34 o
   8   1   1          2.36          3.30         1.21 o
   9   1   1        398.72        392.05         7.07 o
  10   1   1          2.86          3.90         1.56 o
  11   1   1         17.68         14.66         2.16 o
  12   1   1         56.14         47.95         4.14 o
  13   1   1         74.23         66.33         6.33 o
  14   1   1        182.02        191.23         7.89 o
  15   1   1        126.20        148.51         9.02 o
 -15   2   1        221.53        227.97        18.72 o
 -14   2   1        206.53        180.87        12.91 o
 -13   2   1         63.12         71.32         7.48 o
 -12   2   1         34.49         23.12         3.45 o
 -11   2   1        655.32        637.56        14.42 o
 -10   2   1        931.75        923.63        17.27 o
  -9   2   1          4.26          0.05         1.25 o
  -8   2   1        586.32        611.41        10.54 o
  -7   2   1          2.69          5.64         1.72 o
  -6   2   1        130.77        131.82         3.67 o
  -5   2   1        829.50        828.19        10.30 o
  -4   2   1        290.87        297.51         4.34 o
  -3   2   1        269.27        273.67         5.34 o
  -2   2   1        303.92        327.10        11.90 o
  -1   2   1       2416.42       2398.50        27.36 o
   0   2   1        365.30        354.87         6.85 o
   1   2   1         20.50         20.92         2.73 o
   2   2   1        107.02        107.74         2.92 o
   3   2   1         26.92         17.73         0.93 o
   4   2   1       5359.50       5718.05        43.21 o
   5   2   1       2526.43       2585.13        24.06 o
   6   2   1        259.72        216.31         4.29 o
   7   2   1        103.34         83.86         4.80 o
   8   2   1         64.54         58.53         3.37 o
   9   2   1       1921.32       1822.70        22.95 o
  10   2   1        819.65        822.67        14.18 o
  11   2   1          2.69         -2.13         1.63 o
  12   2   1        275.51        270.61         9.38 o
  13   2   1        197.31        186.30        19.36 o
  14   2   1         30.84         13.99         5.62 o
  15   2   1        177.46        209.62        12.98 o
 -14   3   1          0.52          0.09         2.75 o
 -13   3   1        175.73        172.03         9.65 o
 -12   3   1         56.90         47.83         4.86 o
 -11   3   1        213.56        212.84         9.68 o
 -10   3   1        170.93        181.74         7.49 o
  -9   3   1        430.10        469.06        11.38 o
  -8   3   1       1122.75       1185.57        19.01 o
  -7   3   1         50.26         31.91         2.94 o
  -6   3   1        695.41        678.35        10.67 o
  -5   3   1       1548.52       1478.74        17.84 o
  -4   3   1         26.67         11.54         1.74 o
  -3   3   1       2148.19       2082.98        33.23 o
  -2   3   1       2455.37       2504.48        35.39 o
  -1   3   1       1646.01       1666.33        22.40 o
   0   3   1       2374.19       2295.19        28.55 o
   1   3   1        290.47        282.78         8.49 o
   2   3   1          0.39          0.05         1.06 o
   3   3   1         70.36         54.71         3.08 o
   4   3   1        315.59        326.17         6.73 o
   5   3   1        301.39        303.07         7.66 o
   6   3   1        265.35        254.74         4.52 o
   7   3   1          3.17          4.80         1.48 o
   8   3   1        240.86        205.42         5.96 o
   9   3   1         10.15          4.36         1.88 o
  10   3   1          0.05          0.87         1.61 o
  11   3   1         12.40         12.23         2.79 o
  12   3   1        162.63        163.22         8.18 o
  13   3   1        273.27        291.39        10.59 o
  14   3   1        102.29        100.43         8.49 o
 -14   4   1        209.58        218.82        20.98 o
 -13   4   1        282.54        288.49        13.17 o
 -12   4   1          0.84         -1.72         2.68 o
 -11   4   1        237.00        258.18        11.87 o
 -10   4   1        195.60        200.63        10.06 o
  -9   4   1         17.52         16.31         3.66 o
  -8   4   1        240.86        289.64        30.60 o
  -7   4   1        223.27        228.78        15.12 o
  -6   4   1         92.69         95.64         6.09 o
  -5   4   1         12.25          9.25         2.51 o
  -4   4   1        644.03        677.98        17.53 o
  -3   4   1        110.59        129.90         6.41 o
  -2   4   1         52.45         46.71         4.48 o
  -1   4   1       1203.16       1230.68        22.70 o
   0   4   1          3.60          2.59         1.66 o
   1   4   1          6.01          8.84         3.24 o
   2   4   1        367.56        372.68         9.53 o
   3   4   1         65.93         77.89         4.42 o
   4   4   1       1077.14       1035.42        17.58 o
   5   4   1        906.89        876.96        17.90 o
   6   4   1        671.73        697.25        16.86 o
   7   4   1        551.58        525.13        14.60 o
   8   4   1        127.41        140.39        16.06 o
   9   4   1        127.83        131.21         8.25 o
  10   4   1       1040.18       1048.24        24.73 o
  11   4   1         66.54         62.48         6.89 o
  12   4   1        364.77        381.29        11.05 o
  13   4   1        204.25        224.50        11.79 o
 -12   5   1        118.23        152.35        15.92 o
 -11   5   1         10.80          6.76         4.96 o
 -10   5   1        201.39        236.13        20.93 o
  -9   5   1        256.40        247.78        15.26 o
  -8   5   1        209.18        188.88        12.98 o
  -7   5   1          5.64         -2.81         2.82 o
  -6   5   1        190.70        156.24        11.30 o
  -5   5   1          0.10          2.84         1.65 o
  -4   5   1        280.32        278.59         8.23 o
  -3   5   1       1277.83       1271.35        25.41 o
  -2   5   1        996.91        978.92        21.53 o
  -1   5   1        236.61        257.47        18.02 o
   0   5   1         18.72         21.19         3.90 o
   1   5   1          0.02         -1.78         1.47 o
   2   5   1          8.68          7.33         3.04 o
   3   5   1       1756.29       1852.26        25.29 o
   4   5   1          1.65          3.76         1.90 o
   5   5   1        263.36        284.87         9.24 o
   6   5   1          0.86          1.27         2.63 o
   7   5   1          8.54          2.13         3.67 o
   8   5   1        233.49        258.93        15.33 o
   9   5   1         48.40         50.59         8.66 o
  10   5   1        124.22        118.43        12.67 o
  11   5   1         21.63         12.88         5.47 o
  12   5   1        186.95        191.77        12.21 o
 -11   6   1         11.80          6.91         5.90 o
 -10   6   1        158.39        163.69        16.86 o
  -9   6   1          7.72         -0.46         4.52 o
  -8   6   1         42.15         19.33         6.50 o
  -7   6   1         44.97         54.71         7.53 o
  -6   6   1          5.19          4.16         2.68 o
  -5   6   1         73.28         70.60         7.62 o
  -4   6   1         29.71         29.99         4.49 o
  -3   6   1         99.76         96.09         6.30 o
  -2   6   1          0.20         -0.26         2.28 o
  -1   6   1        280.89        290.47        19.29 o
   0   6   1        205.40        206.42         9.53 o
   1   6   1        555.35        585.08        23.26 o
   2   6   1        137.62        136.95         6.70 o
   3   6   1        345.51        349.82        10.24 o
   4   6   1         54.81         63.77         5.24 o
   5   6   1        154.67        140.47        10.51 o
   6   6   1         26.22         22.16         4.73 o
   7   6   1         26.80         14.45         4.25 o
   8   6   1         27.78         32.58         8.89 o
   9   6   1         93.60        101.73        12.94 o
  10   6   1         24.89         27.19         8.16 o
  11   6   1         27.63         22.56         7.78 o
  -9   7   1        294.00        326.51        20.81 o
  -8   7   1        300.35        321.91        30.21 o
  -7   7   1         88.10         71.17        14.88 o
  -6   7   1          4.26          6.96         4.89 o
  -5   7   1        181.38        202.42        23.48 o
  -4   7   1         73.64         87.01        10.99 o
  -3   7   1        463.60        488.72        14.66 o
  -2   7   1        158.65        154.52        10.32 o
  -1   7   1        228.36        217.17        14.44 o
   0   7   1          0.18          4.07         4.22 o
   1   7   1        123.13        124.68        12.88 o
   2   7   1        127.09        119.06         9.01 o
   3   7   1        342.93        365.97        19.56 o
   4   7   1          0.15         -3.58         2.49 o
   5   7   1         22.98         17.74         4.66 o
   6   7   1         17.61         -0.87        11.69 o
   7   7   1         69.36         72.90         9.08 o
   8   7   1         87.45        100.30        12.96 o
  -5   8   1        203.92        199.47        22.57 o
  -4   8   1          1.15          9.97         9.39 o
  -3   8   1        108.73        131.56        22.05 o
  -2   8   1          1.17          2.85         7.13 o
  -1   8   1         28.14         18.10         6.83 o
   0   8   1         22.30         30.04         6.51 o
   1   8   1         79.30         87.44         9.98 o
   2   8   1         48.15         41.59        15.71 o
   3   8   1          1.98          5.22         7.09 o
   4   8   1        157.95        188.06        25.91 o
   5   8   1        302.36        290.69        28.15 o
 -15   0   2         26.91         23.62         8.72 o
 -14   0   2        423.67        440.23        14.34 o
 -13   0   2        201.85        221.76         7.00 o
 -12   0   2        345.35        373.48        16.95 o
 -11   0   2       2963.41       3001.95        42.27 o
 -10   0   2          0.46         -1.00         1.47 o
  -9   0   2         27.95         24.76         2.60 o
  -8   0   2       1615.53       1556.67        20.47 o
  -7   0   2        937.92        895.12        13.22 o
  -6   0   2       5416.47       5420.46        54.71 o
  -5   0   2        492.48        491.83         7.90 o
  -4   0   2       2011.82       1966.63        21.29 o
  -3   0   2        274.94        219.13         4.44 o
  -2   0   2       2511.60       2421.89        27.97 o
  -1   0   2       5982.44       5871.95        81.67 o
   0   0   2       3047.44       2953.87        48.39 o
   1   0   2       1135.30       1070.96        16.99 o
   2   0   2       1336.51       1230.33        13.63 o
   3   0   2          0.27          2.00         0.70 o
   4   0   2        640.60        681.26         9.82 o
   5   0   2        142.50        174.43         4.59 o
   6   0   2          1.70          8.52         2.12 o
   7   0   2        186.63        228.19         6.63 o
   8   0   2       1639.68       1634.12        21.88 o
   9   0   2       2205.67       2106.96        23.88 o
  10   0   2        537.02        572.03        10.21 o
  11   0   2        201.93        216.23         8.12 o
  12   0   2        265.17        261.44         9.13 o
  13   0   2        512.83        524.01        13.68 o
  14   0   2        385.83        423.97        18.43 o
  15   0   2        336.74        393.78        26.52 o
 -15   1   2         38.02         30.15         4.69 o
 -14   1   2        150.84        157.34         8.84 o
 -13   1   2        102.13         99.56         6.66 o
 -12   1   2         67.84         59.30         4.84 o
 -11   1   2         17.33         13.59         2.56 o
 -10   1   2       1955.38       1951.38        21.81 o
  -9   1   2        350.41        356.76         7.17 o
  -8   1   2        447.63        447.26         5.25 o
  -7   1   2         30.46         34.80         1.36 o
  -6   1   2         14.56          7.15         0.77 o
  -5   1   2        501.25        509.15         6.02 o
  -4   1   2       2081.97       2098.91        20.28 o
  -3   1   2        350.97        369.56         4.87 o
  -2   1   2        424.80        436.74         5.20 o
  -1   1   2       1845.78       1875.23        20.04 o
   0   1   2       2366.54       2281.20        57.99 o
   1   1   2         18.42         24.16         0.84 o
   2   1   2      16700.58      16194.79       174.26 o
   3   1   2       1461.53       1449.82        13.99 o
   4   1   2       2435.86       2449.97        20.26 o
   5   1   2         18.17          8.76         1.13 o
   6   1   2        249.41        222.41         4.45 o
   7   1   2       1522.23       1607.19        19.84 o
   8   1   2        266.88        287.36         5.81 o
   9   1   2         60.35         63.04         3.34 o
  10   1   2       1373.44       1407.89        20.38 o
  11   1   2          0.55         -1.80         1.30 o
  12   1   2         33.84         22.96         3.02 o
  13   1   2        251.11        242.10         7.72 o
  14   1   2         14.56         17.12         3.36 o
  15   1   2         17.02         11.30         3.75 o
 -15   2   2        171.26        185.02        19.70 o
 -14   2   2          5.97          3.95         2.92 o
 -13   2   2          0.14          0.55         2.25 o
 -12   2   2        122.11        118.75         7.84 o
 -11   2   2        170.37        177.31        10.12 o
 -10   2   2        338.26        355.13         9.97 o
  -9   2   2        175.16        185.48         5.73 o
  -8   2   2         20.24         25.56         2.43 o
  -7   2   2         10.80          6.57         1.14 o
  -6   2   2        255.26        211.24         3.71 o
  -5   2   2        100.47         78.76         2.34 o
  -4   2   2       4158.58       4348.96        32.83 o
  -3   2   2        277.99        269.52         6.13 o
  -2   2   2         79.19        100.64         4.96 o
  -1   2   2        755.52        756.51        12.72 o
   0   2   2         64.76         60.39         2.28 o
   1   2   2        441.26        444.90         8.41 o
   2   2   2       4280.78       4335.65        40.36 o
   3   2   2          3.56          7.43         0.72 o
   4   2   2         11.76         15.79         1.26 o
   5   2   2          1.18          5.39         1.17 o
   6   2   2       1011.09       1087.10        11.74 o
   7   2   2        309.72        310.65         6.42 o
   8   2   2         29.96         26.01         2.46 o
   9   2   2        446.53        430.05         9.49 o
  10   2   2          8.71          2.99         1.69 o
  11   2   2         93.15         88.31         6.66 o
  12   2   2        191.63        209.82        10.65 o
  13   2   2          8.38          5.02         2.69 o
  14   2   2         70.02         60.31         6.59 o
  15   2   2         23.48         15.27         4.43 o
 -14   3   2          1.14         -1.21         2.77 o
 -13   3   2         13.11          7.85         3.29 o
 -12   3   2        181.18        167.69         7.81 o
 -11   3   2         22.59         20.34         3.46 o
 -10   3   2         84.33         77.60         5.60 o
  -9   3   2         84.15         66.77         4.97 o
  -8   3   2        160.12        133.57         5.47 o
  -7   3   2         33.68         31.13         2.85 o
  -6   3   2          0.01          1.43         0.77 o
  -5   3   2        214.82        231.34         5.74 o
  -4   3   2         16.01         15.66         1.84 o
  -3   3   2         16.23         14.81         1.96 o
  -2   3   2        105.52        114.69         5.01 o
  -1   3   2        972.91       1064.25        16.21 o
   0   3   2         64.52         75.30         3.23 o
   1   3   2         11.14         16.30         2.05 o
   2   3   2        882.68        906.75        19.87 o
   3   3   2         48.02         46.98         2.73 o
   4   3   2        118.54        113.32         6.97 o
   5   3   2         66.73         62.78         4.17 o
   6   3   2        190.78        218.97         4.95 o
   7   3   2        286.77        258.15         5.86 o
   8   3   2          0.96         -1.27         1.09 o
   9   3   2         12.22         10.86         2.58 o
  10   3   2          3.52         -0.79         2.36 o
  11   3   2          2.00          1.00         2.05 o
  12   3   2         10.49          8.46         2.87 o
  13   3   2          4.38         -0.08         3.73 o
  14   3   2         10.20          8.92         3.72 o
 -14   4   2        101.84         92.67        11.49 o
 -13   4   2         23.99         11.33         7.02 o
 -12   4   2         43.68         48.98         6.46 o
 -11   4   2        152.94        154.27         9.56 o
 -10   4   2         43.65         37.87         6.99 o
  -9   4   2         31.83         32.29         4.77 o
  -8   4   2        302.88        273.13        18.45 o
  -7   4   2        114.22        111.59        10.60 o
  -6   4   2         78.88         94.80         9.52 o
  -5   4   2        855.43        884.73        17.34 o
  -4   4   2        123.76        138.16        12.26 o
  -3   4   2        160.08        165.50         7.18 o
  -2   4   2         65.07         85.34         5.78 o
  -1   4   2        498.31        500.69        11.58 o
   0   4   2        196.98        216.59         6.91 o
   1   4   2        205.63        216.86         7.11 o
   2   4   2          2.28          3.47         1.37 o
   3   4   2        171.94        173.65         6.43 o
   4   4   2        139.83        143.47         6.87 o
   5   4   2         31.70         29.45         3.81 o
   6   4   2         75.84         81.80         6.04 o
   7   4   2         44.06         56.02         6.39 o
   8   4   2         10.86         15.01         4.89 o
   9   4   2       1163.56       1152.89        25.53 o
  10   4   2          9.06          8.39         3.42 o
  11   4   2          4.09          1.12         1.92 o
  12   4   2         11.21          6.03         2.67 o
  13   4   2        214.77        230.77        12.15 o
 -12   5   2         55.05         46.49         9.32 o
 -11   5   2         52.77         46.58         8.62 o
 -10   5   2        349.90        357.41        19.01 o
  -9   5   2        197.94        195.84        13.60 o
  -8   5   2        394.95        384.95        18.79 o
  -7   5   2        204.99        194.08        12.99 o
  -6   5   2         38.73         42.83         7.33 o
  -5   5   2          4.90          3.28         2.11 o
  -4   5   2       1214.54       1200.48        20.81 o
  -3   5   2        752.97        776.61        18.62 o
  -2   5   2         36.10         33.55         3.47 o
  -1   5   2        220.22        232.34         7.56 o
   0   5   2        302.66        314.88         9.42 o
   1   5   2        297.42        297.98         9.29 o
   2   5   2        439.47        460.07        10.79 o
   3   5   2       1189.39       1190.55        19.00 o
   4   5   2        290.59        288.82         8.59 o
   5   5   2        186.69        194.05         7.87 o
   6   5   2          0.82         -0.56         1.61 o
   7   5   2        815.25        805.71        27.16 o
   8   5   2        210.30        208.83        14.14 o
   9   5   2          6.78          7.35         4.80 o
  10   5   2        219.40        220.37        14.91 o
  11   5   2         38.75         28.52         7.43 o
  12   5   2          7.12          8.42         4.20 o
 -11   6   2        242.69        283.93        18.42 o
 -10   6   2        118.90        137.07        14.51 o
  -9   6   2        476.91        492.34        23.53 o
  -8   6   2          0.09          0.15         3.83 o
  -7   6   2         37.75         31.76         7.21 o
  -6   6   2        391.80        264.42        22.50 o
  -5   6   2        356.69        387.34        14.67 o
  -4   6   2        857.65        906.93        19.02 o
  -3   6   2        218.40        202.53        10.03 o
  -2   6   2         96.23         97.72         8.35 o
  -1   6   2        707.61        718.77        24.46 o
   0   6   2        134.71        123.92        11.67 o
   1   6   2          6.90          5.30         2.72 o
   2   6   2        663.73        714.63        15.54 o
   3   6   2          0.00          1.98         2.66 o
   4   6   2         25.43         20.56         3.31 o
   5   6   2        172.54        172.09         7.79 o
   6   6   2        189.09        181.14        11.13 o
   7   6   2         77.94         33.28        27.16 o
   8   6   2          0.04         -1.76         4.20 o
   9   6   2        607.96        675.51        41.20 o
  10   6   2         19.32         12.73         7.15 o
  11   6   2         93.16        107.38        14.06 o
  -9   7   2          5.38          5.22         6.89 o
  -8   7   2          1.35         -9.97         7.22 o
  -7   7   2         27.64         21.31         6.05 o
  -6   7   2         19.24         20.40        10.03 o
  -5   7   2        133.05        126.30        20.90 o
  -4   7   2        214.18        202.36        14.08 o
  -3   7   2         10.70          9.72         4.64 o
  -2   7   2          3.18          7.20         6.01 o
  -1   7   2        111.17        120.78        12.88 o
   0   7   2         41.02         39.23         7.91 o
   1   7   2        360.94        375.07        15.63 o
   2   7   2        290.66        284.46        11.77 o
   3   7   2        136.28        142.46         8.59 o
   4   7   2         82.04         76.73         8.63 o
   5   7   2         48.23         39.18         6.48 o
   6   7   2         11.87          7.99         4.23 o
   7   7   2        313.63        378.97        17.04 o
   8   7   2         12.25         -2.54         5.42 o
  -5   8   2         61.78         66.92        10.90 o
  -4   8   2         23.30         25.02        12.21 o
  -3   8   2         41.14         31.53        12.09 o
  -2   8   2          1.42          3.53         7.14 o
  -1   8   2         12.96          9.76         5.81 o
   0   8   2          3.14          5.81         3.84 o
   1   8   2          3.20          0.51         4.08 o
   2   8   2          0.02          4.66         3.60 o
   3   8   2          0.00          0.45         7.50 o
   4   8   2          0.36          4.91         7.08 o
   5   8   2          4.55          8.74         7.68 o
 -15   1   3         60.90         57.41         6.24 o
 -14   1   3        135.44        149.72         7.95 o
 -13   1   3        147.38        152.95         7.41 o
 -12   1   3        178.24        171.57         7.05 o
 -11   1   3         64.43         58.97         4.14 o
 -10   1   3          9.78         11.38         1.85 o
  -9   1   3        338.40        322.60         5.58 o
  -8   1   3        188.87        168.96         2.70 o
  -7   1   3        131.03        142.97         2.52 o
  -6   1   3       2567.60       2830.07        21.49 o
  -5   1   3        256.22        290.00         3.79 o
  -4   1   3        888.39        910.83         8.95 o
  -3   1   3         21.56         12.35         0.94 o
  -2   1   3       1107.99       1111.30         9.09 o
  -1   1   3      17005.79      16103.27       130.74 o
   0   1   3         68.16         66.78         1.82 o
   1   1   3      20025.28      19013.93       137.77 o
   2   1   3        942.42        989.24        10.98 o
   3   1   3        387.90        373.08         4.85 o
   4   1   3         15.29         10.42         1.04 o
   5   1   3       1384.97       1588.52        15.10 o
   6   1   3       1775.87       1945.17        18.28 o
   7   1   3        581.60        620.00         8.70 o
   8   1   3        521.50        492.05         7.98 o
   9   1   3        542.39        514.19         8.56 o
  10   1   3        144.32        161.65         4.87 o
  11   1   3          0.87         -0.06         1.29 o
  12   1   3        367.82        387.01        14.20 o
  13   1   3        235.51        236.68         7.74 o
  14   1   3        117.55        126.73        11.41 o
  15   1   3         47.04         39.93         5.31 o
 -15   2   3         20.78         21.26         4.59 o
 -14   2   3          5.10          5.47         2.70 o
 -13   2   3         71.45         77.60         6.99 o
 -12   2   3         32.20         29.72         4.45 o
 -11   2   3         13.47          7.33         2.14 o
 -10   2   3         10.06         10.25         2.38 o
  -9   2   3          3.74          0.88         1.58 o
  -8   2   3        446.99        453.14         8.61 o
  -7   2   3       2647.18       2704.11        25.48 o
  -6   2   3        158.33        153.82         3.74 o
  -5   2   3        486.64        437.37         6.22 o
  -4   2   3         51.41         25.62         1.28 o
  -3   2   3         34.15         45.10         2.50 o
  -2   2   3       6317.37       6663.30        76.79 o
  -1   2   3       3142.67       2973.94        59.11 o
   0   2   3       1459.48       1361.79        21.06 o
   1   2   3       4416.46       4479.82        41.37 o
   2   2   3         42.75         33.26         1.99 o
   3   2   3         45.51         26.16         1.48 o
   4   2   3       2415.30       2498.94        23.44 o
   5   2   3        165.76        140.57         3.84 o
   6   2   3         36.20         37.12         2.79 o
   7   2   3        580.94        567.43         9.30 o
   8   2   3        253.10        270.73         6.49 o
   9   2   3         57.57         59.71         3.81 o
  10   2   3        233.09        219.94         7.08 o
  11   2   3         25.95         19.05         2.96 o
  12   2   3        257.23        241.78         9.17 o
  13   2   3         50.54         34.65         4.69 o
  14   2   3        252.40        267.75        11.79 o
  15   2   3          5.33         11.70         3.72 o
 -14   3   3        564.87        571.03        17.50 o
 -13   3   3        115.37        131.94        10.35 o
 -12   3   3        332.11        333.77        10.78 o
 -11   3   3        426.73        461.69        13.98 o
 -10   3   3         71.55         77.07         5.59 o
  -9   3   3        681.04        635.31        13.43 o
  -8   3   3        300.15        299.81         8.31 o
  -7   3   3        202.89        176.29         8.51 o
  -6   3   3       1110.78       1128.43        18.55 o
  -5   3   3        270.32        276.06         6.14 o
  -4   3   3        341.61        343.45         8.32 o
  -3   3   3        231.76        282.14         5.03 o
  -2   3   3        665.48        632.31         9.91 o
  -1   3   3       1802.73       2076.82        22.57 o
   0   3   3         60.23         74.66         5.42 o
   1   3   3       4134.10       4348.92        43.26 o
   2   3   3        143.21        148.82         4.14 o
   3   3   3        263.26        317.57         6.66 o
   4   3   3       1375.78       1505.77        46.80 o
   5   3   3        284.39        330.10         6.15 o
   6   3   3       1425.90       1359.76        15.80 o
   7   3   3        317.52        309.69         6.67 o
   8   3   3        116.57        105.89         4.86 o
   9   3   3       1618.66       1535.91        24.19 o
  10   3   3         34.09         53.94         5.98 o
  11   3   3         76.13         89.76         6.49 o
  12   3   3        922.08        908.56        19.25 o
  13   3   3        106.45         96.04         7.21 o
  14   3   3        247.72        257.91        12.26 o
 -14   4   3        108.73         71.58        11.85 o
 -13   4   3         15.94         13.30         4.77 o
 -12   4   3         11.79          5.65         3.35 o
 -11   4   3         64.18         58.99         6.59 o
 -10   4   3         45.73         51.37         6.21 o
  -9   4   3          7.44         12.13         4.48 o
  -8   4   3        154.51        162.02         7.85 o
  -7   4   3        448.02        409.35        19.16 o
  -6   4   3         75.00         80.67        12.51 o
  -5   4   3        306.81        300.58         8.95 o
  -4   4   3        603.04        613.74        17.62 o
  -3   4   3         46.14         50.37         4.98 o
  -2   4   3        537.02        502.55         9.79 o
  -1   4   3       1263.28       1258.73        16.94 o
   0   4   3        502.44        476.56        10.52 o
   1   4   3       1478.67       1428.94        19.57 o
   2   4   3        316.16        277.39         7.46 o
   3   4   3         20.27         16.11         2.62 o
   4   4   3        523.79        525.08        11.98 o
   5   4   3        277.13        268.62        11.76 o
   6   4   3         17.58         13.94         3.28 o
   7   4   3         85.03         75.31         6.67 o
   8   4   3        315.65        338.97        12.33 o
   9   4   3         22.73         19.55         6.90 o
  10   4   3         17.34         20.86         2.86 o
  11   4   3          5.72          4.44         2.51 o
  12   4   3          0.04          0.14         2.03 o
  13   4   3          4.54          0.58         3.00 o
 -12   5   3          3.05          4.21        10.66 o
 -11   5   3        277.16        265.52        16.78 o
 -10   5   3         21.64         22.03         5.80 o
  -9   5   3         50.70         47.43        10.14 o
  -8   5   3        845.64        870.67        28.75 o
  -7   5   3         23.65         21.31         7.03 o
  -6   5   3         38.25         43.02        10.76 o
  -5   5   3        118.36        117.49        10.76 o
  -4   5   3        170.48        173.63         8.20 o
  -3   5   3        113.50        114.04         7.30 o
  -2   5   3        382.35        376.25        18.26 o
  -1   5   3         63.79         60.77         5.18 o
   0   5   3        140.26        139.30         6.22 o
   1   5   3        139.38        142.86         5.82 o
   2   5   3         12.04         12.02         2.27 o
   3   5   3        433.84        429.36        10.63 o
   4   5   3         12.08         11.61         2.51 o
   5   5   3        905.00        949.73        18.66 o
   6   5   3        430.78        460.65        17.37 o
   7   5   3         14.99         20.16         6.22 o
   8   5   3         14.46         26.11         6.79 o
   9   5   3         30.31         31.48         7.12 o
  10   5   3         10.92         15.28         5.80 o
  11   5   3         19.33          6.95         7.20 o
  12   5   3        118.05        115.11        15.64 o
 -11   6   3         35.45         53.63        10.29 o
 -10   6   3         31.87         28.73         7.35 o
  -9   6   3          4.29          7.59         5.37 o
  -8   6   3         50.17         47.10        11.60 o
  -7   6   3         31.89         19.57         6.20 o
  -6   6   3          1.81          3.45         3.61 o
  -5   6   3         59.21         65.83        13.72 o
  -4   6   3         36.01         31.22         9.48 o
  -3   6   3          5.29          4.50         3.69 o
  -2   6   3        252.47        264.90        11.42 o
  -1   6   3         35.67         33.50        10.44 o
   0   6   3        748.30        761.93        20.92 o
   1   6   3          0.29          0.21         1.59 o
   2   6   3         29.72         26.38         3.60 o
   3   6   3          5.05          4.11         2.14 o
   4   6   3        374.58        365.78        10.78 o
   5   6   3         58.11         60.57         5.29 o
   6   6   3        193.67        180.89        11.82 o
   7   6   3         44.25         38.70        10.34 o
   8   6   3          0.16         -1.19         4.36 o
   9   6   3          1.04         -0.93         4.84 o
  10   6   3          0.95          0.94         5.81 o
  -9   7   3         81.85         94.45        39.14 o
  -8   7   3          6.38          6.13         6.06 o
  -7   7   3         21.37         13.93         7.80 o
  -6   7   3        156.96        150.85        15.19 o
  -5   7   3         75.46         84.84        10.92 o
  -4   7   3         50.32         48.24         8.62 o
  -3   7   3          8.97          5.99         6.65 o
  -2   7   3         85.94         87.17        10.79 o
  -1   7   3         14.00          5.33         5.11 o
   0   7   3        241.54        243.14        12.63 o
   1   7   3         43.11         51.27         6.04 o
   2   7   3        129.90        140.73         9.24 o
   3   7   3         58.49         49.02         5.85 o
   4   7   3         91.88         82.17         6.71 o
   5   7   3          8.46          9.25         4.19 o
   6   7   3         84.77         64.56         8.25 o
   7   7   3         68.62         84.14        15.17 o
   8   7   3          1.28         -0.54         3.13 o
  -5   8   3        197.08        231.39        17.52 o
  -4   8   3         82.65         74.66        10.87 o
  -3   8   3         26.17          6.29         7.67 o
  -2   8   3         58.18         67.23        15.64 o
  -1   8   3         74.67         82.03        15.02 o
   0   8   3         93.48        102.20        15.63 o
   1   8   3        183.21        196.33        17.72 o
   2   8   3        120.11        131.49        11.63 o
   3   8   3          8.13         18.18         6.60 o
   4   8   3         25.37         27.31         8.42 o
 -15   0   4        828.12        834.52        38.50 o
 -14   0   4        409.30        423.93        11.08 o
 -13   0   4         74.19         64.91         5.18 o
 -12   0   4         50.93         45.67         4.97 o
 -11   0   4        168.00        153.02         6.98 o
 -10   0   4       2724.87       2706.55        38.32 o
  -9   0   4          0.05          2.27         1.17 o
  -8   0   4          9.67         16.34         2.01 o
  -7   0   4        235.32        241.05         5.82 o
  -6   0   4        116.91        108.73         3.56 o
  -5   0   4        239.78        247.73         5.85 o
  -4   0   4        251.44        223.04         6.19 o
  -3   0   4       1268.01       1183.78        16.62 o
  -2   0   4         41.50         51.38         2.63 o
  -1   0   4       6664.15       6595.55        73.55 o
   0   0   4        949.97        926.93        11.53 o
   1   0   4        377.92        397.02         6.80 o
   2   0   4       2666.12       2749.46        35.92 o
   3   0   4       4604.92       4615.80        56.87 o
   4   0   4       7822.60       7788.20        76.39 o
   5   0   4        190.88        158.28         4.67 o
   6   0   4         99.30         57.72         4.11 o
   7   0   4        654.83        605.44        11.13 o
   8   0   4       3378.90       3337.25        38.78 o
   9   0   4        344.24        370.23         9.13 o
  10   0   4         65.32         64.18         4.82 o
  11   0   4        400.51        412.40        10.21 o
  12   0   4        243.47        262.87         9.19 o
  13   0   4        177.92        180.45         7.96 o
  14   0   4        185.07        199.04        13.22 o
  15   0   4         22.52         10.93         5.40 o
 -15   1   4         80.67         70.40         6.69 o
 -14   1   4          0.93          6.59         2.62 o
 -13   1   4        410.47        409.72        11.50 o
 -12   1   4        129.62        131.84         6.28 o
 -11   1   4        129.56        110.47         5.83 o
 -10   1   4        385.53        404.87         6.62 o
  -9   1   4       2898.22       2953.03        25.93 o
  -8   1   4        239.02        241.45         4.61 o
  -7   1   4        311.03        297.04         4.49 o
  -6   1   4          7.49          3.27         1.09 o
  -5   1   4       1616.61       1674.56        14.30 o
  -4   1   4       5034.69       5281.89        38.87 o
  -3   1   4       1774.22       1875.49        16.91 o
  -2   1   4      14188.56      13935.36        94.17 o
  -1   1   4      19909.88      19460.84       159.46 o
   0   1   4       1410.54       1445.44        11.78 o
   1   1   4       6762.99       6605.52        52.38 o
   2   1   4       4007.33       3918.15        32.07 o
   3   1   4       1363.61       1434.07        13.16 o
   4   1   4        626.99        613.84         9.67 o
   5   1   4        631.25        791.20         9.39 o
   6   1   4        488.64        486.68         7.31 o
   7   1   4        103.35        109.39         3.59 o
   8   1   4        422.08        452.71         7.74 o
   9   1   4         18.05         15.54         1.92 o
  10   1   4         82.87         68.75         4.20 o
  11   1   4        290.01        260.31         6.51 o
  12   1   4        349.99        376.65         8.78 o
  13   1   4         68.15         68.06         6.53 o
  14   1   4          0.97         -0.14         2.49 o
  15   1   4         29.30         44.28         8.79 o
 -15   2   4         50.85         47.09         6.02 o
 -14   2   4        199.25        207.04        10.21 o
 -13   2   4         25.69         11.14         3.32 o
 -12   2   4         15.71          8.34         2.87 o
 -11   2   4         53.43         50.23         4.56 o
 -10   2   4         24.93         32.04         3.63 o
  -9   2   4         42.58         32.44         3.53 o
  -8   2   4         27.65         18.97         2.04 o
  -7   2   4          1.14          4.30         1.24 o
  -6   2   4        825.82        872.25        10.97 o
  -5   2   4       1323.09       1447.65        15.99 o
  -4   2   4         17.93         18.36         2.05 o
  -3   2   4         18.27         32.24         2.78 o
  -2   2   4         45.00         30.95         1.35 o
  -1   2   4         56.11         45.26         2.52 o
   0   2   4        406.39        409.12         7.01 o
   1   2   4        103.58        103.04         3.00 o
   2   2   4          2.33          0.30         0.62 o
   3   2   4          1.02          0.10         0.46 o
   4   2   4       1883.42       1883.47        19.04 o
   5   2   4        437.74        419.05         7.23 o
   6   2   4        223.38        231.01         7.55 o
   7   2   4        229.17        214.59         5.61 o
   8   2   4         94.85         95.99         4.15 o
   9   2   4        100.73         89.51         5.09 o
  10   2   4        245.82        242.74         7.61 o
  11   2   4        176.31        173.52         6.77 o
  12   2   4        563.78        609.45        15.14 o
  13   2   4          0.03          0.50         2.32 o
  14   2   4         79.02         83.90         6.51 o
  15   2   4         36.38         29.63         4.56 o
 -14   3   4        206.50        236.64        12.88 o
 -13   3   4          0.48          3.69         2.60 o
 -12   3   4          0.16          2.94         2.34 o
 -11   3   4        110.68        106.79         6.51 o
 -10   3   4         15.23         14.92         3.36 o
  -9   3   4          0.09          0.09         1.39 o
  -8   3   4        113.31         89.19         4.59 o
  -7   3   4        232.30        234.60         7.19 o
  -6   3   4          8.53         18.80         6.68 o
  -5   3   4        361.01        388.74         7.35 o
  -4   3   4         15.07         10.70         3.21 o
  -3   3   4        257.30        262.28         7.44 o
  -2   3   4        213.58        205.25         5.13 o
  -1   3   4        685.10        721.16        11.21 o
   0   3   4          0.10         -0.12         0.92 o
   1   3   4        308.06        352.06         7.51 o
   2   3   4         91.92         84.33         3.30 o
   3   3   4        483.21        520.12         9.14 o
   4   3   4          0.02          0.61         1.27 o
   5   3   4         30.25         26.31         2.15 o
   6   3   4        449.94        433.18         9.16 o
   7   3   4          1.38          2.94         1.39 o
   8   3   4        231.29        256.35         6.57 o
   9   3   4         92.90         80.16         4.96 o
  10   3   4          2.13          2.85         1.96 o
  11   3   4          6.19          1.48         1.99 o
  12   3   4         13.95         12.41         2.98 o
  13   3   4          3.50          4.14         5.12 o
  14   3   4         56.27         39.85         6.08 o
 -14   4   4        198.98        213.72        21.11 o
 -13   4   4        107.81        118.16        12.09 o
 -12   4   4          2.35          3.36         3.80 o
 -11   4   4         62.26         55.80         6.53 o
 -10   4   4          0.22          0.21         3.09 o
  -9   4   4         44.35         63.09         6.37 o
  -8   4   4          0.10          1.23         2.51 o
  -7   4   4        256.87        213.27        18.22 o
  -6   4   4         10.25          0.55         4.69 o
  -5   4   4        305.42        301.17        11.91 o
  -4   4   4        159.42        165.93        11.65 o
  -3   4   4        127.03        157.33         7.73 o
  -2   4   4         34.11         25.39         2.43 o
  -1   4   4          3.57          1.50         1.30 o
   0   4   4        233.64        244.49         7.38 o
   1   4   4        259.58        255.45         7.15 o
   2   4   4        892.44        954.79        15.39 o
   3   4   4        144.57        151.61         6.20 o
   4   4   4        148.30        159.21         6.49 o
   5   4   4        233.56        216.40         9.13 o
   6   4   4         81.51         85.11         5.20 o
   7   4   4        890.04        908.45        20.19 o
   8   4   4        211.13        202.79         9.69 o
   9   4   4          0.96          0.70         2.33 o
  10   4   4          0.02         -0.02         1.60 o
  11   4   4         44.39         31.26         3.86 o
  12   4   4        115.63        103.90        11.14 o
  13   4   4        225.70        257.56        17.03 o
 -12   5   4         68.23        108.66        13.13 o
 -11   5   4         15.25         28.59         7.89 o
 -10   5   4        696.82        732.58        27.45 o
  -9   5   4        211.88        193.46        13.42 o
  -8   5   4         48.19         53.88        15.78 o
  -7   5   4         84.25         95.72        10.70 o
  -6   5   4        118.06         91.10        15.87 o
  -5   5   4       1192.60       1192.89        30.95 o
  -4   5   4        652.44        648.12        18.84 o
  -3   5   4         11.09         13.64         4.69 o
  -2   5   4        274.43        272.78        10.22 o
  -1   5   4       1979.65       1956.23        28.02 o
   0   5   4          0.07          0.68         1.49 o
   1   5   4        106.97        102.91         5.74 o
   2   5   4         22.32         27.71         3.39 o
   3   5   4        517.12        541.98        12.15 o
   4   5   4        127.09        126.37         6.43 o
   5   5   4        128.14        123.86         7.08 o
   6   5   4          6.01          4.90         3.74 o
   7   5   4         10.53         12.13         4.66 o
   8   5   4        161.08        143.89        13.75 o
   9   5   4         10.14          9.34         5.26 o
  10   5   4          9.41         14.09         5.55 o
  11   5   4         96.63         95.16        12.81 o
  12   5   4         17.80         11.89         6.05 o
 -11   6   4        121.53        118.41        14.36 o
 -10   6   4        335.71        372.28        44.26 o
  -9   6   4        182.51        174.99        29.54 o
  -8   6   4        208.92        210.49        14.59 o
  -7   6   4          2.28          3.42         5.71 o
  -6   6   4         58.16         65.07        15.04 o
  -5   6   4         62.86         34.41         9.97 o
  -4   6   4          0.15         -2.83         4.67 o
  -3   6   4         18.16          9.82         4.48 o
  -2   6   4       1137.74       1142.67        35.13 o
  -1   6   4        588.70        567.28        28.60 o
   0   6   4         14.94         10.68         3.26 o
   1   6   4          0.05         -1.97         1.76 o
   2   6   4         30.53         23.24         3.40 o
   3   6   4        653.77        679.87        14.93 o
   4   6   4       1916.06       1931.37        28.39 o
   5   6   4        364.78        378.25        11.10 o
   6   6   4         14.12         16.91         4.25 o
   7   6   4         58.07         60.90         9.69 o
   8   6   4          5.37          3.19         4.87 o
   9   6   4        408.01        444.05        44.18 o
  10   6   4        197.48        238.71        19.97 o
  -8   7   4          9.26          6.77         6.01 o
  -7   7   4         63.69         81.51        25.21 o
  -6   7   4          2.95          2.42         4.48 o
  -5   7   4        112.13        101.34        12.09 o
  -4   7   4        294.75        335.47        27.25 o
  -3   7   4         22.94         31.39        10.67 o
  -2   7   4        506.70        530.82        46.67 o
  -1   7   4        362.94        368.53        15.50 o
   0   7   4        225.15        203.89        13.81 o
   1   7   4        211.77        226.08        10.68 o
   2   7   4        123.05        128.61         9.52 o
   3   7   4         42.93         45.79         6.34 o
   4   7   4          2.09          0.33         2.62 o
   5   7   4          2.68         -2.50         3.89 o
   6   7   4         30.06         24.83         5.79 o
   7   7   4         12.88          5.55         4.57 o
   8   7   4         49.44         36.26         9.32 o
  -5   8   4          2.39          7.43         5.53 o
  -4   8   4         26.18         13.80         5.99 o
  -3   8   4          3.85          1.70         7.00 o
  -2   8   4         63.24         50.83        10.33 o
  -1   8   4          5.99          5.19         4.22 o
   0   8   4        186.32        205.09        14.37 o
   1   8   4          2.96          5.73         4.17 o
   2   8   4          1.42          2.94         3.53 o
   3   8   4         13.49         10.20         5.07 o
   4   8   4          3.47          8.27         5.71 o
 -15   1   5         18.25         23.53         5.91 o
 -14   1   5        169.32        171.41         9.02 o
 -13   1   5          1.70          0.76         2.05 o
 -12   1   5        378.71        353.63        10.30 o
 -11   1   5        100.06        108.06         5.80 o
 -10   1   5        681.47        654.22         9.00 o
  -9   1   5        483.05        474.56         8.47 o
  -8   1   5         57.35         54.84         2.49 o
  -7   1   5         25.34         33.21         1.79 o
  -6   1   5         73.42         63.34         2.07 o
  -5   1   5       4496.15       4748.19        35.95 o
  -4   1   5        706.12        710.09         7.90 o
  -3   1   5        185.05        205.28         2.88 o
  -2   1   5       3444.60       3406.24        21.75 o
  -1   1   5         18.09         17.03         0.85 o
   0   1   5       6963.75       6973.38        47.82 o
   1   1   5       5988.85       5969.53        44.28 o
   2   1   5        759.03        671.54         8.01 o
   3   1   5        185.72        208.68         4.78 o
   4   1   5         41.55         36.08         2.02 o
   5   1   5          9.07          6.70         1.12 o
   6   1   5        332.11        330.17         6.02 o
   7   1   5       1199.12       1197.96        13.87 o
   8   1   5        431.53        409.88         7.52 o
   9   1   5         10.29         14.93         1.92 o
  10   1   5        335.44        314.96         9.83 o
  11   1   5         95.12         84.65         4.27 o
  12   1   5        425.46        407.10        10.40 o
  13   1   5          0.59         -2.58         1.76 o
  14   1   5          0.98          1.93         2.38 o
  15   1   5         24.64         15.79         4.39 o
 -15   2   5         93.06        101.93         8.62 o
 -14   2   5        187.03        184.18        17.04 o
 -13   2   5        609.33        627.67        17.55 o
 -12   2   5        234.51        249.83        10.31 o
 -11   2   5          2.71          2.25         1.82 o
 -10   2   5        721.95        693.87        14.43 o
  -9   2   5       1354.44       1291.54        20.54 o
  -8   2   5         43.11         28.92         3.05 o
  -7   2   5        629.62        594.06         9.75 o
  -6   2   5        642.91        649.92         8.90 o
  -5   2   5        300.94        275.98         5.32 o
  -4   2   5       1395.15       1442.13        13.71 o
  -3   2   5         76.42         79.53         2.61 o
  -2   2   5       1715.58       1762.26        19.66 o
  -1   2   5       1004.34       1013.55        12.69 o
   0   2   5        908.95        963.67        12.40 o
   1   2   5        164.58        210.10         4.65 o
   2   2   5         21.10         21.80         1.34 o
   3   2   5        371.66        379.02         5.57 o
   4   2   5        179.61        184.55         4.47 o
   5   2   5        104.69         99.49         2.95 o
   6   2   5          2.13          3.33         1.17 o
   7   2   5        184.02        154.44         4.87 o
   8   2   5       1721.40       1728.13        20.57 o
   9   2   5         24.29         22.83         2.60 o
  10   2   5         97.16        107.77         5.82 o
  11   2   5        636.99        628.63        13.28 o
  12   2   5         17.71         18.33         3.56 o
  13   2   5        244.93        275.24         9.02 o
  14   2   5        347.16        359.41        12.43 o
 -14   3   5         12.97         11.36         3.76 o
 -13   3   5          6.80          6.28         3.01 o
 -12   3   5        513.18        514.75        15.25 o
 -11   3   5         38.01         26.42         3.80 o
 -10   3   5         32.70         25.32         3.32 o
  -9   3   5         25.39         16.98         2.61 o
  -8   3   5        174.20        186.46         6.95 o
  -7   3   5        106.95        120.47         5.82 o
  -6   3   5          1.49          1.09         1.90 o
  -5   3   5        752.14        695.16        11.92 o
  -4   3   5        253.84        228.73         6.70 o
  -3   3   5       1381.03       1366.29        20.92 o
  -2   3   5       1429.96       1354.23        18.56 o
  -1   3   5        129.39        143.10         4.35 o
   0   3   5       1859.44       1956.96        22.95 o
   1   3   5        421.15        426.86         8.59 o
   2   3   5        312.99        255.07         5.94 o
   3   3   5       6714.43       6752.31        63.64 o
   4   3   5       1032.43       1018.68        16.57 o
   5   3   5        297.65        278.74         4.98 o
   6   3   5          2.12          0.38         1.09 o
   7   3   5         41.76         50.20         3.35 o
   8   3   5       3767.52       3762.23        37.03 o
   9   3   5        472.80        445.00        10.31 o
  10   3   5        143.63        114.26         6.44 o
  11   3   5        257.00        262.19         9.61 o
  12   3   5          0.02         -1.91         2.47 o
  13   3   5          3.73          7.99         4.93 o
  14   3   5         25.11         19.03         4.71 o
 -14   4   5          0.09          2.76         4.52 o
 -13   4   5         37.07         37.46        10.64 o
 -12   4   5        530.61        590.65        18.57 o
 -11   4   5        309.75        348.97        13.73 o
 -10   4   5        369.12        361.62        15.39 o
  -9   4   5        471.85        454.75        14.65 o
  -8   4   5         27.60         29.86         7.30 o
  -7   4   5          0.10         -0.19         3.34 o
  -6   4   5        887.34        950.95        39.15 o
  -5   4   5       1252.66       1186.23        44.14 o
  -4   4   5       1190.05       1183.97        21.44 o
  -3   4   5        187.18        178.97         8.09 o
  -2   4   5        178.50        208.58         5.66 o
  -1   4   5          9.81          4.86         2.63 o
   0   4   5         72.94         76.21         4.21 o
   1   4   5         43.36         53.92         4.02 o
   2   4   5        447.46        451.31        10.06 o
   3   4   5         95.66         87.68         7.04 o
   4   4   5        407.28        401.17        11.53 o
   5   4   5          0.02          3.27         2.16 o
   6   4   5          0.04          0.82         1.82 o
   7   4   5         23.42         22.87         4.49 o
   8   4   5        298.44        309.82        12.04 o
   9   4   5        292.88        309.50        16.24 o
  10   4   5        177.30        177.56         6.92 o
  11   4   5        172.88        190.92         8.24 o
  12   4   5         23.73         32.81         4.40 o
  13   4   5         59.52         53.39         6.78 o
 -12   5   5         46.94         43.36         8.46 o
 -11   5   5         14.76          2.48         4.37 o
 -10   5   5          0.08          1.49         7.34 o
  -9   5   5          2.99         -0.59         6.52 o
  -8   5   5         17.26         14.39         4.90 o
  -7   5   5         96.23         91.66        15.32 o
  -6   5   5        586.10        583.41        33.02 o
  -5   5   5        110.51        138.23        18.56 o
  -3   5   5        409.52        369.21        20.86 o
  -2   5   5          0.71          1.93         2.18 o
  -1   5   5          3.54         12.46         4.82 o
   0   5   5        240.78        223.50         7.21 o
   1   5   5        100.47        100.32         5.66 o
   2   5   5        630.45        610.77        13.02 o
   3   5   5          8.69          9.80         2.25 o
   4   5   5          2.78          1.82         1.96 o
   5   5   5        582.67        578.20        16.86 o
   6   5   5         28.87         24.99         4.26 o
   7   5   5         23.02         15.75         5.15 o
   8   5   5         38.63         42.85         7.88 o
   9   5   5         34.54         29.21         7.06 o
  10   5   5         74.33         72.84        13.27 o
  11   5   5         97.12        132.37        32.06 o
  12   5   5          8.67          8.39         4.18 o
 -11   6   5        186.81        219.54        51.34 o
 -10   6   5        160.43        176.31        17.84 o
  -9   6   5        151.99        168.66        15.82 o
  -8   6   5         41.56         41.79         8.49 o
  -7   6   5          3.51          3.65         4.40 o
  -6   6   5          5.46         24.62        11.59 o
  -5   6   5         25.25         10.87         5.35 o
  -4   6   5         26.91         34.19        10.06 o
  -3   6   5         14.50         15.74         4.87 o
  -2   6   5          9.28          5.24         3.91 o
  -1   6   5         23.84         17.70         4.79 o
   0   6   5          2.10          1.55         2.27 o
   1   6   5         26.68         16.39         3.66 o
   2   6   5         22.62         23.19         3.52 o
   3   6   5          2.54          2.73         2.92 o
   4   6   5         30.17         28.50         3.98 o
   5   6   5         76.22         91.92         7.72 o
   6   6   5         22.69         25.69         5.44 o
   7   6   5         33.56         38.64        13.71 o
   8   6   5         16.60         22.02         6.30 o
   9   6   5          0.02          3.53         4.80 o
  10   6   5          6.94          9.41         6.26 o
  -8   7   5         46.49         46.83         9.55 o
  -7   7   5         16.16         11.98         6.39 o
  -6   7   5         11.00          6.40         7.91 o
  -5   7   5         97.16        120.90        19.74 o
  -4   7   5        133.60        119.39        19.26 o
  -3   7   5         46.64         44.02        12.32 o
  -2   7   5         28.32         22.24         5.76 o
  -1   7   5        155.69        165.82        13.08 o
   0   7   5        691.85        728.84        22.55 o
   1   7   5         33.33         25.57         4.74 o
   2   7   5         62.45         61.60         6.53 o
   3   7   5        259.04        278.37        11.98 o
   4   7   5        186.31        200.26        10.71 o
   5   7   5         75.85         56.80         7.71 o
   6   7   5          2.48         -0.23         3.19 o
   7   7   5          0.93         -0.07         3.54 o
   8   7   5         84.41         89.42        10.70 o
  -4   8   5         28.49         44.07         7.39 o
  -3   8   5         10.11          2.74         5.75 o
  -2   8   5         15.23         18.73         6.72 o
  -1   8   5        112.47        110.41        14.14 o
   0   8   5        185.35        190.20        13.50 o
   1   8   5          1.72          5.61         4.41 o
   2   8   5         63.84         61.40         7.30 o
   3   8   5          0.34          3.14         3.55 o
   4   8   5         16.08         20.96        14.47 o
 -15   0   6         86.22         66.65        12.63 o
 -14   0   6         65.68         60.76         6.43 o
 -13   0   6        601.72        633.45        18.39 o
 -12   0   6        135.47        134.81         6.93 o
 -11   0   6        162.14        169.67         7.43 o
 -10   0   6        197.75        209.59         7.83 o
  -9   0   6       1163.61       1149.85        23.94 o
  -8   0   6        415.56        397.81         8.34 o
  -7   0   6        282.67        257.64         5.92 o
  -6   0   6       1125.36       1207.44        15.64 o
  -5   0   6       4941.50       4815.79        49.44 o
  -4   0   6        894.13        992.19        12.95 o
  -3   0   6       3004.18       3071.29        37.49 o
  -2   0   6       4409.58       4583.11        66.00 o
  -1   0   6        319.51        336.54         5.95 o
   0   0   6      19723.32      18759.29       181.55 o
   1   0   6       1417.12       1435.63        17.23 o
   2   0   6       1662.17       1696.35        22.56 o
   3   0   6       1145.28       1183.10        15.67 o
   4   0   6       1254.47       1479.58        19.03 o
   5   0   6        721.30        687.73        11.58 o
   6   0   6       4143.62       4429.31        61.45 o
   7   0   6        224.16        270.54         7.35 o
   8   0   6        688.84        663.16        14.02 o
   9   0   6         15.60         11.30         2.30 o
  10   0   6        435.02        439.27        12.36 o
  11   0   6          5.59          3.11         1.69 o
  12   0   6          0.01          1.31         1.78 o
  13   0   6          9.08          5.99         3.52 o
  14   0   6         22.56          7.77         4.95 o
  15   0   6        134.30        148.83        13.89 o
 -15   1   6        457.73        522.81        15.89 o
 -14   1   6        205.76        200.30         8.60 o
 -13   1   6        528.28        535.95        13.53 o
 -12   1   6         91.92         86.24         6.02 o
 -11   1   6        232.29        229.37         5.66 o
 -10   1   6         44.35         42.85         3.09 o
  -9   1   6        153.36        154.02         3.96 o
  -8   1   6       2164.00       2067.29        20.56 o
  -7   1   6        129.31        123.25         3.03 o
  -6   1   6         25.32         20.34         1.41 o
  -5   1   6        158.79        155.71         3.36 o
  -4   1   6         56.09         61.17         1.67 o
  -3   1   6        420.81        418.71         4.83 o
  -2   1   6       2813.38       2824.31        21.08 o
  -1   1   6       6255.95       6284.27        39.06 o
   0   1   6          0.39          2.89         0.45 o
   1   1   6        774.84        782.27         9.62 o
   2   1   6        317.25        316.49         4.80 o
   3   1   6        554.85        633.74         7.67 o
   4   1   6       1094.86       1153.21        12.32 o
   5   1   6       1382.30       1381.20        14.54 o
   6   1   6        192.60        167.91         4.37 o
   7   1   6       1257.15       1188.84        14.08 o
   8   1   6        847.33        853.47        10.88 o
   9   1   6         28.31         24.14         2.35 o
  10   1   6        527.96        538.92         8.88 o
  11   1   6         19.23         28.41         2.79 o
  12   1   6        503.34        504.48        11.88 o
  13   1   6        335.00        310.33        10.48 o
  14   1   6        105.12        123.77        11.00 o
  15   1   6         89.92         84.92         7.59 o
 -15   2   6         47.51         53.53         6.56 o
 -14   2   6         51.65         49.88         6.35 o
 -13   2   6         51.07         53.79        11.32 o
 -12   2   6         26.31         25.05         4.01 o
 -11   2   6         65.17         48.03         5.24 o
 -10   2   6        115.91        120.43         6.22 o
  -9   2   6         96.75        100.25         5.21 o
  -8   2   6        123.08        143.00         6.98 o
  -7   2   6        535.74        538.29         8.44 o
  -6   2   6        629.45        621.85         8.96 o
  -5   2   6         70.60         70.53         3.06 o
  -4   2   6         14.06         15.26         1.12 o
  -3   2   6         22.23         11.18         2.00 o
  -2   2   6        536.39        538.58         5.98 o
  -1   2   6        826.85        881.87         9.22 o
   0   2   6       1491.39       1603.51        19.56 o
   1   2   6       2186.83       2251.68        18.91 o
   2   2   6         12.71         27.73         1.98 o
   3   2   6        647.67        677.51         9.30 o
   4   2   6        709.64        763.65        11.28 o
   5   2   6        115.10        129.49         3.89 o
   6   2   6        459.77        422.21         8.07 o
   7   2   6        211.29        208.11         5.81 o
   8   2   6         28.98         17.94         2.37 o
   9   2   6        118.88        123.96         5.97 o
  10   2   6          6.97          4.29         2.41 o
  11   2   6         67.96         65.07         5.44 o
  12   2   6          9.33         10.47         3.37 o
  13   2   6        126.64        130.66         8.68 o
  14   2   6         72.87         70.84         7.18 o
 -14   3   6         95.13         98.42         8.15 o
 -13   3   6         75.06         55.71         6.25 o
 -12   3   6         44.44         37.48         6.88 o
 -11   3   6          2.15         -2.34         3.84 o
 -10   3   6          4.75          3.73         2.86 o
  -9   3   6         85.41         67.86         4.86 o
  -8   3   6        106.82        110.44         5.56 o
  -7   3   6          6.08          3.68         1.56 o
  -6   3   6        269.52        258.36        10.79 o
  -5   3   6         47.62         54.43         3.54 o
  -4   3   6        137.21        150.78         5.46 o
  -3   3   6       1219.99       1420.63        18.45 o
  -2   3   6         18.52         23.74         1.72 o
  -1   3   6         70.80         72.96         3.56 o
   0   3   6        207.42        195.97         4.50 o
   1   3   6         67.41         65.20         3.93 o
   2   3   6          9.80         22.03         2.18 o
   3   3   6        280.59        306.73         7.89 o
   4   3   6        132.24        123.81         3.49 o
   5   3   6         47.73         47.58         2.81 o
   6   3   6        236.67        226.81         5.79 o
   7   3   6         24.64         22.27         2.40 o
   8   3   6         20.55         19.07         2.52 o
   9   3   6         25.37         17.80         2.43 o
  10   3   6          1.86          1.11         1.84 o
  11   3   6          6.81          5.15         3.31 o
  12   3   6          0.24          0.85         2.10 o
  13   3   6         45.19         33.11         4.74 o
  14   3   6        134.24        129.72         8.00 o
 -13   4   6         11.40          7.91         5.29 o
 -12   4   6         21.50         20.94         4.57 o
 -11   4   6          0.05         -2.63         2.06 o
 -10   4   6         42.37         37.51         5.35 o
  -9   4   6        224.65        211.95         9.99 o
  -8   4   6         27.84         38.41         9.52 o
  -7   4   6        379.22        360.40        23.10 o
  -6   4   6       1005.18        945.32        39.43 o
  -5   4   6       1064.93       1075.23        42.05 o
  -4   4   6        112.04        117.30         8.84 o
  -3   4   6         28.44         27.78         3.33 o
  -2   4   6         22.51         19.89         2.71 o
  -1   4   6        758.78        735.98        12.50 o
   0   4   6        736.62        735.69        12.89 o
   1   4   6        180.53        167.60         5.93 o
   2   4   6         65.68         46.68         3.85 o
   3   4   6        374.83        375.17        10.26 o
   4   4   6        560.24        537.01        14.94 o
   5   4   6        182.99        182.08         8.74 o
   6   4   6       1112.60       1149.04        22.66 o
   7   4   6          1.63         -0.71         1.63 o
   8   4   6        190.65        182.48         8.22 o
   9   4   6          3.78          5.27         3.41 o
  10   4   6         16.09         13.74         2.81 o
  11   4   6         73.09         76.22         6.66 o
  12   4   6         21.07         17.10         3.69 o
  13   4   6         17.15         13.98         4.93 o
 -12   5   6        184.57        180.38        16.19 o
 -11   5   6        157.51        166.04        15.45 o
 -10   5   6        105.36        110.06        17.77 o
  -9   5   6          4.59         -4.61         7.80 o
  -8   5   6        233.35        230.58        20.11 o
  -7   5   6        559.71        572.36        32.84 o
  -6   5   6          0.11         14.06         6.73 o
  -5   5   6        146.85        149.64        19.07 o
  -4   5   6         92.65         69.76        12.18 o
  -3   5   6         53.61         67.33         7.60 o
  -2   5   6        279.78        266.03        13.14 o
  -1   5   6        333.90        312.36        10.70 o
   0   5   6        335.11        308.93         8.66 o
   1   5   6         83.87         81.46         5.46 o
   2   5   6        390.65        421.00        10.67 o
   3   5   6          0.39         -2.44         1.38 o
   4   5   6        210.48        201.05         7.62 o
   5   5   6        805.64        809.17        20.72 o
   6   5   6          3.58          3.28         2.36 o
   7   5   6        284.21        285.08        15.13 o
   8   5   6        438.29        465.06        21.38 o
   9   5   6        108.94        113.16        12.66 o
  10   5   6          6.76          0.12         4.66 o
  11   5   6        239.90        261.46        13.05 o
  12   5   6        186.35        214.48        17.51 o
 -11   6   6        196.43        228.23        21.82 o
 -10   6   6        271.63        274.50        17.68 o
  -9   6   6         51.32         78.29        11.02 o
  -8   6   6        215.94        219.54        15.52 o
  -7   6   6        210.91        208.04        21.96 o
  -6   6   6        116.59         74.75        15.91 o
  -5   6   6        180.60        150.63        19.95 o
  -4   6   6         26.63         31.01         9.93 o
  -3   6   6        224.12        225.30        20.56 o
  -2   6   6       1195.14       1209.57        28.18 o
  -1   6   6        251.34        259.74        12.11 o
   0   6   6        148.48        168.88         9.38 o
   1   6   6        149.16        164.07         9.16 o
   2   6   6         54.48         57.85         5.14 o
   3   6   6        729.46        704.40        15.57 o
   4   6   6         85.51         89.67         6.54 o
   5   6   6        216.99        224.06        16.92 o
   6   6   6         19.03         17.59         3.91 o
   7   6   6         25.56         22.14         6.46 o
   8   6   6          0.01          1.95         4.89 o
   9   6   6        160.89        188.73        17.65 o
  10   6   6         28.75         21.04         9.30 o
  -8   7   6          8.60         10.36         6.27 o
  -7   7   6         68.24         68.45        11.20 o
  -6   7   6        107.98        103.76        18.93 o
  -5   7   6        104.51         95.53        18.23 o
  -4   7   6         13.30          7.88         7.32 o
  -3   7   6         16.69         15.45         7.64 o
  -2   7   6         25.42         21.18         9.88 o
  -1   7   6          7.05         10.35         5.14 o
   0   7   6         20.59         13.01         4.61 o
   1   7   6         31.45         22.53         4.58 o
   2   7   6         14.34         18.58         4.08 o
   3   7   6        162.70        167.95        10.41 o
   4   7   6         29.05         25.76         5.10 o
   5   7   6          4.55          5.79         3.59 o
   6   7   6        110.88        101.02        10.56 o
   7   7   6        197.47        195.33        28.49 o
  -4   8   6         41.67         48.30        11.80 o
  -3   8   6          0.30          1.44         5.88 o
  -2   8   6         52.53         49.65        10.23 o
  -1   8   6          0.02          2.81         5.18 o
   0   8   6        160.90        191.88        14.63 o
   1   8   6        531.30        546.20        20.76 o
   2   8   6        109.16         97.09         9.64 o
   3   8   6         46.49         42.84         6.34 o
 -15   1   7         13.12          7.05         3.38 o
 -14   1   7         33.94         31.04         6.39 o
 -13   1   7          2.12          0.43         2.09 o
 -12   1   7        141.97        147.96         6.71 o
 -11   1   7         17.56         21.54         2.25 o
 -10   1   7        146.07        131.74         4.43 o
  -9   1   7        450.04        440.55         7.04 o
  -8   1   7          2.10          1.05         0.90 o
  -7   1   7        440.14        455.86         7.10 o
  -6   1   7        320.60        281.19         4.78 o
  -5   1   7         22.76         16.08         1.14 o
  -4   1   7        422.93        467.97         5.53 o
  -3   1   7         85.81         91.59         2.38 o
  -2   1   7        986.26        976.96         9.31 o
  -1   1   7        400.24        377.60         4.39 o
   0   1   7        508.11        510.81         5.59 o
   1   1   7        315.49        353.18         4.19 o
   2   1   7          7.85          7.34         0.82 o
   3   1   7          0.42          2.21         1.01 o
   4   1   7        141.71        167.04         3.79 o
   5   1   7         13.55         23.99         1.82 o
   6   1   7        173.02        188.25         4.46 o
   7   1   7        218.43        235.01         5.19 o
   8   1   7         23.29         18.66         1.88 o
   9   1   7        837.80        828.52        11.29 o
  10   1   7         56.40         61.21         3.86 o
  11   1   7         12.69         11.77         2.40 o
  12   1   7         45.43         30.22         4.09 o
  13   1   7         17.22          9.18         2.76 o
  14   1   7         88.56         89.25         7.56 o
 -15   2   7        379.28        413.23        14.92 o
 -14   2   7         92.15         97.28         8.19 o
 -13   2   7        157.70        155.52         8.95 o
 -12   2   7         13.90         11.34         3.32 o
 -11   2   7          3.53          3.47         2.04 o
 -10   2   7       1299.89       1273.33        21.08 o
  -9   2   7         83.92         68.29         5.43 o
  -8   2   7         31.88         24.42         3.19 o
  -7   2   7        138.31        127.68         4.68 o
  -6   2   7        125.06        125.05         3.42 o
  -5   2   7          8.19          7.45         0.95 o
  -4   2   7        859.57        876.54         9.30 o
  -3   2   7        516.89        454.16         9.09 o
  -2   2   7       4079.15       4403.48        35.14 o
  -1   2   7       2663.82       2690.83        21.26 o
   0   2   7      11132.86      11433.50       275.20 o
   1   2   7        534.14        624.18         7.73 o
   2   2   7         59.57        116.11         6.75 o
   3   2   7       2193.58       2220.83        22.26 o
   4   2   7       1197.79       1193.28        13.74 o
   5   2   7       1055.57        994.93        12.69 o
   6   2   7        416.00        387.14         8.67 o
   7   2   7        537.87        510.65         9.68 o
   8   2   7        369.17        359.62         8.30 o
   9   2   7          1.36         -0.32         1.46 o
  10   2   7        338.67        353.50         8.80 o
  11   2   7        897.90        921.62        15.29 o
  12   2   7         77.78         83.37         5.41 o
  13   2   7         12.24         11.22         3.37 o
  14   2   7          6.35          6.21         4.75 o
 -14   3   7         81.08         80.81        12.03 o
 -13   3   7        125.60        106.16         8.25 o
 -12   3   7         19.81         17.69         3.60 o
 -11   3   7        168.14        182.31         7.41 o
 -10   3   7        385.03        397.35        15.32 o
  -9   3   7       1119.57       1102.69        20.92 o
  -8   3   7        888.83        869.59        17.06 o
  -7   3   7         14.99         16.36         2.94 o
  -6   3   7        513.68        513.24        16.14 o
  -5   3   7        558.07        544.02        21.25 o
  -4   3   7        310.40        303.44         8.16 o
  -3   3   7       3394.38       3389.61        30.65 o
  -2   3   7       1024.82       1015.03        10.88 o
  -1   3   7        221.67        222.18         5.46 o
   0   3   7        103.40         73.21         4.71 o
   1   3   7         14.39         11.22         1.57 o
   2   3   7        677.19        669.15        11.11 o
   3   3   7        507.14        546.79        13.45 o
   4   3   7         79.68         72.41         2.61 o
   5   3   7        414.64        422.82         8.37 o
   6   3   7          4.09          4.57         1.48 o
   7   3   7        537.40        494.57        13.20 o
   8   3   7        214.80        202.56         7.18 o
   9   3   7        438.13        411.58         9.34 o
  10   3   7         55.55         51.83         4.45 o
  11   3   7         44.28         47.40         6.13 o
  12   3   7        141.41        158.59         8.50 o
  13   3   7        468.92        507.20        13.14 o
 -13   4   7        195.77        212.58        14.68 o
 -12   4   7         69.45         63.56         7.31 o
 -11   4   7        108.07        115.08         9.42 o
 -10   4   7        190.79        187.77        15.33 o
  -9   4   7          0.92          5.67         4.43 o
  -8   4   7         34.37         27.85         8.53 o
  -7   4   7          1.10         -0.06         2.85 o
  -6   4   7        429.81        432.51        25.50 o
  -5   4   7        443.89        468.50        26.00 o
  -4   4   7       1476.66       1493.26        31.85 o
  -3   4   7       1296.75       1216.21        23.95 o
  -2   4   7        219.00        232.39        11.30 o
  -1   4   7        532.48        549.33        10.59 o
   0   4   7        295.27        306.85         7.96 o
   1   4   7        237.67        262.79         7.53 o
   2   4   7        226.38        219.42         7.10 o
   3   4   7        911.26        933.62        17.59 o
   4   4   7       2581.04       2589.00        41.18 o
   5   4   7        463.64        435.44        13.93 o
   6   4   7        243.51        253.77        18.22 o
   7   4   7        762.22        758.29        16.63 o
   8   4   7        326.45        360.23        11.32 o
   9   4   7          3.57         -1.65         2.99 o
  10   4   7        609.08        637.45        14.31 o
  11   4   7        161.29        157.90         7.66 o
  12   4   7         53.95         63.48         5.73 o
  13   4   7         29.83         21.09         5.70 o
 -12   5   7         58.58         57.01         9.63 o
 -11   5   7          6.24         11.09         5.38 o
 -10   5   7          3.83          2.99         4.24 o
  -9   5   7        488.12        512.93        25.63 o
  -8   5   7         47.76         68.42        13.37 o
  -7   5   7         14.30          3.21         6.22 o
  -6   5   7         25.00         27.58         9.23 o
  -5   5   7         39.53         31.83        10.05 o
  -4   5   7        115.96        104.36        15.07 o
  -3   5   7         92.36         92.35         7.17 o
  -2   5   7        361.10        349.96        12.87 o
  -1   5   7        264.85        281.92        10.33 o
   0   5   7          5.01          5.79         2.14 o
   1   5   7         58.09         60.12         4.71 o
   2   5   7          0.69         -0.54         2.03 o
   3   5   7        301.89        298.87         9.24 o
   4   5   7         44.61         36.87         4.67 o
   5   5   7         14.65          6.92         3.00 o
   6   5   7          8.39          2.65         3.71 o
   7   5   7          1.01          6.49         5.42 o
   8   5   7         27.59         36.04         7.81 o
   9   5   7          7.02          7.71         5.63 o
  10   5   7          0.02         -1.37         4.32 o
  11   5   7          3.68          1.77         4.99 o
 -10   6   7          0.09          2.33         4.91 o
  -9   6   7        126.66        127.60        19.90 o
  -8   6   7         29.94         24.87         9.69 o
  -7   6   7         39.53         44.47        12.58 o
  -6   6   7          9.65          1.97         7.38 o
  -5   6   7         70.37         77.73        14.21 o
  -4   6   7          1.82         10.56         6.80 o
  -3   6   7         50.62         37.36         7.39 o
  -2   6   7         24.97         24.98         5.14 o
  -1   6   7         40.87         44.68         6.40 o
   0   6   7          9.30          7.70         3.20 o
   1   6   7          1.25         -0.19         2.67 o
   2   6   7         45.47         43.79         5.40 o
   3   6   7          5.03          4.77         3.88 o
   4   6   7         95.96         80.86         6.33 o
   5   6   7          0.49         -0.64         2.19 o
   6   6   7         66.99         48.29         5.73 o
   7   6   7          0.04         -1.91         3.63 o
   8   6   7         16.87          7.95         6.59 o
   9   6   7         20.40         28.64         8.73 o
  10   6   7          5.39         -1.11         6.14 o
  -8   7   7         54.91         61.67        11.38 o
  -7   7   7         16.78         35.10        14.93 o
  -6   7   7         78.48        106.79        18.79 o
  -5   7   7         79.71         90.86        13.03 o
  -4   7   7          6.23          2.85         4.29 o
  -3   7   7        204.93        186.16        33.35 o
  -2   7   7         78.83         69.35        11.27 o
  -1   7   7        139.50        121.51        10.88 o
   0   7   7         18.55         11.97         4.31 o
   1   7   7        103.84        112.13         9.09 o
   2   7   7          5.69         -3.10         3.74 o
   3   7   7        158.41        162.54        10.93 o
   4   7   7         19.59         20.02         4.35 o
   5   7   7         74.73         58.02         7.79 o
   6   7   7          2.64         -0.87         3.10 o
   7   7   7         15.68         12.29         5.39 o
  -3   8   7         49.84         42.02        10.02 o
  -2   8   7          0.19          5.00         5.15 o
  -1   8   7        212.91        191.70        25.55 o
   0   8   7         21.40         23.97         5.95 o
   1   8   7          0.09          9.65         4.34 o
   2   8   7        173.00        167.53        14.47 o
   3   8   7         53.29         44.54         6.31 o
 -15   0   8          2.17          2.06         5.88 o
 -14   0   8        667.17        730.12        20.32 o
 -13   0   8        132.05        157.91         9.59 o
 -12   0   8          0.30          1.36         2.65 o
 -11   0   8       4177.63       4156.44        56.17 o
 -10   0   8        155.35        151.34         6.73 o
  -9   0   8         52.67         53.31         4.53 o
  -8   0   8        220.17        195.97         8.44 o
  -7   0   8        110.84        121.72         4.14 o
  -6   0   8       6838.17       6999.11        71.00 o
  -5   0   8       1061.24       1076.59        17.21 o
  -4   0   8       1319.73       1607.77        23.02 o
  -3   0   8       1532.99       1561.14        22.32 o
  -2   0   8       1408.02       1422.79        20.73 o
  -1   0   8         23.14         14.60         1.84 o
   0   0   8        294.02        318.60         6.70 o
   1   0   8         56.84         91.07         5.14 o
   2   0   8        244.89        208.94         9.87 o
   3   0   8       1700.92       1896.28        27.18 o
   4   0   8        234.13        264.08         6.75 o
   5   0   8        473.38        594.74        11.22 o
   6   0   8         38.15         30.62         3.00 o
   7   0   8       1084.92       1089.28        17.57 o
   8   0   8        689.40        718.93        13.93 o
   9   0   8       1727.15       1566.53        23.54 o
  10   0   8        411.80        392.25        10.30 o
  11   0   8         25.15         18.40         2.91 o
  12   0   8        420.44        427.94        10.93 o
  13   0   8         11.93          2.91         3.77 o
  14   0   8        508.31        561.11        33.63 o
 -15   1   8        142.15        148.44         9.25 o
 -14   1   8          0.18         -1.82         2.40 o
 -13   1   8          0.01         -1.88         2.78 o
 -12   1   8          0.53          0.95         1.81 o
 -11   1   8         52.89         50.11         3.76 o
 -10   1   8          5.10          2.22         1.76 o
  -9   1   8        118.68        110.36         3.85 o
  -8   1   8        180.61        162.76         4.01 o
  -7   1   8        300.60        306.46         5.95 o
  -6   1   8       1488.34       1474.02        13.21 o
  -5   1   8       1245.15       1144.91        11.72 o
  -4   1   8          0.68          2.09         0.75 o
  -3   1   8        828.51        780.12         8.76 o
  -2   1   8         11.35          9.13         0.99 o
  -1   1   8       1231.98       1152.93         9.97 o
   0   1   8        569.85        499.61         6.07 o
   1   1   8       1690.81       1704.50        15.36 o
   2   1   8       5301.50       5392.00        38.03 o
   3   1   8        540.41        505.78         6.38 o
   4   1   8        141.36        136.38         2.84 o
   5   1   8         26.63         27.56         2.44 o
   6   1   8        785.19        746.73        10.58 o
   7   1   8        717.22        707.46        10.63 o
   8   1   8        171.48        173.09         5.17 o
   9   1   8         41.36         45.00         3.64 o
  10   1   8        477.77        454.64         9.21 o
  11   1   8         18.55         12.07         2.54 o
  12   1   8          2.66          0.97         3.48 o
  13   1   8         16.72          8.92         2.59 o
  14   1   8         33.96         28.03         4.29 o
 -15   2   8         37.75         40.87         5.80 o
 -14   2   8         71.53         81.04         7.50 o
 -13   2   8         44.95         28.47         4.73 o
 -12   2   8          6.69          4.42         2.58 o
 -11   2   8        475.08        449.07        13.60 o
 -10   2   8        214.64        241.25         8.10 o
  -9   2   8         69.52         75.82         8.23 o
  -8   2   8         25.64         22.78         2.73 o
  -7   2   8        108.79        123.55         8.87 o
  -6   2   8        483.74        459.15         7.04 o
  -5   2   8         68.49         63.48         2.33 o
  -4   2   8          5.57          8.00         1.01 o
  -3   2   8       1734.40       1736.98        15.44 o
  -2   2   8         67.90         60.29         2.28 o
  -1   2   8       1381.25       1493.55        13.15 o
   0   2   8        452.44        455.88         5.17 o
   1   2   8        102.56        140.39         2.84 o
   2   2   8        959.08        979.70        11.58 o
   3   2   8        169.65        175.10         4.00 o
   4   2   8        198.69        221.09         4.75 o
   5   2   8         76.23         87.05         5.42 o
   6   2   8        523.49        540.18         9.79 o
   7   2   8         65.06         66.80         4.11 o
   8   2   8         93.51         89.35         4.74 o
   9   2   8        385.66        368.69         8.08 o
  10   2   8        115.66        119.52         5.46 o
  11   2   8         68.80         88.15         5.30 o
  12   2   8        108.03        115.61         6.79 o
  13   2   8          7.80         11.64         3.55 o
  14   2   8        102.30        111.37        23.52 o
 -14   3   8         32.29         44.99         7.55 o
 -13   3   8         24.56         29.82         5.90 o
 -12   3   8        178.57        187.80         9.28 o
 -11   3   8         29.02         26.04         3.40 o
 -10   3   8          5.07          5.11         1.99 o
  -9   3   8          4.75          9.03         2.34 o
  -8   3   8         48.06         51.33         4.61 o
  -7   3   8         27.60         29.21         2.89 o
  -6   3   8        708.67        703.63        19.60 o
  -5   3   8        214.95        193.09         9.12 o
  -4   3   8          1.26          1.30         0.99 o
  -3   3   8        199.37        211.79         5.10 o
  -2   3   8         13.21          8.16         1.46 o
  -1   3   8        559.69        600.49         9.63 o
   0   3   8          8.66          7.59         1.86 o
   1   3   8         29.61         30.33         2.49 o
   2   3   8         41.43         34.59         3.91 o
   3   3   8       1200.35       1255.80        19.55 o
   4   3   8          3.00          6.70         1.42 o
   5   3   8        543.22        554.89        10.07 o
   6   3   8         22.49         21.76         2.44 o
   7   3   8        238.09        226.72         6.46 o
   8   3   8        104.74        103.44         5.77 o
   9   3   8         65.66         61.74         4.90 o
  10   3   8          6.77          9.05         3.66 o
  11   3   8          0.92         -0.39         2.35 o
  12   3   8         11.77         11.36         2.96 o
  13   3   8         22.06         21.07         3.68 o
 -13   4   8         17.61          8.84         5.05 o
 -12   4   8         52.14         41.09         7.48 o
 -11   4   8        267.46        272.65        12.23 o
 -10   4   8        110.57        105.43         8.68 o
  -9   4   8         13.83         35.88         9.63 o
  -8   4   8        266.60        266.09        20.07 o
  -7   4   8         57.02         68.13        12.11 o
  -6   4   8        278.06        259.76        19.64 o
  -5   4   8        806.48        795.33        35.43 o
  -4   4   8        162.82        148.86         7.75 o
  -3   4   8         97.13         91.56         6.71 o
  -2   4   8         36.34         34.88         4.64 o
  -1   4   8         12.81         27.34         4.95 o
   0   4   8          3.38          8.80         1.94 o
   1   4   8         81.41         77.72         4.78 o
   2   4   8        142.67        157.72         6.20 o
   3   4   8         17.84         14.62         3.29 o
   4   4   8       1545.62       1539.26        29.26 o
   5   4   8          9.53          4.19         2.65 o
   6   4   8          3.71          5.29         5.69 o
   7   4   8          0.29         -1.89         2.24 o
   8   4   8          6.51          6.45         3.90 o
   9   4   8        665.83        653.94        15.12 o
  10   4   8         19.66         19.55         3.27 o
  11   4   8         69.73         86.76         6.12 o
  12   4   8         74.50         78.23         6.35 o
 -12   5   8          5.04          6.88         4.00 o
 -11   5   8         15.80         19.47         6.43 o
 -10   5   8          2.53         11.69         5.10 o
  -9   5   8        131.65        151.12        19.79 o
  -8   5   8         28.08         20.68         8.61 o
  -7   5   8         21.64          7.25         6.72 o
  -6   5   8        404.60        413.08        27.22 o
  -5   5   8         23.67         30.97        10.51 o
  -4   5   8         97.63        118.96        12.46 o
  -3   5   8        643.93        650.79        21.66 o
  -2   5   8        990.69       1000.17        33.00 o
  -1   5   8          0.09          0.30         2.08 o
   0   5   8         71.24         86.74         7.03 o
   1   5   8        389.42        389.81        10.22 o
   2   5   8        590.01        566.68        12.91 o
   3   5   8        839.37        804.89        16.77 o
   4   5   8         94.83         99.36        10.16 o
   5   5   8         94.03         95.25         8.13 o
   6   5   8         47.17         45.66         6.21 o
   7   5   8        175.96        174.57        10.18 o
   8   5   8         47.59         50.04         9.11 o
   9   5   8        137.81        123.10        13.88 o
  10   5   8         22.76         19.43         6.33 o
  11   5   8          3.35          4.71         4.35 o
 -10   6   8         60.01         72.02        22.01 o
  -9   6   8          9.53         12.56         5.04 o
  -8   6   8         78.17         53.64        13.62 o
  -7   6   8        139.57        116.78        19.93 o
  -6   6   8        802.43        857.45        44.28 o
  -5   6   8         23.04         28.09         7.53 o
  -4   6   8          6.88          6.05         5.34 o
  -3   6   8        394.95        335.87        44.76 o
  -2   6   8          8.71         10.76         4.61 o
  -1   6   8        125.81        128.71         9.01 o
   0   6   8         33.14         19.43         5.35 o
   1   6   8         11.90          5.14         2.61 o
   2   6   8          3.56         -1.04         4.35 o
   3   6   8          2.97          0.53         2.16 o
   4   6   8         15.75         12.08         3.48 o
   5   6   8          8.28          8.22         3.33 o
   6   6   8        429.69        456.41        14.92 o
   7   6   8        152.86        139.12        11.69 o
   8   6   8          5.13          3.93         4.97 o
   9   6   8        167.48        192.70        18.22 o
  -8   7   8         19.79         19.27         7.63 o
  -7   7   8         22.94         29.87         9.06 o
  -6   7   8          5.67         11.81         6.79 o
  -5   7   8        174.74        140.90        24.39 o
  -4   7   8        297.64        249.60        56.49 o
  -3   7   8         72.48         76.61        11.96 o
  -2   7   8         21.61         24.08         8.24 o
  -1   7   8         29.61         28.61         6.17 o
   0   7   8        114.82        114.29         9.90 o
   1   7   8        368.40        368.87        18.30 o
   2   7   8        277.56        267.55        12.07 o
   3   7   8        308.60        364.08        14.07 o
   4   7   8          7.70         10.93         4.37 o
   5   7   8          6.25          2.04         3.52 o
   6   7   8         61.60         43.48         7.30 o
   7   7   8        235.63        239.41        13.97 o
  -3   8   8        123.49         99.84        25.68 o
  -2   8   8         17.81         11.64         7.61 o
  -1   8   8         37.15         11.22        10.23 o
   0   8   8         54.61         44.72         9.27 o
   1   8   8        139.00        134.05        12.59 o
   2   8   8        115.86        114.39        10.35 o
 -15   1   9        305.13        317.47        12.38 o
 -14   1   9        204.58        197.12         9.56 o
 -13   1   9          0.03          3.41         2.21 o
 -12   1   9         99.11         95.38         6.36 o
 -11   1   9        221.10        217.42         6.07 o
 -10   1   9        653.12        628.75        10.90 o
  -9   1   9         81.45         81.49         3.84 o
  -8   1   9          0.98          0.79         0.99 o
  -7   1   9          6.32          3.45         2.94 o
  -6   1   9        178.26        170.28         3.78 o
  -5   1   9         17.83         12.44         1.50 o
  -4   1   9         72.99         96.51         2.77 o
  -3   1   9        668.95        753.09         8.85 o
  -2   1   9       1524.00       1581.71        15.07 o
  -1   1   9        595.76        564.12         6.77 o
   0   1   9         67.55         69.73         1.97 o
   1   1   9          0.06         -0.85         0.43 o
   2   1   9         68.91         60.56         1.88 o
   3   1   9       1602.13       1657.34        14.63 o
   4   1   9        533.04        511.81         5.93 o
   5   1   9         70.97        100.79         4.12 o
   6   1   9        356.49        339.01         6.90 o
   7   1   9        114.11         97.18         4.11 o
   8   1   9         78.00         80.28         4.05 o
   9   1   9        350.57        371.03         9.51 o
  10   1   9        269.60        267.87         7.14 o
  11   1   9         12.18          9.19         2.51 o
  12   1   9          2.06         -0.29         2.13 o
  13   1   9         30.63         27.60         3.65 o
  14   1   9         55.21         50.91         5.35 o
 -15   2   9          2.54          9.25         4.85 o
 -14   2   9         22.72         18.56         4.02 o
 -13   2   9         22.80         22.79         4.44 o
 -12   2   9        131.50        125.83         8.17 o
 -11   2   9         58.82         54.27         5.38 o
 -10   2   9          4.17          2.59         1.86 o
  -9   2   9          3.75          1.81         1.57 o
  -8   2   9        577.61        582.26        10.85 o
  -7   2   9       2506.83       2528.56        28.54 o
  -6   2   9        583.23        561.97         9.89 o
  -5   2   9        703.19        719.66         9.64 o
  -4   2   9          2.72          1.53         0.80 o
  -3   2   9        795.56        852.33         9.12 o
  -2   2   9       3970.85       4101.63        31.11 o
  -1   2   9       6303.45       6393.34        43.32 o
   0   2   9        254.57        218.34         3.80 o
   1   2   9        432.98        389.50         9.61 o
   2   2   9         22.34         37.87         2.03 o
   3   2   9        281.43        303.33         5.27 o
   4   2   9       1481.89       1521.97        16.06 o
   5   2   9        242.49        251.32         5.75 o
   6   2   9        417.04        401.41         7.77 o
   7   2   9        880.65        808.79        12.04 o
   8   2   9        602.85        598.98        10.42 o
   9   2   9         24.40         18.37         2.48 o
  10   2   9         82.29         78.97         4.63 o
  11   2   9         11.04         16.01         2.98 o
  12   2   9         22.58         19.46         3.49 o
  13   2   9        254.57        240.71        10.08 o
  14   2   9         10.71          6.12         3.62 o
 -14   3   9        663.59        745.47        19.93 o
 -13   3   9        315.91        344.46        12.58 o
 -12   3   9         32.37         31.91         4.63 o
 -11   3   9        288.57        297.45        10.91 o
 -10   3   9        398.00        384.64        11.66 o
  -9   3   9          2.09          0.08         1.58 o
  -8   3   9         16.45         17.15         2.61 o
  -7   3   9       1553.24       1510.05        21.55 o
  -6   3   9        496.40        492.94        13.75 o
  -5   3   9        118.20        109.07         5.94 o
  -4   3   9         21.19         26.97         6.78 o
  -3   3   9          4.44          5.81         2.31 o
  -2   3   9         33.56         41.47         2.23 o
  -1   3   9        280.87        251.68         5.32 o
   0   3   9         47.27         39.55         2.85 o
   1   3   9        251.40        237.97         5.91 o
   2   3   9        770.77        842.07        14.85 o
   3   3   9        269.87        242.06         4.58 o
   4   3   9         24.48         29.49         2.77 o
   5   3   9          0.11          1.00         1.30 o
   6   3   9       1863.17       1831.40        25.88 o
   7   3   9       2676.44       2655.07        29.24 o
   8   3   9         19.61         18.51         2.71 o
   9   3   9         89.66         86.28         5.25 o
  10   3   9        111.27        122.75         6.66 o
  11   3   9        101.56        109.81         7.18 o
  12   3   9        723.19        790.98        16.57 o
  13   3   9        163.04        142.59         8.31 o
 -13   4   9         95.21         83.15        10.24 o
 -12   4   9         55.31         53.99        13.27 o
 -11   4   9         23.08         36.65         4.97 o
 -10   4   9        152.27        159.01        12.52 o
  -9   4   9        309.32        364.58        24.31 o
  -8   4   9          3.18          3.57         4.36 o
  -7   4   9        498.50        482.64        27.31 o
  -6   4   9        268.21        248.59        13.87 o
  -5   4   9         82.14         73.99         8.97 o
  -4   4   9       1175.11       1188.26        32.57 o
  -3   4   9          6.13          3.52         2.47 o
  -2   4   9        136.83        138.83         8.75 o
  -1   4   9       1716.67       1710.80        26.60 o
   0   4   9         36.48         37.84         3.50 o
   1   4   9        455.30        440.96        10.39 o
   2   4   9        745.65        785.14        14.69 o
   3   4   9         53.65         48.79         4.84 o
   4   4   9        247.24        228.67        10.04 o
   5   4   9          3.64          1.61         2.38 o
   6   4   9          8.89          8.09         2.85 o
   7   4   9        348.30        329.03        10.88 o
   8   4   9          3.65          4.55         3.30 o
   9   4   9         16.74         16.39         3.10 o
  10   4   9         89.84         95.47         6.45 o
  11   4   9          2.81          6.06         2.95 o
  12   4   9        169.86        193.73         9.22 o
 -12   5   9         16.85         14.65        12.84 o
 -11   5   9         19.93         20.64         6.33 o
 -10   5   9         46.13         47.81        16.67 o
  -9   5   9          1.86          9.61         7.14 o
  -8   5   9        153.66        138.22        19.55 o
  -7   5   9          0.04          5.60         5.07 o
  -6   5   9         13.40          9.61         4.96 o
  -5   5   9         81.69         80.76        10.76 o
  -4   5   9          0.02         -4.93         7.94 o
  -3   5   9        181.08        173.49        10.98 o
  -2   5   9         45.59         58.02         7.78 o
  -1   5   9        395.93        320.49        11.36 o
   0   5   9          0.60          1.18         2.29 o
   1   5   9          0.13         -0.39         1.60 o
   2   5   9         37.77         24.58         3.37 o
   3   5   9         20.06         18.26         3.43 o
   4   5   9        102.18         94.59         7.25 o
   5   5   9        297.06        271.55        11.94 o
   6   5   9        215.81        221.70        11.21 o
   7   5   9         25.98         20.75         4.95 o
   8   5   9         13.28         11.17         5.13 o
   9   5   9          2.94         -4.55         4.93 o
  10   5   9        140.26        149.32        10.98 o
  11   5   9         31.00         24.52         6.09 o
 -10   6   9         15.99          8.83         5.21 o
  -9   6   9          0.00          8.90         7.32 o
  -8   6   9         39.73         61.33        10.20 o
  -7   6   9         29.75         27.44         7.94 o
  -6   6   9         63.04         63.57        11.11 o
  -5   6   9         89.03         82.66        14.30 o
  -4   6   9          2.72          7.65         6.30 o
  -3   6   9         63.81         65.72        13.74 o
  -2   6   9         17.49         11.20         4.21 o
  -1   6   9         70.80         57.84         6.48 o
   0   6   9         88.81         71.82         7.02 o
   1   6   9         15.86         17.78         4.01 o
   2   6   9          3.38          5.83         3.00 o
   3   6   9         11.67          9.01         2.94 o
   4   6   9         18.04         12.88         3.37 o
   5   6   9         28.77         31.47         5.62 o
   6   6   9          2.75          0.62         2.14 o
   7   6   9         21.94          8.69         4.45 o
   8   6   9         43.24         34.28         8.17 o
   9   6   9         74.66         68.03        19.72 o
  -7   7   9          0.46         -1.98         4.82 o
  -6   7   9          4.58         -5.23         5.04 o
  -5   7   9         17.18         15.25         4.86 o
  -4   7   9          3.59          8.47         7.42 o
  -3   7   9          0.78         -4.28         4.62 o
  -2   7   9         30.63         25.61        11.47 o
  -1   7   9         13.29          2.46         5.33 o
   0   7   9         77.69         76.15         7.88 o
   1   7   9          0.10          1.99         3.55 o
   2   7   9         27.69         32.19         7.85 o
   3   7   9        245.75        279.82        12.53 o
   4   7   9        147.00        128.81        11.86 o
   5   7   9          0.18          3.41         4.33 o
   6   7   9         51.34         38.62         9.13 o
  -1   8   9        218.18        273.61        27.86 o
   0   8   9         56.17         52.28        21.12 o
 -15   0  10        219.17        208.16        19.11 o
 -14   0  10          1.09          3.31         2.83 o
 -13   0  10        282.82        312.60        12.92 o
 -12   0  10        301.94        327.75        21.57 o
 -11   0  10         16.82         18.18         3.73 o
 -10   0  10          5.28          8.32         2.27 o
  -9   0  10        282.66        258.10        10.53 o
  -8   0  10         17.62         11.22         2.88 o
  -7   0  10        150.68        163.66         6.11 o
  -6   0  10         37.38         45.71         4.89 o
  -5   0  10        802.15        745.54        14.20 o
  -4   0  10          6.83          2.18         1.79 o
  -3   0  10       1097.79       1106.06        18.31 o
  -2   0  10        899.67        827.57        14.97 o
  -1   0  10        229.31        209.05         5.59 o
   0   0  10         52.94         38.30         2.98 o
   1   0  10       2885.08       2794.38        32.46 o
   2   0  10        247.72        195.58         5.82 o
   3   0  10       2213.44       2164.59        30.53 o
   4   0  10       1660.73       1633.38        22.47 o
   5   0  10        117.61        112.83         4.99 o
   6   0  10        700.62        693.51        14.17 o
   7   0  10        395.19        415.43        10.29 o
   8   0  10       1523.25       1483.05        22.95 o
   9   0  10        185.51        183.08         7.03 o
  10   0  10         12.62          3.37         3.04 o
  11   0  10        182.32        167.01         6.95 o
  12   0  10        427.09        424.55        15.65 o
  13   0  10         36.61         41.80         7.22 o
  14   0  10         31.83         37.16         8.08 o
 -15   1  10        146.99        146.01         9.45 o
 -14   1  10        169.76        156.36         9.24 o
 -13   1  10          0.17          1.97         2.22 o
 -12   1  10        127.73        140.77         7.97 o
 -11   1  10        398.98        427.89         8.96 o
 -10   1  10        149.01        148.85         5.46 o
  -9   1  10       1204.52       1103.13        25.89 o
  -8   1  10         92.71         86.46         3.49 o
  -7   1  10       1397.03       1426.27        16.36 o
  -6   1  10        168.82        154.01         4.44 o
  -5   1  10         31.09         30.15         2.09 o
  -4   1  10       1630.16       1626.63        15.88 o
  -3   1  10        316.56        321.12         5.79 o
  -2   1  10         40.48         38.86         2.18 o
  -1   1  10       5031.16       5273.42        38.93 o
   0   1  10        136.70        142.68         2.95 o
   1   1  10        501.68        620.18         6.98 o
   2   1  10        518.23        511.72         6.40 o
   3   1  10        228.30        267.47         4.18 o
   4   1  10        619.12        582.58         6.99 o
   5   1  10         40.01         31.65         1.74 o
   6   1  10        104.68        123.14         4.40 o
   7   1  10          3.34          2.80         1.35 o
   8   1  10         69.18         50.93         3.44 o
   9   1  10        460.20        419.15         8.83 o
  10   1  10          0.18          1.00         2.06 o
  11   1  10        204.01        205.95         7.13 o
  12   1  10        309.80        321.26        10.90 o
  13   1  10         86.45        101.07         8.30 o
  14   1  10         70.57         75.00         6.46 o
 -14   2  10         12.86         -1.57         4.79 o
 -13   2  10          1.16          2.11         2.66 o
 -12   2  10          0.87          1.87         2.24 o
 -11   2  10         87.31         88.12         6.94 o
 -10   2  10         31.39         25.46         4.46 o
  -9   2  10        227.64        223.34         7.68 o
  -8   2  10         98.32        103.84         5.26 o
  -7   2  10        109.63        123.89         4.62 o
  -6   2  10        236.99        229.66         6.06 o
  -5   2  10         59.44         61.33         2.84 o
  -4   2  10        315.37        300.28         5.15 o
  -3   2  10        665.46        640.97         6.22 o
  -2   2  10       1327.99       1287.70        11.43 o
  -1   2  10        145.11        137.80         4.00 o
   0   2  10          0.14          0.77         1.26 o
   1   2  10        136.48        180.44         4.67 o
   2   2  10          2.19          4.07         1.18 o
   3   2  10       1020.90       1076.08        11.87 o
   4   2  10        973.25        992.16        11.58 o
   5   2  10        829.34        809.30        12.23 o
   6   2  10         28.01         19.42         2.25 o
   7   2  10        107.75        112.81         4.60 o
   8   2  10        287.25        273.62         7.00 o
   9   2  10         72.70         74.99         4.83 o
  10   2  10        350.44        385.71         9.76 o
  11   2  10          1.26          1.34         2.05 o
  12   2  10         31.77         25.82         3.68 o
  13   2  10          0.36          6.41         3.66 o
 -14   3  10         68.12        108.35        13.99 o
 -13   3  10         16.24         16.66         3.81 o
 -12   3  10         47.72         42.15         5.28 o
 -11   3  10        118.35        122.71         7.58 o
 -10   3  10          0.70          0.24         2.02 o
  -9   3  10          0.44         -1.67         1.48 o
  -8   3  10         49.27         47.20         3.88 o
  -7   3  10         79.34         74.94         3.85 o
  -6   3  10       1230.96       1210.97        24.10 o
  -5   3  10        366.67        367.53        17.63 o
  -4   3  10        592.85        596.44        12.10 o
  -3   3  10         56.03         87.83         6.06 o
  -2   3  10        108.89        110.37         5.78 o
  -1   3  10        438.45        435.63         8.07 o
   0   3  10          0.07         -0.01         1.29 o
   1   3  10         33.17         30.60         2.76 o
   2   3  10          5.87          1.54         2.42 o
   3   3  10        330.99        325.41         7.07 o
   4   3  10        113.98        120.53         4.76 o
   5   3  10       1724.58       1683.37        27.49 o
   6   3  10         92.06         86.17         5.01 o
   7   3  10        477.62        463.24         9.89 o
   8   3  10         14.98         12.36         2.36 o
   9   3  10          1.11         -0.53         2.01 o
  10   3  10         23.83         19.97         3.53 o
  11   3  10         28.14         21.57         3.56 o
  12   3  10         23.43         16.51         4.54 o
  13   3  10          0.39          3.53         3.65 o
 -13   4  10         24.83         20.58         6.11 o
 -12   4  10         82.79         74.37         9.52 o
 -11   4  10         90.58        102.13         7.99 o
 -10   4  10          0.03          0.89         3.04 o
  -9   4  10         61.82         64.45         8.99 o
  -8   4  10          9.13          7.14         4.09 o
  -7   4  10        270.85        242.91        14.40 o
  -6   4  10          4.40         -0.67         3.10 o
  -5   4  10         18.08         20.07         5.54 o
  -4   4  10         77.66         74.24         9.11 o
  -3   4  10          3.53          3.45         2.34 o
  -2   4  10       2073.60       2090.45        32.07 o
  -1   4  10         60.40         58.10         5.38 o
   0   4  10          4.97          5.96         2.73 o
   1   4  10         17.24          8.51         2.39 o
   2   4  10         53.10         51.19         7.37 o
   3   4  10        678.41        640.54        15.36 o
   4   4  10        830.25        809.49        20.21 o
   5   4  10          4.25          6.22         2.81 o
   6   4  10        116.18        118.62         7.09 o
   7   4  10        194.81        190.74         9.49 o
   8   4  10        225.12        209.44         9.46 o
   9   4  10        101.00        103.65         6.01 o
  10   4  10         33.61         37.62         4.25 o
  11   4  10          7.95         10.54         4.63 o
  12   4  10         12.39         16.18         4.33 o
 -11   5  10         64.09         59.69         9.35 o
 -10   5  10        870.18        975.84        39.02 o
  -9   5  10        217.87        199.98        14.49 o
  -8   5  10         63.90         52.16         8.85 o
  -7   5  10         38.21         40.49         9.09 o
  -6   5  10        173.56        173.44        14.18 o
  -5   5  10        109.16        125.26        12.74 o
  -4   5  10        877.73        855.67        29.05 o
  -3   5  10        244.10        193.49        18.09 o
  -2   5  10        159.64        141.43        10.97 o
  -1   5  10        106.47        134.12         8.04 o
   0   5  10        161.54        155.45         8.28 o
   1   5  10        366.32        326.58         9.61 o
   2   5  10        383.00        375.18        10.56 o
   3   5  10         15.45         12.98         4.98 o
   4   5  10          0.00         -1.91         2.60 o
   5   5  10          2.99         -1.03         3.38 o
   6   5  10        257.60        281.14        12.84 o
   7   5  10          5.51          0.16         3.54 o
   8   5  10         32.02         21.94         8.96 o
   9   5  10         18.84         15.92         6.90 o
  10   5  10         87.11         98.45         9.73 o
 -10   6  10         15.57         13.20         5.34 o
  -9   6  10         43.83         37.56         9.03 o
  -8   6  10          5.90          6.51         5.12 o
  -7   6  10         72.66         77.66        12.02 o
  -6   6  10          7.65          7.05         5.70 o
  -5   6  10        134.82        170.26        16.39 o
  -4   6  10         40.40         45.56         8.48 o
  -3   6  10         14.82          8.29         6.37 o
  -2   6  10        435.99        422.83        23.32 o
  -1   6  10         16.75         18.44         4.18 o
   0   6  10        129.85        135.43         9.62 o
   1   6  10        204.96        219.29        10.36 o
   2   6  10        117.41        122.01         9.02 o
   3   6  10        165.62        174.59        14.69 o
   4   6  10        393.46        411.85        17.46 o
   5   6  10        264.31        257.06        11.36 o
   6   6  10        236.63        262.13        11.64 o
   7   6  10         84.79         78.06        10.49 o
   8   6  10         48.13         60.11        10.49 o
   9   6  10         46.73         48.84        13.94 o
  -7   7  10         57.42         66.34        12.04 o
  -6   7  10          0.04          1.96         6.28 o
  -5   7  10         32.10         18.55         6.61 o
  -4   7  10        619.60        622.73        55.30 o
  -3   7  10         22.07         18.83         8.30 o
  -2   7  10          5.38          4.74         5.95 o
  -1   7  10        168.61        174.97        38.64 o
   0   7  10         58.65         60.32         7.10 o
   1   7  10         24.50         21.60         5.50 o
   2   7  10          6.08          6.05         3.95 o
   3   7  10         66.34         69.40         8.83 o
   4   7  10         11.88          8.38         4.65 o
   5   7  10         30.12         31.10         8.65 o
   6   7  10         15.80          6.52         5.34 o
 -14   1  11          0.35         -3.76         2.93 o
 -13   1  11        371.47        366.37        12.75 o
 -12   1  11         81.95         80.98         6.07 o
 -11   1  11        241.44        245.64         6.72 o
 -10   1  11         37.66         47.27         4.59 o
  -9   1  11          5.59          3.13         1.47 o
  -8   1  11        343.32        338.68         7.20 o
  -7   1  11          6.05          5.48         1.78 o
  -6   1  11          0.28          1.54         0.90 o
  -5   1  11       1252.58       1263.98        13.60 o
  -4   1  11          0.13          2.88         0.89 o
  -3   1  11          3.70          0.70         0.76 o
  -2   1  11       1119.33       1172.51        12.76 o
  -1   1  11        843.99        889.66         9.04 o
   0   1  11         71.96         89.96         2.46 o
   1   1  11          0.12          4.98         0.84 o
   2   1  11       1581.54       1624.25        14.80 o
   3   1  11        873.21        874.88         9.18 o
   4   1  11          9.67         14.91         1.32 o
   5   1  11          2.30          2.96         0.70 o
   6   1  11        212.35        212.46         6.38 o
   7   1  11         52.75         49.11         3.42 o
   8   1  11         31.55         35.86         3.03 o
   9   1  11        241.13        227.60         6.61 o
  10   1  11          1.01         -0.02         1.69 o
  11   1  11         34.52         30.52         3.68 o
  12   1  11         50.27         58.93         6.13 o
  13   1  11          0.00          1.52         2.31 o
 -14   2  11        113.03        126.87         9.57 o
 -13   2  11        425.41        449.87        20.45 o
 -12   2  11        155.00        177.84        11.26 o
 -11   2  11        172.67        138.12         8.98 o
 -10   2  11        515.51        481.96        16.47 o
  -9   2  11          0.23          0.23         1.59 o
  -8   2  11        341.65        368.22        14.92 o
  -7   2  11       2008.50       2005.48        24.38 o
  -6   2  11          2.48          1.52         1.12 o
  -5   2  11          0.04          0.32         1.14 o
  -4   2  11        419.03        414.13         7.56 o
  -3   2  11         89.90         95.82         2.79 o
  -2   2  11        453.89        476.04         6.07 o
  -1   2  11          1.23          1.94         1.70 o
   0   2  11         45.32         42.50         2.50 o
   1   2  11        113.48        139.02         5.07 o
   2   2  11        514.27        549.16         8.93 o
   3   2  11        534.31        576.36        16.49 o
   4   2  11          1.72          1.64         1.25 o
   5   2  11         16.00         22.66         2.75 o
   6   2  11         49.12         44.39         3.57 o
   7   2  11        737.59        684.50        12.49 o
   8   2  11       2125.77       2050.20        25.46 o
   9   2  11         45.15         44.11         3.99 o
  10   2  11         12.54         13.39         2.62 o
  11   2  11        196.85        197.26        13.39 o
  12   2  11        101.61        106.04         7.11 o
  13   2  11        195.56        215.96        11.22 o
 -13   3  11         22.23         20.62         4.03 o
 -12   3  11         70.08         57.62         9.03 o
 -11   3  11         32.39         20.10         4.25 o
 -10   3  11        390.13        371.62        10.46 o
  -9   3  11        100.65         88.07         5.31 o
  -8   3  11          0.57          0.34         1.36 o
  -7   3  11         57.98         56.92         5.71 o
  -6   3  11        119.46        109.84         7.13 o
  -5   3  11       5432.74       5367.64        71.89 o
  -4   3  11        312.03        275.86         9.76 o
  -3   3  11        686.57        717.95        13.81 o
  -2   3  11       2029.21       2070.24        22.62 o
  -1   3  11        542.60        539.47         9.43 o
   0   3  11        239.47        208.85         8.63 o
   1   3  11       1265.63       1203.07        17.74 o
   2   3  11       1093.24       1104.98        14.49 o
   3   3  11       2119.86       2066.36        22.37 o
   4   3  11        217.13        225.14         6.03 o
   5   3  11         11.03         12.80         2.02 o
   6   3  11       2584.85       2571.41        30.44 o
   7   3  11          5.24          8.42         1.80 o
   8   3  11         10.08          7.76         1.94 o
   9   3  11        235.21        226.83         7.41 o
  10   3  11          9.22         10.37         2.72 o
  11   3  11         83.57         74.26         6.04 o
  12   3  11         73.42         97.07         7.81 o
 -13   4  11         41.82         34.20         7.47 o
 -12   4  11        210.39        213.18        26.76 o
 -11   4  11        556.79        630.01        21.50 o
 -10   4  11        304.77        292.07        12.72 o
  -9   4  11         19.15         13.63         5.31 o
  -8   4  11          0.62          5.96         3.96 o
  -7   4  11        104.92        124.93        12.29 o
  -6   4  11        577.45        595.83        22.46 o
  -5   4  11        245.18        238.46        13.88 o
  -4   4  11        140.86        136.34        11.28 o
  -3   4  11        463.36        445.86        14.13 o
  -2   4  11         18.69         17.46         3.40 o
  -1   4  11        148.66        147.06         7.46 o
   0   4  11         89.26         79.46         5.12 o
   1   4  11          2.82         -0.64         1.53 o
   2   4  11         97.79         80.88         9.00 o
   3   4  11         16.49         15.94         3.30 o
   4   4  11        828.54        813.57        22.78 o
   5   4  11          3.31          4.29         2.99 o
   6   4  11          6.31          4.48         3.12 o
   7   4  11        453.84        434.58        14.68 o
   8   4  11        189.96        193.43         9.16 o
   9   4  11         77.98         77.58         5.25 o
  10   4  11        111.54        109.88         8.24 o
  11   4  11        178.20        181.70         7.81 o
 -11   5  11         32.52         44.82         8.96 o
 -10   5  11          4.77         -0.27        11.21 o
  -9   5  11         10.87         13.01         6.04 o
  -8   5  11          6.38          8.22         4.96 o
  -7   5  11         16.66         14.35         5.34 o
  -6   5  11         77.30         78.66        10.67 o
  -5   5  11        340.21        324.60        17.63 o
  -4   5  11          0.02         -4.31         3.42 o
  -3   5  11          0.65          1.72         6.26 o
  -2   5  11         93.94         98.94         7.47 o
  -1   5  11        121.07         93.83         7.33 o
   0   5  11          3.00          4.96         2.79 o
   1   5  11         19.82         32.06         4.76 o
   2   5  11        465.68        486.10        13.73 o
   3   5  11        198.47        180.71        12.38 o
   4   5  11          6.00          5.81         2.52 o
   5   5  11         12.85         12.00         3.45 o
   6   5  11         69.88         64.71         7.58 o
   7   5  11          5.52         10.00         6.96 o
   8   5  11         11.31          4.28         3.87 o
   9   5  11        101.73         94.95        12.51 o
  10   5  11         70.54         73.01         8.78 o
  -9   6  11          0.32          1.74         4.81 o
  -8   6  11         26.15         27.72         7.81 o
  -7   6  11        127.78        118.11        14.23 o
  -6   6  11         54.69         68.23        10.84 o
  -5   6  11        104.00         98.46        13.17 o
  -4   6  11         13.96          6.73         4.85 o
  -3   6  11          0.99         -1.74         4.06 o
  -2   6  11         35.18         26.93         6.14 o
  -1   6  11          1.08          0.01         5.40 o
   0   6  11         20.41         14.71         4.16 o
   1   6  11          0.03          0.37         2.74 o
   2   6  11         61.27         64.79         6.91 o
   3   6  11          8.16          1.92         3.19 o
   4   6  11          4.95          4.02         2.72 o
   5   6  11         22.00         21.63         4.50 o
   6   6  11         38.26         29.63         4.92 o
   7   6  11          0.10         -0.61         3.53 o
   8   6  11          0.76          0.09         4.68 o
  -6   7  11          1.18         -1.83         5.97 o
  -5   7  11         86.62         65.66        13.29 o
  -4   7  11          9.09         12.76         6.51 o
  -3   7  11         45.76         42.61        11.91 o
  -2   7  11        181.21        191.09        26.49 o
  -1   7  11         53.69         55.65        10.84 o
   0   7  11         37.51         36.25         5.81 o
   1   7  11          0.25          1.34         3.17 o
   2   7  11          1.81         -1.45         2.89 o
   3   7  11         96.82        129.81        12.35 o
   4   7  11         85.17        117.39        11.65 o
   5   7  11         26.96         12.14         9.77 o
 -14   0  12        121.15        132.26         8.93 o
 -13   0  12         93.95         84.79        18.95 o
 -12   0  12         28.16         36.95         6.35 o
 -11   0  12         10.85          8.24         2.97 o
 -10   0  12        176.37        171.96         9.15 o
  -9   0  12        433.21        414.46        28.95 o
  -8   0  12        648.85        662.21        18.19 o
  -7   0  12       2567.69       2505.55        35.94 o
  -6   0  12        221.00        195.80         7.12 o
  -5   0  12        217.31        199.67         7.14 o
  -4   0  12          0.15         -0.18         1.40 o
  -3   0  12       2031.88       2120.89        30.96 o
  -2   0  12       1646.71       1601.28        21.49 o
  -1   0  12        733.81        681.71        11.98 o
   0   0  12       1078.19       1075.70        14.78 o
   1   0  12       1311.70       1330.13        19.43 o
   2   0  12        541.75        537.00        11.05 o
   3   0  12         26.58         34.85         3.30 o
   4   0  12          4.25          5.08         1.76 o
   5   0  12        306.29        266.50        13.53 o
   6   0  12        516.51        535.54        12.10 o
   7   0  12         51.08         57.35         4.68 o
   8   0  12         11.22         14.02         2.99 o
   9   0  12          0.35         -2.22         2.73 o
  10   0  12          0.12         -1.28         2.33 o
  11   0  12        300.64        294.35        13.89 o
  12   0  12          7.48         10.21         3.73 o
  13   0  12        132.24        122.03        10.75 o
 -14   1  12         21.68         25.66         4.63 o
 -13   1  12        332.52        343.81        12.52 o
 -12   1  12        323.57        295.60         9.88 o
 -11   1  12         64.90         68.51         4.60 o
 -10   1  12         28.87         20.26         2.63 o
  -9   1  12        174.02        166.12         5.94 o
  -8   1  12        461.66        474.00        10.33 o
  -7   1  12        624.61        608.73         9.68 o
  -6   1  12         87.22        102.73         3.93 o
  -5   1  12          1.12          2.16         2.02 o
  -4   1  12          4.98          6.59         1.15 o
  -3   1  12         11.55         18.35         1.80 o
  -2   1  12        397.86        422.79         6.85 o
  -1   1  12       1077.97       1085.40        10.69 o
   0   1  12        412.93        455.37         6.74 o
   1   1  12        350.45        366.32         5.48 o
   2   1  12        428.23        392.86         5.70 o
   3   1  12          0.15          4.22         1.00 o
   4   1  12         76.71         60.64         2.96 o
   5   1  12       1715.41       1739.17        17.21 o
   6   1  12         87.91        104.20         4.47 o
   7   1  12       1237.38       1193.51        15.98 o
   8   1  12        716.50        674.75        11.71 o
   9   1  12         30.70         22.79         2.76 o
  10   1  12        193.34        212.88         7.29 o
  11   1  12        195.50        190.94         7.45 o
  12   1  12        182.86        183.80        10.05 o
  13   1  12        123.50        155.99         7.90 o
 -14   2  12          0.72          0.73         4.53 o
 -13   2  12          0.01         -2.15         2.30 o
 -12   2  12         19.74         18.98         3.65 o
 -11   2  12         16.44         15.28         3.93 o
 -10   2  12          0.15          4.59         2.51 o
  -9   2  12        250.93        230.69         6.97 o
  -8   2  12         13.31          8.64         2.17 o
  -7   2  12        260.45        258.58         7.04 o
  -6   2  12        229.63        206.31         7.66 o
  -5   2  12         43.82         43.35         2.25 o
  -4   2  12         58.53         63.16         3.42 o
  -3   2  12        257.17        231.18         4.52 o
  -2   2  12         37.09         28.67         2.02 o
  -1   2  12        713.66        776.48        10.19 o
   0   2  12          1.06          0.20         0.90 o
   1   2  12        320.08        334.41         6.44 o
   2   2  12        179.07        173.02         7.73 o
   3   2  12         13.47         17.36         3.46 o
   4   2  12         80.19         85.92         4.36 o
   5   2  12         11.49          7.66         1.83 o
   6   2  12        249.02        237.06         7.02 o
   7   2  12         91.22         99.56         5.16 o
   8   2  12          0.02         -0.53         1.51 o
   9   2  12         32.62         34.80         3.58 o
  10   2  12          1.07          1.10         1.84 o
  11   2  12          7.73          4.24         2.32 o
  12   2  12          6.36          3.43         3.71 o
  13   2  12         99.84        101.45         8.00 o
 -13   3  12          4.83          2.03         2.79 o
 -12   3  12          0.37         -0.22         2.87 o
 -11   3  12         42.43         33.31         5.47 o
 -10   3  12         10.60         10.43         2.59 o
  -9   3  12         36.43         30.99         3.51 o
  -8   3  12        108.56         97.77         5.17 o
  -7   3  12         54.71         45.21         5.40 o
  -6   3  12         92.44        100.63         6.69 o
  -5   3  12        434.93        442.82        12.96 o
  -4   3  12        767.24        772.85        14.89 o
  -3   3  12        697.55        785.71        18.41 o
  -2   3  12        248.03        282.58         6.55 o
  -1   3  12          7.01          8.29         1.53 o
   0   3  12        101.30        111.08         4.91 o
   1   3  12        113.48        112.67         5.06 o
   2   3  12         87.00         93.47         4.29 o
   3   3  12         62.98         68.09         3.52 o
   4   3  12         16.46         18.79         2.51 o
   5   3  12        206.09        202.11         6.06 o
   6   3  12          1.67          1.23         1.35 o
   7   3  12        276.40        271.25         7.13 o
   8   3  12          2.68          0.77         2.04 o
   9   3  12         56.20         55.62         4.39 o
  10   3  12          1.13          3.20         2.88 o
  11   3  12          2.96          4.24         2.58 o
  12   3  12          5.46          4.19         4.21 o
 -12   4  12          5.43          6.02         3.94 o
 -11   4  12          0.79         -2.63         4.60 o
 -10   4  12         45.74         46.05         7.16 o
  -9   4  12         76.79         73.54        15.80 o
  -8   4  12        132.24        134.55        12.88 o
  -7   4  12        117.94        114.34        11.75 o
  -6   4  12        277.68        283.52        18.36 o
  -5   4  12        137.13        135.49        12.75 o
  -4   4  12        443.10        442.82        19.10 o
  -3   4  12        486.77        475.08        15.02 o
  -2   4  12         47.96         59.45         5.82 o
  -1   4  12         13.48          8.88         2.48 o
   0   4  12         59.18         37.49         3.61 o
   1   4  12        107.28        103.05         6.41 o
   2   4  12         86.16         84.66         6.52 o
   3   4  12         12.95         12.77         3.12 o
   4   4  12          2.66          4.46         2.18 o
   5   4  12         34.91         28.17         4.17 o
   6   4  12          1.68          1.54         2.25 o
   7   4  12          0.41          0.32         1.96 o
   8   4  12         30.54         19.32         3.40 o
   9   4  12          0.29         -1.11         1.77 o
  10   4  12         71.36         71.16         5.43 o
  11   4  12         14.66          6.39         3.55 o
 -11   5  12          0.88          2.42         8.15 o
 -10   5  12        183.91        200.34        16.34 o
  -9   5  12          0.99          8.40         5.00 o
  -8   5  12          2.16         11.49        10.53 o
  -7   5  12        141.49        158.61        15.09 o
  -6   5  12          6.93          7.40         4.26 o
  -5   5  12          6.74          6.61         4.16 o
  -4   5  12          0.31          4.92         4.66 o
  -3   5  12         50.88         44.42         7.99 o
  -2   5  12         32.47         17.82         5.23 o
  -1   5  12        289.66        255.17        13.91 o
   0   5  12        613.18        604.93        16.59 o
   1   5  12        162.78        140.70         9.32 o
   2   5  12        187.26        184.93         8.96 o
   3   5  12        107.98        125.50        10.64 o
   4   5  12        306.36        349.27        12.51 o
   5   5  12        418.15        414.24        13.99 o
   6   5  12         45.79         44.12         8.80 o
   7   5  12        126.02        137.94        11.09 o
   8   5  12        365.23        364.50        18.17 o
   9   5  12          3.27          2.69         4.31 o
  10   5  12         68.69         66.59         7.34 o
  -9   6  12         32.70         39.41        12.58 o
  -8   6  12         86.48        107.31        25.04 o
  -7   6  12        151.62        126.61        14.66 o
  -6   6  12        247.50        303.37        19.55 o
  -5   6  12        143.04        155.97        16.02 o
  -4   6  12        225.47        253.38        17.32 o
  -3   6  12         84.10         48.95        23.73 o
  -2   6  12        196.13        124.31        19.54 o
  -1   6  12        109.74        110.96         8.97 o
   0   6  12        509.04        520.08        16.41 o
   1   6  12         89.36         90.77         8.22 o
   2   6  12         70.08         69.87         8.43 o
   3   6  12        112.46        105.07        11.45 o
   4   6  12          5.44          3.04         3.31 o
   5   6  12        122.01        149.14        10.42 o
   6   6  12         48.08         60.50         8.63 o
   7   6  12          3.03         -0.30         3.38 o
   8   6  12         33.01         31.07         6.45 o
  -6   7  12         36.57         17.96         8.28 o
  -5   7  12         63.50         85.08        13.60 o
  -4   7  12         70.50         41.18        12.14 o
  -3   7  12         29.51         27.92         7.10 o
  -2   7  12          6.81         -0.53         5.96 o
  -1   7  12         14.08         -2.23        18.64 o
   0   7  12        155.93        179.32        11.59 o
   1   7  12          3.98          1.19         2.89 o
   2   7  12         35.52         30.77         6.35 o
   3   7  12          7.97         16.67         6.95 o
   4   7  12         38.72         42.24         7.52 o
 -14   1  13         45.29         30.60         4.97 o
 -13   1  13          0.06         -1.22         3.05 o
 -12   1  13         85.81         76.44         6.75 o
 -11   1  13        134.80        123.48         5.51 o
 -10   1  13          2.54          3.28         1.60 o
  -9   1  13        223.78        210.31         6.87 o
  -8   1  13        292.11        250.98         9.56 o
  -7   1  13        128.26        132.35         4.77 o
  -6   1  13        201.01        212.69         5.93 o
  -5   1  13         14.78         11.25         1.59 o
  -4   1  13          8.97          7.31         1.36 o
  -3   1  13        516.54        487.40         8.27 o
  -2   1  13        605.39        612.33         8.85 o
  -1   1  13         38.34         39.66         2.33 o
   0   1  13        170.52        177.04         3.83 o
   1   1  13          1.17          0.05         0.74 o
   2   1  13         19.94         23.09         1.90 o
   3   1  13        153.01        138.48         4.06 o
   4   1  13        308.62        326.00         5.97 o
   5   1  13         21.03         20.67         1.76 o
   6   1  13        186.67        185.28         5.72 o
   7   1  13        349.21        343.18         8.08 o
   8   1  13         13.74          8.67         2.11 o
   9   1  13         82.54         79.18         4.81 o
  10   1  13        104.60        112.33         6.11 o
  11   1  13          5.95          4.55         2.74 o
  12   1  13         81.63         69.68         5.28 o
  13   1  13          0.04          0.29         2.79 o
 -14   2  13          3.42          2.32         3.86 o
 -13   2  13          5.77          4.14         2.89 o
 -12   2  13        239.16        232.51        10.49 o
 -11   2  13         16.63          9.19         3.78 o
 -10   2  13          2.05          0.34         2.23 o
  -9   2  13         20.34         14.21         2.61 o
  -8   2  13        106.02        106.20         5.08 o
  -7   2  13        283.85        296.81         7.69 o
  -6   2  13        947.49        959.97        14.87 o
  -5   2  13        226.10        211.06         4.90 o
  -4   2  13         23.62         24.34         2.00 o
  -3   2  13       1615.66       1583.53        17.14 o
  -2   2  13        130.15        122.61         3.41 o
  -1   2  13         12.63         23.34         2.00 o
   0   2  13        632.89        679.95         9.83 o
   1   2  13        652.56        651.21        10.68 o
   2   2  13       1668.50       1602.84        25.02 o
   3   2  13        400.26        387.88         8.47 o
   4   2  13        235.57        235.60         6.77 o
   5   2  13       1418.45       1370.86        18.80 o
   6   2  13       1504.90       1519.82        22.15 o
   7   2  13          0.96         -1.38         1.58 o
   8   2  13        276.86        273.25         8.23 o
   9   2  13         82.17         80.62         5.37 o
  10   2  13          0.87         -2.13         1.91 o
  11   2  13        162.54        173.20         7.42 o
  12   2  13         20.76         17.17         6.18 o
 -13   3  13         40.35         26.06        10.30 o
 -12   3  13         36.94         33.60         5.63 o
 -11   3  13        572.12        601.85        18.43 o
 -10   3  13        263.09        271.37        11.35 o
  -9   3  13        406.02        431.28        18.80 o
  -8   3  13       1159.63       1144.75        18.80 o
  -7   3  13          2.81          7.65         3.87 o
  -6   3  13        188.68        194.07         8.94 o
  -5   3  13        267.63        285.41        22.25 o
  -4   3  13         20.32         15.67         4.34 o
  -3   3  13       3200.32       3264.21        41.30 o
  -2   3  13        478.96        513.05         9.56 o
  -1   3  13        125.40        125.13         5.09 o
   0   3  13         72.03         71.70         4.36 o
   1   3  13         15.97         15.06         1.71 o
   2   3  13        517.64        515.34         9.33 o
   3   3  13         61.95         64.26         4.44 o
   4   3  13        408.20        393.82         9.35 o
   5   3  13         51.39         45.90         5.48 o
   6   3  13          8.05          7.43         2.10 o
   7   3  13         11.26         12.61         2.33 o
   8   3  13          2.67          4.56         2.55 o
   9   3  13         27.51         25.12         3.92 o
  10   3  13        340.48        341.97         9.88 o
  11   3  13        568.45        638.70        24.27 o
 -12   4  13        105.22         72.94        10.06 o
 -11   4  13        269.13        308.06        21.93 o
 -10   4  13         35.70         31.59         5.60 o
  -9   4  13          6.66          3.35         4.76 o
  -8   4  13         55.22         38.75         7.65 o
  -7   4  13         61.93         60.84        10.30 o
  -6   4  13         18.70         16.07         4.76 o
  -5   4  13        125.94        117.51        11.56 o
  -4   4  13          4.31          4.11         3.85 o
  -3   4  13       1052.03       1046.88        23.82 o
  -2   4  13        758.09        718.66        17.13 o
  -1   4  13        103.00         85.83         8.06 o
   0   4  13         10.37          0.69         1.72 o
   1   4  13          3.48          3.01         2.25 o
   2   4  13        471.88        424.47        12.67 o
   3   4  13        342.98        331.94        11.42 o
   4   4  13        806.85        816.04        15.51 o
   5   4  13       1174.63       1171.00        19.77 o
   6   4  13          5.83          3.26         2.37 o
   7   4  13         20.97         16.87         3.26 o
   8   4  13        105.49        101.63         6.88 o
   9   4  13        193.84        199.59         8.69 o
  10   4  13        373.69        401.20        16.53 o
 -11   5  13        119.38        137.53        14.85 o
 -10   5  13         16.63         19.84        10.28 o
  -9   5  13         81.47         85.70        13.55 o
  -8   5  13          0.60          5.56         8.68 o
  -7   5  13          8.37          5.86         5.22 o
  -6   5  13        178.47        212.74        14.74 o
  -5   5  13         30.82         21.62         6.44 o
  -4   5  13         43.06         56.12         9.33 o
  -3   5  13         38.59         40.39        12.72 o
  -2   5  13         22.49         19.50         4.57 o
  -1   5  13        126.79        130.24         9.64 o
   0   5  13         91.76         91.50         7.94 o
   1   5  13          7.94          8.51         4.02 o
   2   5  13          5.35          1.62         3.20 o
   3   5  13         45.93         39.44         6.19 o
   4   5  13         39.70         28.04         4.46 o
   5   5  13        178.64        188.71        10.27 o
   6   5  13         46.09         50.87         8.53 o
   7   5  13         36.48         31.96        11.53 o
   8   5  13         24.02         27.91         5.62 o
   9   5  13         54.38         41.94         5.66 o
  -8   6  13          4.80          5.03         5.00 o
  -7   6  13          2.76          9.06         6.29 o
  -6   6  13         23.57         26.08         8.38 o
  -5   6  13          8.61         16.46         6.68 o
  -4   6  13          4.72          6.18         5.52 o
  -3   6  13         12.92          4.92         2.92 o
  -2   6  13          3.57         -3.29         2.76 o
  -1   6  13        141.30        129.25        12.13 o
   0   6  13          2.44          4.27         3.30 o
   1   6  13         60.90         50.66         7.62 o
   2   6  13        173.54        172.30        14.82 o
   3   6  13          0.02          2.53         3.59 o
   4   6  13        180.50        204.29        20.28 o
   5   6  13         22.25         37.46         6.51 o
   6   6  13         59.19         54.62         6.70 o
   7   6  13          0.32          1.55         2.92 o
  -5   7  13         29.39         26.84         9.04 o
  -4   7  13          4.33          3.41         3.12 o
  -3   7  13         27.66          4.73        13.73 o
  -2   7  13         69.25         79.07        12.78 o
  -1   7  13         54.39         42.68         9.66 o
   0   7  13          0.38          2.97         4.75 o
   1   7  13         34.52         26.85         5.90 o
   2   7  13          0.05          1.65         4.21 o
   3   7  13         26.85         29.19         6.28 o
 -14   0  14        451.37        462.38        16.77 o
 -13   0  14        243.77        270.54        12.50 o
 -12   0  14         13.04         13.43         4.23 o
 -11   0  14        620.96        627.22        20.91 o
 -10   0  14        524.66        450.84        15.73 o
  -9   0  14        982.35        975.32        24.29 o
  -8   0  14        130.73        152.16        11.88 o
  -7   0  14         23.44         26.44         6.56 o
  -6   0  14        254.76        232.20         8.48 o
  -5   0  14        669.43        671.36        15.00 o
  -4   0  14         83.81         86.46         5.29 o
  -3   0  14       1314.76       1383.05        23.70 o
  -2   0  14        676.24        761.80        14.89 o
  -1   0  14        539.18        535.29        11.06 o
   0   0  14        535.40        604.54        10.90 o
   1   0  14          8.69         12.54         1.91 o
   2   0  14        115.10        123.50         5.54 o
   3   0  14        680.50        711.45        14.14 o
   4   0  14        295.16        290.78         9.53 o
   5   0  14         72.11         66.54         5.43 o
   6   0  14        111.04        100.90         5.94 o
   7   0  14        984.00        949.89        20.72 o
   8   0  14         16.24         23.68         3.42 o
   9   0  14        422.69        430.24        11.55 o
  10   0  14        723.51        740.66        15.80 o
  11   0  14        290.76        324.23        14.40 o
  12   0  14        134.35        141.62        11.52 o
 -14   1  14         16.29         16.70         4.38 o
 -13   1  14         53.78         54.81         8.50 o
 -12   1  14        279.41        305.00        11.70 o
 -11   1  14         12.55          6.03         2.14 o
 -10   1  14         11.50          4.41         1.74 o
  -9   1  14         22.25         18.25         2.60 o
  -8   1  14         44.36         27.33         3.01 o
  -7   1  14        612.47        573.73        10.69 o
  -6   1  14        897.81        895.18        13.88 o
  -5   1  14        240.82        230.82         5.95 o
  -4   1  14        750.39        734.11        10.99 o
  -3   1  14        280.89        259.46         6.02 o
  -2   1  14          8.17          6.91         1.27 o
  -1   1  14       1237.91       1244.01        13.49 o
   0   1  14        207.92        180.06         4.05 o
   1   1  14       1318.87       1284.48        14.74 o
   2   1  14        886.95        876.15        10.92 o
   3   1  14        311.15        305.25         6.16 o
   4   1  14        190.60        196.95         4.70 o
   5   1  14         27.19         26.73         2.06 o
   6   1  14        170.37        162.77         5.54 o
   7   1  14       1174.50       1136.18        16.22 o
   8   1  14          0.75          2.53         1.69 o
   9   1  14        169.88        158.49         6.35 o
  10   1  14        104.75        101.03         6.15 o
  11   1  14          4.54          3.03         3.49 o
  12   1  14         17.64         24.32         3.33 o
 -13   2  14        246.18        269.74        16.26 o
 -12   2  14        261.44        271.99        23.32 o
 -11   2  14        204.37        175.82        10.42 o
 -10   2  14          5.26          1.97         2.13 o
  -9   2  14          0.12          1.52         1.94 o
  -8   2  14         22.65         17.20         2.53 o
  -7   2  14        130.81        126.49         5.28 o
  -6   2  14        479.61        473.31         8.95 o
  -5   2  14        932.86        966.02        13.57 o
  -4   2  14        949.11        944.20        12.21 o
  -3   2  14          2.47          1.35         1.04 o
  -2   2  14        449.62        445.13         7.69 o
  -1   2  14          0.69          2.46         1.08 o
   0   2  14         93.96         91.03         7.06 o
   1   2  14        232.85        251.68         5.88 o
   2   2  14         12.79         11.32         3.12 o
   3   2  14         36.24         33.23         3.33 o
   4   2  14         99.49         90.80         4.87 o
   5   2  14        183.34        185.13         6.34 o
   6   2  14         11.84          9.01         2.07 o
   7   2  14       1132.80       1105.02        18.65 o
   8   2  14         86.11         88.43         5.60 o
   9   2  14         42.41         41.29         4.16 o
  10   2  14          9.23          3.83         2.49 o
  11   2  14         29.95         34.16         3.95 o
  12   2  14        104.92        114.75         8.57 o
 -13   3  14          0.96         -4.58         3.84 o
 -12   3  14         53.63         50.10         6.76 o
 -11   3  14         35.04         27.45        11.04 o
 -10   3  14         13.19          4.62         3.21 o
  -9   3  14          4.71          7.65         2.23 o
  -8   3  14         39.60         43.96         3.73 o
  -7   3  14        138.49        140.30         8.49 o
  -6   3  14        134.82        140.41         8.20 o
  -5   3  14        228.73        265.20        24.06 o
  -4   3  14         41.18         37.29         6.80 o
  -3   3  14          4.48          2.15         2.54 o
  -2   3  14         17.08         10.50         2.65 o
  -1   3  14         85.38         88.51         4.63 o
   0   3  14         37.72         47.42         4.00 o
   1   3  14          9.51         11.20         2.17 o
   2   3  14        110.69         87.42         4.21 o
   3   3  14        420.21        396.37         9.30 o
   4   3  14         19.98         16.64         2.50 o
   5   3  14         43.39         40.55         3.85 o
   6   3  14          1.93         -0.52         1.85 o
   7   3  14        140.45        137.79         6.69 o
   8   3  14         36.04         35.49         3.87 o
   9   3  14         71.50         62.25         5.02 o
  10   3  14          9.07          9.98         2.92 o
  11   3  14          4.89         12.87         3.48 o
 -12   4  14         47.09         55.46        11.65 o
 -11   4  14        177.33        179.05        17.14 o
 -10   4  14         64.90         62.90        13.45 o
  -9   4  14         57.26         60.11         8.80 o
  -8   4  14        153.21        156.84        12.92 o
  -7   4  14         88.53         93.24        10.67 o
  -6   4  14        192.44        200.50        24.30 o
  -5   4  14          1.12          0.54         6.18 o
  -4   4  14        106.96         97.77        11.08 o
  -3   4  14         44.92         49.62         8.06 o
  -2   4  14         25.04         33.36         4.68 o
  -1   4  14         43.04         39.58         5.68 o
   0   4  14        144.06        115.88        11.54 o
   1   4  14         57.06         52.65         5.32 o
   2   4  14        442.45        384.75        12.26 o
   3   4  14         21.09         23.35         4.10 o
   4   4  14          6.16         11.63         2.98 o
   5   4  14        124.55        111.97         7.78 o
   6   4  14        578.90        576.12        15.77 o
   7   4  14        133.51        115.29         8.36 o
   8   4  14          0.08         -1.81         2.32 o
   9   4  14        107.17        119.27         8.97 o
  10   4  14         40.74         46.61         7.13 o
 -10   5  14          8.40         -0.29         8.06 o
  -9   5  14         29.10         28.33         7.81 o
  -8   5  14          0.38          2.95         4.45 o
  -7   5  14         86.64        118.87        12.68 o
  -6   5  14        224.24        254.35        15.88 o
  -5   5  14         53.51         39.72         9.26 o
  -4   5  14        393.60        423.79        28.06 o
  -3   5  14        245.44        238.55        15.56 o
  -2   5  14        255.44        265.51        13.25 o
  -1   5  14          8.92          3.64         2.96 o
   0   5  14        230.10        236.33        13.51 o
   1   5  14        243.73        263.72        16.38 o
   2   5  14        298.97        323.13        20.82 o
   3   5  14        269.50        261.76        12.65 o
   4   5  14         89.81         86.10         7.55 o
   5   5  14         13.79          8.34         3.59 o
   6   5  14        136.14        124.22         9.41 o
   7   5  14        245.05        257.50        13.63 o
   8   5  14         33.08         39.81         7.98 o
   9   5  14          0.01         -3.08         2.57 o
  -8   6  14         74.66         91.18        12.72 o
  -7   6  14          5.72         17.33         6.13 o
  -6   6  14        372.68        357.89        20.71 o
  -5   6  14        234.93        270.98        24.61 o
  -4   6  14          1.18          5.23         5.03 o
  -3   6  14          7.82          6.01         4.89 o
  -2   6  14         37.52         29.38         7.87 o
  -1   6  14         50.83         45.01         7.64 o
   0   6  14          1.00         -2.15         3.18 o
   1   6  14         20.71         11.99         4.76 o
   2   6  14         48.75         27.94         6.07 o
   3   6  14         17.21         12.01         8.03 o
   4   6  14        200.41        221.72        14.13 o
   5   6  14         13.95         10.89         4.17 o
   6   6  14         16.40         29.89        10.74 o
  -4   7  14         61.61         74.53        31.42 o
  -3   7  14         56.39         70.42        12.08 o
  -2   7  14        139.79        157.69        17.29 o
  -1   7  14         22.22         18.95         8.79 o
   0   7  14         35.32         13.05         5.89 o
   1   7  14         22.64         24.10         6.40 o
   2   7  14        177.47        190.50        15.31 o
 -13   1  15        100.02         97.97         8.10 o
 -12   1  15         17.66         16.55         3.78 o
 -11   1  15          7.78          2.82         1.94 o
 -10   1  15          5.53          2.88         1.64 o
  -9   1  15         24.45         24.68         2.99 o
  -8   1  15        554.18        527.55        11.69 o
  -7   1  15          6.99          4.42         1.76 o
  -6   1  15        143.31        144.08         5.19 o
  -5   1  15          3.97          0.65         1.47 o
  -4   1  15          5.98          5.92         1.47 o
  -3   1  15          4.02          6.32         1.53 o
  -2   1  15         51.87         48.15         2.99 o
  -1   1  15          1.04          2.93         0.93 o
   0   1  15         46.59         48.72         2.78 o
   1   1  15        524.54        552.41         8.39 o
   2   1  15        214.97        227.90         5.22 o
   3   1  15         28.69         25.36         2.12 o
   4   1  15         37.86         29.34         2.83 o
   5   1  15         79.09         70.77         4.27 o
   6   1  15        537.59        512.24        10.18 o
   7   1  15        304.34        308.87         8.04 o
   8   1  15        135.82        147.35         6.08 o
   9   1  15         15.33         15.34         2.86 o
  10   1  15         14.70         10.22         2.95 o
  11   1  15         70.24         66.45         5.33 o
  12   1  15         17.19          9.13         4.18 o
 -13   2  15          5.75          0.44         3.96 o
 -12   2  15          8.28          2.30         3.53 o
 -11   2  15        394.37        363.91        12.65 o
 -10   2  15        122.60        144.11         9.28 o
  -9   2  15         11.71          9.46         2.85 o
  -8   2  15         83.32         84.55         5.45 o
  -7   2  15        818.52        828.22        15.86 o
  -6   2  15       1825.37       1812.82        21.77 o
  -5   2  15        182.10        181.70         5.13 o
  -4   2  15         79.61         80.68         3.38 o
  -3   2  15        235.43        226.33         5.30 o
  -2   2  15        796.68        793.04        12.22 o
  -1   2  15        465.11        448.28        10.60 o
   0   2  15        393.65        386.33         7.75 o
   1   2  15       1060.60       1076.29        14.18 o
   2   2  15          3.06          1.38         1.45 o
   3   2  15        564.71        541.56        11.61 o
   4   2  15        285.13        286.81         7.93 o
   5   2  15        439.33        430.87        10.03 o
   6   2  15          0.31          1.86         1.74 o
   7   2  15          0.30          2.64         1.86 o
   8   2  15        100.15         94.66         5.96 o
   9   2  15          8.10          8.38         2.49 o
  10   2  15          3.79          0.53         2.77 o
  11   2  15        203.00        227.45        10.42 o
 -12   3  15        136.44        176.53        15.03 o
 -11   3  15         36.40         44.16         5.84 o
 -10   3  15         56.21         46.19         5.59 o
  -9   3  15        333.31        337.85        10.89 o
  -8   3  15         74.22         80.86         7.77 o
  -7   3  15          5.68          4.23         2.88 o
  -6   3  15        247.75        247.04        10.79 o
  -5   3  15        111.83        111.00         7.55 o
  -4   3  15        961.18        996.69        42.36 o
  -3   3  15        263.08        268.71        15.44 o
  -2   3  15        719.46        734.99        29.07 o
  -1   3  15        342.37        368.79         9.30 o
   0   3  15        164.49        166.42         4.70 o
   1   3  15          0.36          1.76         1.08 o
   2   3  15        126.56        137.85         5.16 o
   3   3  15        433.99        412.45         9.76 o
   4   3  15        287.90        300.60         8.64 o
   5   3  15        455.84        445.79        13.12 o
   6   3  15        660.08        663.08        14.08 o
   7   3  15        303.98        304.04         8.84 o
   8   3  15          5.48          3.74         2.03 o
   9   3  15        189.30        204.04         7.95 o
  10   3  15        334.58        360.80        11.08 o
  11   3  15        118.49        113.48         8.67 o
 -11   4  15         33.85         23.54         8.05 o
 -10   4  15         77.46         83.64        11.49 o
  -9   4  15        333.25        352.17        18.24 o
  -8   4  15         14.06          5.61         5.79 o
  -7   4  15        575.40        538.28        22.66 o
  -6   4  15        582.03        620.96        24.00 o
  -5   4  15        259.13        254.04        15.06 o
  -4   4  15        230.22        201.80        13.55 o
  -3   4  15       1161.01       1079.44        32.60 o
  -2   4  15        187.99        178.05         9.87 o
  -1   4  15        232.60        243.94        11.67 o
   0   4  15          1.05          3.39         3.12 o
   1   4  15        254.25        247.84         9.71 o
   2   4  15        436.95        438.35        13.49 o
   3   4  15         14.94          9.09         2.77 o
   4   4  15        325.45        315.78        10.26 o
   5   4  15         88.27         80.91         6.86 o
   6   4  15        468.62        458.45        14.26 o
   7   4  15          0.04          1.82         2.83 o
   8   4  15        136.87        131.56         9.29 o
   9   4  15          8.67          6.76         3.56 o
 -10   5  15         43.16         48.78         8.89 o
  -9   5  15         21.96         15.04         6.48 o
  -8   5  15         13.71         15.42         6.58 o
  -7   5  15        241.11        259.61        16.75 o
  -6   5  15        218.87        206.14        16.10 o
  -5   5  15         35.55         31.46         7.56 o
  -4   5  15         78.79         75.78        11.01 o
  -3   5  15          1.86          2.02         4.37 o
  -2   5  15          8.93         16.78         4.77 o
  -1   5  15          6.99          3.94         3.23 o
   0   5  15          4.25          6.84         3.23 o
   1   5  15         61.75         51.02         7.55 o
   2   5  15          3.32          0.53         3.33 o
   3   5  15         87.04        108.45        10.60 o
   4   5  15         20.10         22.55         4.21 o
   5   5  15          5.60          2.69         3.06 o
   6   5  15        411.76        400.89        14.95 o
   7   5  15        175.33        171.87        14.09 o
   8   5  15          1.63          5.70         3.22 o
  -7   6  15        132.78        129.38        29.55 o
  -6   6  15          4.19         12.49         5.37 o
  -5   6  15         78.91        110.41        13.46 o
  -4   6  15          1.41         -0.50         6.14 o
  -3   6  15          0.02          2.10         5.14 o
  -2   6  15         13.90          7.38        13.70 o
  -1   6  15          1.03          3.04         4.10 o
   0   6  15         72.76         67.00         9.14 o
   1   6  15         38.53         21.35         5.78 o
   2   6  15         29.13         20.91         5.27 o
   3   6  15         34.58         32.42         6.74 o
   4   6  15         35.09         50.20         7.84 o
   5   6  15         10.21         16.63         5.23 o
   6   6  15          1.74         -0.08         4.42 o
  -2   7  15        113.15        121.09        15.00 o
  -1   7  15        114.37        138.48        17.10 o
   0   7  15          0.43         -4.32        10.88 o
 -13   0  16          0.07          1.11         2.70 o
 -12   0  16          2.32         -5.79         4.58 o
 -11   0  16          8.50         15.09         6.84 o
 -10   0  16         17.84         11.82         3.58 o
  -9   0  16        586.84        548.06        17.75 o
  -8   0  16        315.82        309.77        12.95 o
  -7   0  16        195.31        188.78        12.54 o
  -6   0  16          9.93         17.04         3.12 o
  -5   0  16        489.67        464.65        12.79 o
  -4   0  16         12.95          8.45         3.66 o
  -3   0  16         14.63         23.63         3.58 o
  -2   0  16       3183.00       3188.63        45.60 o
  -1   0  16       1072.51       1127.41        18.45 o
   0   0  16         25.62         27.78         3.09 o
   1   0  16        806.78        785.68        15.44 o
   2   0  16         50.44         59.32         4.76 o
   3   0  16       2510.06       2515.86        34.11 o
   4   0  16       1664.17       1737.49        26.57 o
   5   0  16         15.91         17.32         3.00 o
   6   0  16        970.03        961.78        20.94 o
   7   0  16        155.56        134.38         6.97 o
   8   0  16        111.67        101.12         6.12 o
   9   0  16        903.59        927.53        18.43 o
  10   0  16        186.18        173.86        13.01 o
  11   0  16          0.26          5.41         4.14 o
 -13   1  16          0.67          1.98         3.73 o
 -12   1  16         44.89         50.04         5.88 o
 -11   1  16        367.04        397.47        10.37 o
 -10   1  16        420.11        404.50        10.42 o
  -9   1  16        323.04        327.65         9.25 o
  -8   1  16        106.18        102.00         5.51 o
  -7   1  16        539.42        546.80        13.25 o
  -6   1  16         41.81         45.93         3.55 o
  -5   1  16         59.50         56.85         3.65 o
  -4   1  16        599.32        585.25        10.15 o
  -3   1  16        839.41        815.35        12.37 o
  -2   1  16        102.01        101.44         4.03 o
  -1   1  16        180.87        179.47         4.68 o
   0   1  16        304.25        308.95         6.21 o
   1   1  16        134.61        130.76         4.54 o
   2   1  16         49.51         48.29         2.87 o
   3   1  16        484.90        501.09         8.24 o
   4   1  16         40.88         41.94         2.56 o
   5   1  16         99.16        108.27         5.26 o
   6   1  16        166.10        167.05         7.44 o
   7   1  16         81.77         85.88         5.05 o
   8   1  16          3.96          3.99         1.93 o
   9   1  16        552.73        566.63        12.87 o
  10   1  16         93.99         93.92         6.15 o
  11   1  16        111.53        111.70         6.43 o
 -13   2  16        166.48        196.90        12.38 o
 -12   2  16          1.53          4.10         3.68 o
 -11   2  16         12.09         12.44         3.66 o
 -10   2  16        204.84        185.10         9.63 o
  -9   2  16         40.68         41.74         7.09 o
  -8   2  16          0.99          2.29         2.05 o
  -7   2  16         17.69         20.83         2.13 o
  -6   2  16         88.57         88.22         4.61 o
  -5   2  16        202.00        200.55         5.60 o
  -4   2  16        266.94        272.63         6.15 o
  -3   2  16        121.93        112.52         3.91 o
  -2   2  16         82.41         84.32         4.92 o
  -1   2  16          0.17          3.26         1.27 o
   0   2  16         14.51          9.71         1.92 o
   1   2  16        118.25        115.82         5.05 o
   2   2  16         49.98         52.60         4.95 o
   3   2  16        615.53        605.59        12.75 o
   4   2  16          3.17          3.93         1.91 o
   5   2  16        166.92        160.48         7.22 o
   6   2  16         46.93         42.24         4.04 o
   7   2  16         62.90         57.01         4.56 o
   8   2  16         13.94         10.70         2.64 o
   9   2  16          1.28          0.41         1.93 o
  10   2  16         93.31        100.20         6.60 o
  11   2  16         14.46         15.45         3.37 o
 -12   3  16         34.43         37.84         9.89 o
 -11   3  16          1.06          1.34         5.11 o
 -10   3  16         39.29         30.72         8.77 o
  -9   3  16          7.30          8.71         5.95 o
  -8   3  16          0.03          3.23         3.49 o
  -7   3  16          0.36          6.57         3.29 o
  -6   3  16         94.37         96.44         8.24 o
  -5   3  16         70.07         55.63         7.38 o
  -4   3  16         64.58         62.46         7.61 o
  -3   3  16        136.87        131.63         7.81 o
  -2   3  16         67.88         58.25         5.43 o
  -1   3  16         51.61         35.07         4.41 o
   0   3  16         67.55         66.70         3.53 o
   1   3  16         20.15         16.37         2.10 o
   2   3  16          6.56          4.55         1.54 o
   3   3  16        166.76        156.25         5.94 o
   4   3  16         30.51         28.94         3.42 o
   5   3  16        193.56        173.49         7.28 o
   6   3  16          0.75          0.59         1.90 o
   7   3  16          0.34          0.05         2.29 o
   8   3  16         76.19         65.34         5.22 o
   9   3  16         53.10         47.69         4.74 o
  10   3  16          2.00          2.31         2.67 o
 -11   4  16          0.41          1.81         5.72 o
  -9   4  16          1.06          0.13        11.14 o
  -8   4  16          7.77          6.13         6.24 o
  -7   4  16         55.29         66.58        13.41 o
  -6   4  16          1.53          2.15         3.82 o
  -5   4  16        521.61        519.26        21.96 o
  -4   4  16          0.01          1.85         3.42 o
  -3   4  16        152.08        145.81        19.56 o
  -2   4  16        730.56        735.87        30.33 o
  -1   4  16         84.02         95.64         8.92 o
   0   4  16         46.46         49.15         9.44 o
   1   4  16         94.29         95.87         7.21 o
   2   4  16         54.24         58.40         6.25 o
   3   4  16        112.54        100.59         6.76 o
   4   4  16        160.00        143.33         8.21 o
   5   4  16         24.79         23.58         3.94 o
   6   4  16        226.49        230.73        10.20 o
   7   4  16         86.68         97.44         7.92 o
   8   4  16         31.34         27.65         4.91 o
   9   4  16         30.86         19.79         4.83 o
  -9   5  16         13.16         14.66        10.54 o
  -8   5  16        123.73        146.58        15.06 o
  -7   5  16        137.24        143.62        14.85 o
  -6   5  16         33.00         49.72        12.10 o
  -5   5  16         42.19         28.02         7.50 o
  -4   5  16        563.75        538.61        24.17 o
  -3   5  16         14.10         18.90        10.80 o
  -2   5  16         12.77         11.08         7.02 o
  -1   5  16          6.50          4.73         3.50 o
   0   5  16          1.78         -0.21         2.63 o
   1   5  16         89.43         86.57         9.41 o
   2   5  16          8.92          3.05         5.97 o
   3   5  16        164.55        173.32        13.55 o
   4   5  16         14.81         19.34         6.22 o
   5   5  16          0.02          4.80         3.03 o
   6   5  16        270.99        305.51        13.36 o
   7   5  16         13.64         18.52         5.57 o
  -6   6  16          7.09          9.96         5.80 o
  -5   6  16         74.92         76.71        14.15 o
  -4   6  16         81.34         92.70        13.06 o
  -3   6  16         64.19         70.81        14.50 o
  -1   6  16        111.65        111.41        20.34 o
   0   6  16          0.15          5.43         3.97 o
   1   6  16          5.65          3.79         3.86 o
   2   6  16        236.94        209.10        14.51 o
   3   6  16        425.23        456.77        28.88 o
   4   6  16        336.83        388.90        18.33 o
   5   6  16          1.16          1.59         4.19 o
 -13   1  17         19.04         24.07         4.51 o
 -12   1  17          4.46         -1.28         5.95 o
 -11   1  17         14.47         16.51         2.99 o
 -10   1  17          1.64         -3.13         1.78 o
  -9   1  17         28.10         33.06         3.63 o
  -8   1  17        145.57        147.72         8.17 o
  -7   1  17        287.91        291.83         8.67 o
  -6   1  17        183.30        176.41         5.99 o
  -5   1  17         29.78         28.23         2.89 o
  -4   1  17         26.49         22.86         2.47 o
  -3   1  17        157.03        169.07         5.34 o
  -2   1  17          0.72          2.58         1.20 o
  -1   1  17        268.94        267.12         6.32 o
   0   1  17        468.43        475.24         8.11 o
   1   1  17        114.76        103.26         4.01 o
   2   1  17         49.83         50.27         2.93 o
   3   1  17         11.48         10.41         1.50 o
   4   1  17        108.28        100.33         4.03 o
   5   1  17        316.60        329.72         8.33 o
   6   1  17          2.90          3.71         1.75 o
   7   1  17          3.03          1.11         1.75 o
   8   1  17         14.51         15.19         2.66 o
   9   1  17          7.84          5.59         4.56 o
  10   1  17          3.71          4.18         2.62 o
  11   1  17          0.23          3.35         3.00 o
 -12   2  17        374.23        376.82        13.65 o
 -11   2  17          0.41          0.85         2.59 o
 -10   2  17        169.19        158.09        10.01 o
  -9   2  17         50.63         46.69         5.22 o
  -8   2  17        125.67        130.52         7.08 o
  -7   2  17        564.31        597.88        10.61 o
  -6   2  17         33.31         32.48         2.82 o
  -5   2  17         36.03         36.02         3.26 o
  -4   2  17        254.05        251.40         6.42 o
  -3   2  17        136.25        130.36         4.31 o
  -2   2  17         62.80         56.43         3.86 o
  -1   2  17         39.53         33.01         2.83 o
   0   2  17        136.87        126.78         5.22 o
   1   2  17          2.59          3.88         1.76 o
   2   2  17        476.82        493.03        10.58 o
   3   2  17        270.16        259.55        11.21 o
   4   2  17          0.93          3.67         1.85 o
   5   2  17        100.88        109.67         6.26 o
   6   2  17          2.62          4.43         2.21 o
   7   2  17        333.84        329.85        10.38 o
   8   2  17        949.67        983.91        17.85 o
   9   2  17         96.22         98.58         6.51 o
  10   2  17        117.91        121.96         7.50 o
 -11   3  17         96.92         78.73        13.53 o
 -10   3  17         39.64         31.40         9.01 o
  -9   3  17          7.21          8.16         5.65 o
  -8   3  17        102.39         90.02        14.86 o
  -7   3  17        567.12        612.66        22.21 o
  -6   3  17         14.34         12.89         4.44 o
  -5   3  17        446.09        465.50        28.65 o
  -4   3  17       1292.67       1279.40        58.84 o
  -3   3  17         35.13         31.62         4.72 o
  -2   3  17         96.71         86.05         6.87 o
  -1   3  17        120.31        131.49         7.35 o
   0   3  17        557.33        568.34        10.36 o
   1   3  17       1322.48       1260.18        17.64 o
   2   3  17         22.92         29.33         3.07 o
   3   3  17        151.94        160.37         6.31 o
   4   3  17        336.12        320.70         9.40 o
   5   3  17         46.68         43.81         4.36 o
   6   3  17         91.47         81.94         6.29 o
   7   3  17          1.16         -0.25         2.27 o
   8   3  17         31.90         29.69         4.33 o
   9   3  17         14.76         13.46         3.41 o
  -9   4  17         49.71         44.95         8.21 o
  -8   4  17         10.07         10.19         5.41 o
  -7   4  17         70.12         93.79        11.44 o
  -6   4  17         27.93         19.54         6.11 o
  -5   4  17        136.94        137.24        19.75 o
  -4   4  17        186.39        123.04        18.23 o
  -3   4  17         11.29          8.72         6.39 o
  -2   4  17         19.77         18.59         5.44 o
  -1   4  17         18.44          9.31         4.03 o
   0   4  17          0.10          1.41         3.03 o
   1   4  17         42.80         33.30         7.38 o
   2   4  17         39.09         45.45         4.80 o
   3   4  17          1.44         -0.66         2.04 o
   4   4  17         92.50         87.54         6.78 o
   5   4  17        189.46        216.24         9.17 o
   6   4  17         13.37         14.56         3.93 o
   7   4  17         77.77         56.24         6.44 o
   8   4  17        157.68        147.86        14.12 o
  -8   5  17         19.32         29.00         8.17 o
  -7   5  17          0.46         -2.82         7.62 o
  -6   5  17         42.07         47.20         9.21 o
  -5   5  17        251.55        284.78        29.70 o
  -4   5  17        531.20        521.34        42.07 o
  -3   5  17          6.20          4.35         5.86 o
  -2   5  17         92.06         94.09        17.25 o
  -1   5  17         71.73         68.15        10.62 o
   0   5  17         52.95         48.09         9.09 o
   1   5  17         58.97         61.27         8.43 o
   2   5  17        129.11        134.20        18.03 o
   3   5  17        170.62        173.01        14.06 o
   4   5  17         56.60         62.76         9.21 o
   5   5  17        179.18        179.19        11.22 o
   6   5  17          6.87         13.17         5.32 o
  -5   6  17          0.05         -1.64         5.72 o
  -4   6  17          2.47         -0.72         6.31 o
  -3   6  17         12.97          1.49         8.44 o
  -2   6  17         26.44         22.83         9.92 o
  -1   6  17         14.51         10.85         5.02 o
   0   6  17          4.72          4.27         6.08 o
   1   6  17         13.57         22.77         5.78 o
   2   6  17          0.05         -5.75         8.18 o
   3   6  17        100.91        117.75        11.72 o
   4   6  17         70.03         75.90        17.46 o
 -12   0  18        168.50        174.83        10.47 o
 -11   0  18          1.65          2.02         3.07 o
 -10   0  18         76.23         75.93         7.84 o
  -9   0  18          0.40          2.59         3.00 o
  -8   0  18       1195.45       1167.01        28.83 o
  -7   0  18       2028.17       1952.75        82.69 o
  -6   0  18         60.44         70.80         7.33 o
  -5   0  18        133.09        128.83        10.23 o
  -4   0  18         15.09         17.15         3.30 o
  -3   0  18        312.73        290.04        10.36 o
  -2   0  18        589.77        586.00        15.32 o
  -1   0  18        909.26        922.52        21.12 o
   0   0  18        316.86        319.17        12.70 o
   1   0  18        175.66        178.13         7.30 o
   2   0  18          5.49          5.82         2.25 o
   3   0  18          0.26         -1.32         1.56 o
   4   0  18         43.86         50.66         4.92 o
   5   0  18        449.86        443.34        13.37 o
   6   0  18        108.34        100.92         6.38 o
   7   0  18        151.17        137.22        12.05 o
   8   0  18        290.03        281.91         9.76 o
   9   0  18         19.61         21.99         7.56 o
  10   0  18        108.25         92.80         9.90 o
 -12   1  18        149.14        127.19         9.17 o
 -11   1  18        190.22        199.06         7.52 o
 -10   1  18          0.85         -1.25         1.67 o
  -9   1  18          0.56          4.16         2.33 o
  -8   1  18          8.50          9.57         3.05 o
  -7   1  18        646.90        634.84        13.56 o
  -6   1  18          8.17          5.97         1.71 o
  -5   1  18        323.23        322.86        10.50 o
  -4   1  18         30.51         25.24         2.68 o
  -3   1  18         65.49         69.92         4.00 o
  -2   1  18        668.08        682.00        10.81 o
  -1   1  18        278.07        278.85         6.57 o
   0   1  18         17.53         14.45         1.90 o
   1   1  18        123.61        123.45         4.44 o
   2   1  18        733.30        738.78        10.77 o
   3   1  18        188.79        198.60         5.21 o
   4   1  18        202.13        200.02         7.90 o
   5   1  18        959.57        963.04        16.02 o
   6   1  18        799.53        814.79        15.03 o
   7   1  18         99.20         95.39         6.91 o
   8   1  18         45.82         43.60         4.14 o
   9   1  18        151.02        154.36         7.70 o
  10   1  18        131.57        145.24         7.48 o
 -12   2  18          0.11          3.73         3.17 o
 -11   2  18         32.09         32.65         4.90 o
 -10   2  18         15.64         20.80         4.06 o
  -9   2  18        116.34        109.59         7.22 o
  -8   2  18        207.67        193.91         8.63 o
  -7   2  18         13.60         12.86         2.00 o
  -6   2  18        102.34        115.22         4.67 o
  -5   2  18          1.10          0.91         1.21 o
  -4   2  18         23.88         24.29         2.47 o
  -3   2  18        691.18        698.63        10.92 o
  -2   2  18          3.99          3.22         1.58 o
  -1   2  18        109.94        106.06         4.74 o
   0   2  18          6.38          7.06         1.64 o
   1   2  18         68.94         66.15         4.15 o
   2   2  18        246.14        243.11         7.52 o
   3   2  18        120.54        105.55         6.51 o
   4   2  18         92.23         89.58         6.06 o
   5   2  18          0.91          0.53         1.84 o
   6   2  18          9.30          7.87         2.82 o
   7   2  18         42.44         43.16         4.67 o
   8   2  18         25.61         22.28         3.65 o
   9   2  18         49.56         39.66         4.57 o
  10   2  18          7.97          5.43         2.91 o
 -11   3  18          0.58          3.89         6.24 o
 -10   3  18         21.36         11.00         7.14 o
  -9   3  18          0.35         -0.85         4.59 o
  -8   3  18         32.44         19.45         5.53 o
  -7   3  18        108.70        113.68        11.18 o
  -6   3  18         59.33         59.70         8.31 o
  -5   3  18         40.86         44.60        10.90 o
  -4   3  18         89.28         75.58         8.85 o
  -3   3  18          6.01          4.92         3.30 o
  -2   3  18          6.15          1.45         2.46 o
  -1   3  18        111.01         88.00         4.46 o
   0   3  18         12.96         10.19         2.03 o
   1   3  18        301.83        286.73         7.65 o
   2   3  18        111.93        116.62         6.48 o
   3   3  18         41.35         41.05         3.87 o
   4   3  18          0.23          2.16         2.21 o
   5   3  18         58.85         56.63         6.48 o
   6   3  18          0.49         -0.32         1.91 o
   7   3  18          5.54          5.36         2.51 o
   8   3  18         90.58         94.64         7.40 o
   9   3  18          0.00         -1.27         3.51 o
  -9   4  18         55.51         44.68         9.21 o
  -8   4  18        375.40        406.95        20.37 o
  -7   4  18        228.72        245.04        23.29 o
  -6   4  18         10.18         18.45         8.41 o
  -5   4  18         51.48         34.11        10.73 o
  -4   4  18        333.25        363.14        27.73 o
  -3   4  18        123.91        108.74        17.63 o
  -2   4  18        104.26         93.98        11.96 o
  -1   4  18         15.09         17.76         4.54 o
   0   4  18          0.15          4.57         3.36 o
   1   4  18          1.62         -1.85         2.98 o
   2   4  18         68.68         54.87         5.44 o
   3   4  18          2.30          0.77         2.27 o
   4   4  18         27.32         26.98         4.15 o
   5   4  18         21.59         19.12         3.87 o
   6   4  18          3.67          2.32         3.01 o
   7   4  18         28.02         33.36         5.44 o
   8   4  18         19.10         21.09         5.02 o
  -8   5  18          0.51          1.44         4.98 o
  -7   5  18         32.77         43.04        17.89 o
  -6   5  18          5.28         -5.66         8.99 o
  -5   5  18        162.74        159.11        23.03 o
  -4   5  18        164.30        133.16        20.69 o
  -3   5  18         32.82         30.45        10.88 o
  -2   5  18        200.07        262.82        25.47 o
  -1   5  18        105.09        110.09        19.58 o
   0   5  18        113.12         94.78        12.90 o
   1   5  18         24.96         24.86         6.84 o
   2   5  18        137.54        165.82        13.73 o
   3   5  18         16.43         14.73         6.96 o
   4   5  18         40.21         44.76        10.42 o
   5   5  18        492.73        484.18        17.01 o
   6   5  18        432.33        467.69        17.00 o
  -4   6  18         75.18        105.92        20.16 o
  -3   6  18        214.90        196.99        26.75 o
  -2   6  18         35.44         30.81        11.49 o
  -1   6  18          2.89         -6.27         8.72 o
   0   6  18        400.62        428.68        35.78 o
   1   6  18          9.00          2.49         5.86 o
   2   6  18        119.57        134.12        13.38 o
 -12   1  19          0.74          5.47         3.26 o
 -11   1  19          7.23          9.14         2.72 o
 -10   1  19          0.91         -0.75         1.87 o
  -9   1  19        279.24        261.91         8.63 o
  -8   1  19        518.26        528.12        13.89 o
  -7   1  19         14.47         11.76         3.76 o
  -6   1  19          8.46         10.32         2.10 o
  -5   1  19          4.98          7.22         2.08 o
  -4   1  19          1.55          2.51         1.47 o
  -3   1  19        591.04        603.76        11.14 o
  -2   1  19        325.99        311.81         8.54 o
  -1   1  19        170.44        171.54         5.25 o
   0   1  19         24.92         22.19         2.20 o
   1   1  19         56.15         51.09         3.20 o
   2   1  19        112.48        113.36         4.25 o
   3   1  19        493.00        491.22         8.65 o
   4   1  19        120.20        121.73         5.89 o
   5   1  19        153.24        146.99         6.23 o
   6   1  19          3.58          0.64         1.73 o
   7   1  19        270.07        267.50         8.22 o
   8   1  19         80.44         69.66         5.17 o
   9   1  19          1.43          3.68         2.55 o
 -11   2  19         15.58         20.64         4.43 o
 -10   2  19         39.63         38.90         5.21 o
  -9   2  19          0.89          1.62         3.51 o
  -8   2  19        100.28        100.63         6.86 o
  -7   2  19        122.80        119.56         4.93 o
  -6   2  19         12.73         11.70         2.10 o
  -5   2  19         25.58         24.92         2.59 o
  -4   2  19        463.00        469.47         9.55 o
  -3   2  19       1125.43       1142.32        15.23 o
  -2   2  19         37.34         40.33         3.71 o
  -1   2  19         10.77         11.88         2.12 o
   0   2  19        171.85        176.19         7.39 o
   1   2  19        336.24        345.83        11.17 o
   2   2  19        615.90        616.66        12.60 o
   3   2  19        216.52        204.99         7.32 o
   4   2  19         39.01         40.82         4.36 o
   5   2  19        229.91        233.84         8.17 o
   6   2  19         90.37         86.54         7.42 o
   7   2  19         43.12         42.05         4.40 o
   8   2  19        228.57        218.97         9.11 o
   9   2  19         26.10         20.84         4.08 o
 -10   3  19        143.84        165.64        19.81 o
  -9   3  19          3.21          0.92         5.81 o
  -8   3  19        458.48        461.53        26.30 o
  -7   3  19         86.16         98.62        16.47 o
  -6   3  19        129.47        114.37        11.48 o
  -5   3  19        451.70        432.14        18.47 o
  -4   3  19          0.95         -1.84         2.65 o
  -3   3  19        192.85        189.94        12.15 o
  -2   3  19         54.07         59.33         5.87 o
  -1   3  19          4.74          0.87         1.71 o
   0   3  19        457.35        436.53         9.48 o
   1   3  19         50.62         54.88         4.07 o
   2   3  19        172.44        160.89         6.51 o
   3   3  19         31.33         31.06         3.42 o
   4   3  19         69.43         69.67         5.17 o
   5   3  19         40.88         46.93         4.78 o
   6   3  19          0.11         -0.23         1.95 o
   7   3  19        139.93        148.12         7.86 o
   8   3  19         55.33         70.79         6.78 o
  -8   4  19         10.01         20.28         8.94 o
  -7   4  19         22.16         15.20         8.26 o
  -6   4  19          0.39          3.68         5.16 o
  -5   4  19          1.27          6.84         6.84 o
  -4   4  19        357.26        324.36        26.65 o
  -3   4  19        312.73        375.35        28.84 o
  -2   4  19        115.71        118.07        13.33 o
  -1   4  19         66.31         62.09         7.85 o
   0   4  19          1.29         -1.97         3.05 o
   1   4  19         87.79         71.41        21.15 o
   2   4  19        346.02        353.25        13.13 o
   3   4  19        108.59        119.97         7.95 o
   4   4  19        163.37        146.53         8.99 o
   5   4  19        355.02        380.78        12.60 o
   6   4  19         46.55         47.70         5.76 o
   7   4  19          0.44         -1.52         3.32 o
  -7   5  19          6.28         14.23         9.83 o
  -6   5  19         87.94         89.92        18.03 o
  -5   5  19        134.36        172.36        24.06 o
  -4   5  19        507.91        458.44        34.16 o
  -3   5  19          0.73          3.28         6.12 o
  -2   5  19          3.96         11.71         8.09 o
  -1   5  19          6.77         10.61         5.63 o
   0   5  19          0.45          0.95         3.76 o
   1   5  19         32.23         22.51         5.60 o
   2   5  19         42.12         40.76         7.83 o
   3   5  19         13.68         20.95         6.96 o
   4   5  19         64.50         74.43         9.68 o
   5   5  19        100.39         87.73        10.69 o
 -11   0  20         73.23         56.75         7.69 o
 -10   0  20         35.97         30.44         5.31 o
  -9   0  20        213.66        226.23        11.88 o
  -8   0  20        395.81        469.02        45.47 o
  -7   0  20        130.65        133.91         9.17 o
  -6   0  20          9.76          5.84         3.04 o
  -5   0  20         80.91         86.12         8.39 o
  -4   0  20         28.19         22.66         3.83 o
  -3   0  20        163.49        157.41         8.19 o
  -2   0  20          6.80          8.13         2.89 o
  -1   0  20       1201.61       1221.93        24.95 o
   0   0  20        201.57        194.44         9.04 o
   1   0  20       1237.69       1235.20        47.26 o
   2   0  20        888.96        914.28        18.65 o
   3   0  20          2.05          0.91         2.04 o
   4   0  20        338.45        357.06        12.41 o
   5   0  20        330.45        360.11        15.76 o
   6   0  20        430.90        429.14        21.92 o
   7   0  20        282.87        286.83        10.10 o
   8   0  20        488.10        510.78        19.16 o
   9   0  20        248.82        260.92        14.19 o
 -11   1  20          1.22         -2.31         2.83 o
 -10   1  20          4.19          2.90         2.19 o
  -9   1  20         59.98         63.69         5.06 o
  -8   1  20         12.33         13.21         2.60 o
  -7   1  20        108.04        111.77         6.07 o
  -6   1  20       1056.86       1088.16        17.66 o
  -5   1  20         51.57         54.15         4.19 o
  -4   1  20        202.99        206.64         6.44 o
  -3   1  20        315.79        318.49         8.01 o
  -2   1  20          3.02          3.66         1.71 o
  -1   1  20        332.14        321.68         7.98 o
   0   1  20        116.28        128.38         8.99 o
   1   1  20        595.88        593.65         9.84 o
   2   1  20        438.32        434.99         8.21 o
   3   1  20          8.02          6.72         1.58 o
   4   1  20          5.35          4.81         2.01 o
   5   1  20        217.64        219.36         7.37 o
   6   1  20          1.80          1.63         1.95 o
   7   1  20         62.33         55.14         4.55 o
   8   1  20          6.95          6.52         2.54 o
   9   1  20          7.95          2.45         2.77 o
 -10   2  20         27.06         19.50         4.00 o
  -9   2  20         34.51         42.03         5.62 o
  -8   2  20         30.96         37.97         4.84 o
  -7   2  20         13.95         19.38         5.24 o
  -6   2  20         82.97         89.50         4.51 o
  -5   2  20        634.07        648.26        11.90 o
  -4   2  20         33.89         27.61         2.81 o
  -3   2  20          1.79          1.93         1.74 o
  -2   2  20         43.69         41.27         3.86 o
  -1   2  20         33.14         29.54         3.21 o
   0   2  20          1.19          1.14         1.55 o
   1   2  20          8.70         13.44         2.99 o
   2   2  20         24.86         18.88         2.95 o
   3   2  20         48.85         47.32         5.45 o
   4   2  20        184.17        160.59        10.24 o
   5   2  20        195.64        188.12         8.36 o
   6   2  20          4.20         -0.64         2.54 o
   7   2  20          4.40          4.70         2.66 o
   8   2  20          8.54          6.56         3.16 o
 -10   3  20          0.01         -0.43         5.71 o
  -9   3  20         22.57         27.03         9.38 o
  -8   3  20         20.60         17.79         7.74 o
  -7   3  20         16.45          9.25         4.48 o
  -6   3  20          9.19          8.82         4.57 o
  -5   3  20          3.22          4.33         3.56 o
  -4   3  20          0.66          1.28         3.19 o
  -3   3  20          2.97          2.12         3.80 o
  -2   3  20          0.57          0.44         2.46 o
  -1   3  20          1.84         -0.27         1.64 o
   0   3  20         14.81         15.18         2.81 o
   1   3  20         11.87         11.98         2.30 o
   2   3  20         36.58         36.27         3.79 o
   3   3  20         74.87         73.76         5.73 o
   4   3  20         31.76         29.25         4.01 o
   5   3  20          6.72          2.76         2.47 o
   6   3  20         64.49         59.09         5.52 o
   7   3  20          1.43          2.01         2.48 o
  -8   4  20        114.64        104.14        18.31 o
  -7   4  20         25.02         14.45         8.73 o
  -6   4  20         49.07         44.61        12.23 o
  -5   4  20          1.14         11.85         7.95 o
  -4   4  20         69.69         79.78        16.37 o
  -3   4  20         11.67         13.99         7.86 o
  -2   4  20          1.81          7.09         6.44 o
  -1   4  20         46.85         35.62         6.42 o
   0   4  20          5.68          5.83         4.03 o
   1   4  20        151.27        160.17         9.87 o
   2   4  20         74.26         65.62         7.99 o
   3   4  20          3.07          2.32         4.26 o
   4   4  20          2.21          0.42         2.80 o
   5   4  20         89.93        107.17         8.14 o
   6   4  20        310.77        315.28        14.78 o
  -5   5  20         12.92         14.52         9.44 o
  -4   5  20         53.83         70.97        15.92 o
  -3   5  20        325.73        358.76        30.86 o
  -2   5  20        183.88        173.19        24.43 o
  -1   5  20          9.76          9.05         5.81 o
   0   5  20         34.91         25.17         8.86 o
   1   5  20         62.54         61.54        14.89 o
   2   5  20        246.69        317.85        19.28 o
   3   5  20         16.10         13.51         6.27 o
 -10   1  21         60.00         67.07         5.49 o
  -9   1  21         33.30         32.31         7.67 o
  -8   1  21        133.66        117.73         6.20 o
  -7   1  21        225.32        208.07         7.93 o
  -6   1  21         93.20         96.88         5.97 o
  -5   1  21         29.89         36.90         4.00 o
  -4   1  21         54.55         51.35         4.14 o
  -3   1  21         63.13         57.82         4.22 o
  -2   1  21          5.96          4.42         1.79 o
  -1   1  21        384.70        405.26        10.21 o
   0   1  21        125.29        128.93         5.34 o
   1   1  21         50.62         51.80         3.90 o
   2   1  21          3.11          1.74         1.56 o
   3   1  21         33.48         25.19         3.19 o
   4   1  21         36.22         32.08         3.55 o
   5   1  21         43.17         39.96         4.12 o
   6   1  21        142.34        145.52         7.02 o
   7   1  21        104.77        107.52         6.67 o
   8   1  21         24.41         29.04         3.90 o
 -10   2  21         47.39         43.30         5.61 o
  -9   2  21        368.27        375.16        12.85 o
  -8   2  21        325.80        345.74        11.96 o
  -7   2  21         10.17         11.03         3.08 o
  -6   2  21        276.48        267.86        10.08 o
  -5   2  21        236.73        245.63         7.69 o
  -4   2  21          8.58          6.93         2.25 o
  -3   2  21        189.15        202.02         9.76 o
  -2   2  21         85.66         80.66         5.56 o
  -1   2  21        112.91        115.62         5.99 o
   0   2  21        282.28        281.12         7.75 o
   1   2  21         23.83         22.86         3.14 o
   2   2  21          2.72          3.77         2.01 o
   3   2  21          2.61          1.43         1.98 o
   4   2  21          3.66          1.64         1.87 o
   5   2  21         16.11          6.34         2.93 o
   6   2  21         93.99         87.67         6.69 o
   7   2  21          0.16          3.08         3.07 o
  -9   3  21         60.81         61.58        12.92 o
  -8   3  21          1.87         -1.97         5.23 o
  -7   3  21         10.88          7.59         4.59 o
  -6   3  21          7.12          5.14         3.40 o
  -5   3  21          4.22          3.04         3.82 o
  -4   3  21         25.64         27.45         6.41 o
  -3   3  21         51.84         49.47        11.35 o
  -2   3  21        104.73         90.80         8.66 o
  -1   3  21        201.10        200.51         9.68 o
   0   3  21        286.62        297.27         8.88 o
   1   3  21         59.67         68.58         4.84 o
   2   3  21         13.41         17.88         2.97 o
   3   3  21        288.57        305.19         9.63 o
   4   3  21        246.01        262.46         8.73 o
   5   3  21         19.47         20.98         3.32 o
   6   3  21        354.60        376.98        14.40 o
  -7   4  21          8.80          9.42         8.12 o
  -6   4  21        476.41        491.99        34.42 o
  -5   4  21        109.19        102.37        18.48 o
  -4   4  21          7.83          2.87         6.82 o
  -3   4  21         68.45         64.94        15.30 o
  -2   4  21        221.98        225.19        23.78 o
  -1   4  21        220.34        213.07        33.22 o
   0   4  21          9.18          5.67         4.48 o
   1   4  21          5.22          7.75         3.64 o
   2   4  21        103.93         91.18         9.48 o
   3   4  21          6.37          5.08         3.61 o
   4   4  21          0.35          4.97         3.22 o
   5   4  21         40.95         42.96         5.85 o
  -4   5  21         21.04         34.11        12.02 o
  -3   5  21          1.30          8.32         7.53 o
  -2   5  21        270.77        325.40        29.95 o
  -1   5  21          0.01          3.45         5.60 o
   0   5  21          7.35         13.71         6.32 o
   1   5  21          1.51          1.74         4.00 o
 -10   0  22        163.28        184.83        25.82 o
  -9   0  22        195.74        183.34        11.19 o
  -8   0  22          6.60          7.21         5.32 o
  -7   0  22        220.53        238.83        12.46 o
  -6   0  22        349.20        353.05        15.06 o
  -5   0  22         51.10         49.55         6.66 o
  -4   0  22        200.86        209.79        13.09 o
  -3   0  22        105.23        108.61         8.03 o
  -2   0  22        694.65        716.53        18.79 o
  -1   0  22          0.52          2.63         3.62 o
   0   0  22        160.84        180.03         9.32 o
   1   0  22       2182.95       2268.75        38.99 o
   2   0  22        131.35        122.70         8.34 o
   3   0  22          2.10          0.07         2.23 o
   4   0  22       1507.74       1591.37        48.28 o
   5   0  22        129.40        131.32         7.66 o
   6   0  22         49.57         47.16         5.47 o
   7   0  22         45.94         49.22         7.91 o
 -10   1  22        185.17        200.95         9.10 o
  -9   1  22        328.60        334.81        13.78 o
  -8   1  22        213.90        195.05         7.79 o
  -7   1  22         14.80         16.25         3.18 o
  -6   1  22         21.01          7.12         2.69 o
  -5   1  22        217.12        208.83         7.38 o
  -4   1  22        320.26        329.11         9.18 o
  -3   1  22          8.47         10.20         2.19 o
  -2   1  22          0.04          2.98         1.64 o
  -1   1  22         78.32         78.93         4.62 o
   0   1  22          8.26          6.75         1.96 o
   1   1  22        142.92        142.39         5.50 o
   2   1  22        104.68        112.72         6.47 o
   3   1  22        147.17        153.26         6.92 o
   4   1  22          6.37          2.91         2.65 o
   5   1  22          7.10          1.52         2.08 o
   6   1  22         63.25         47.95         4.59 o
   7   1  22          8.32          5.67         2.64 o
  -9   2  22          0.41          3.57         3.26 o
  -8   2  22         17.75         13.40         4.46 o
  -7   2  22         11.74         10.91         3.44 o
  -6   2  22         12.37         13.56         2.63 o
  -5   2  22         28.07         25.50         3.47 o
  -4   2  22        194.05        198.20        15.59 o
  -3   2  22        262.52        248.46         9.16 o
  -2   2  22        101.74        102.74         6.11 o
  -1   2  22         52.29         38.98         4.66 o
   0   2  22          4.09          4.72         2.05 o
   1   2  22        127.47        122.99         6.28 o
   2   2  22         37.92         35.46         3.95 o
   3   2  22         62.62         68.84         5.39 o
   4   2  22        100.06        108.93         6.80 o
   5   2  22        160.65        147.77         9.57 o
   6   2  22         49.95         51.67         5.70 o
  -8   3  22          3.63          1.27         6.16 o
  -7   3  22         13.05          9.52         4.19 o
  -6   3  22          5.27          5.20         3.53 o
  -5   3  22          0.17         -0.39         3.72 o
  -4   3  22         10.80          6.54         4.24 o
  -3   3  22         60.16         65.74         9.29 o
  -2   3  22          1.09         -0.27         3.64 o
  -1   3  22          0.28          1.79         2.73 o
   0   3  22          0.73          3.05         2.22 o
   1   3  22         31.14         34.59         4.09 o
   2   3  22         12.25         10.66         2.72 o
   3   3  22         13.41          7.53         2.60 o
   4   3  22          2.43          3.01         2.26 o
   5   3  22         14.21         12.09         3.08 o
  -6   4  22          1.72          7.41         7.53 o
  -5   4  22        224.18        230.69        24.34 o
  -4   4  22          0.22          5.10         7.35 o
  -3   4  22          1.65          8.80         7.62 o
  -2   4  22         85.76         97.58        18.38 o
  -1   4  22          3.68          0.79         4.65 o
   0   4  22        173.65        173.43        10.65 o
   1   4  22        263.93        259.60        11.89 o
   2   4  22         32.42         27.88         5.35 o
   3   4  22          4.44          4.49         3.78 o
  -9   1  23          0.13         -3.29         2.59 o
  -8   1  23         57.69         63.97         5.35 o
  -7   1  23         13.58         10.42         2.86 o
  -6   1  23        217.16        239.20        10.38 o
  -5   1  23        169.05        171.66         6.84 o
  -4   1  23         31.31         27.12         3.49 o
  -3   1  23          7.26          4.40         2.45 o
  -2   1  23        129.38        127.63         6.57 o
  -1   1  23        174.47        166.66         6.23 o
   0   1  23        679.48        699.95        12.86 o
   1   1  23         29.09         33.51         3.18 o
   2   1  23          0.83          3.13         2.13 o
   3   1  23         94.36         88.20         6.04 o
   4   1  23          0.93         -0.11         2.17 o
   5   1  23        221.68        206.90         8.75 o
   6   1  23         27.79         20.64         3.58 o
  -8   2  23          2.48          2.90         4.34 o
  -7   2  23        120.61        110.42        25.50 o
  -6   2  23          4.94          3.64         2.66 o
  -5   2  23         86.52         77.17         5.59 o
  -4   2  23         75.83         85.63         5.89 o
  -3   2  23          1.46          1.24         2.20 o
  -2   2  23         29.33         23.56         3.43 o
  -1   2  23          0.38          1.03         2.48 o
   0   2  23        163.63        164.72         7.79 o
   1   2  23         67.44         59.96         5.76 o
   2   2  23         62.32         54.53         4.87 o
   3   2  23        206.60        224.98         8.52 o
   4   2  23          6.28          5.43         2.64 o
   5   2  23         35.13         38.23         4.73 o
  -7   3  23        202.76        218.45        14.09 o
  -6   3  23         22.76         32.53         5.71 o
  -5   3  23        134.47        156.78        13.04 o
  -4   3  23        447.03        469.29        21.26 o
  -3   3  23         85.50         75.09         9.96 o
  -2   3  23         51.18         52.60         8.63 o
  -1   3  23         74.38         67.44         7.02 o
   0   3  23        172.30        183.91        10.77 o
   1   3  23        259.94        281.09         9.39 o
   2   3  23         14.46         10.67         3.25 o
   3   3  23         59.01         50.22         4.72 o
   4   3  23        143.65        146.03         7.51 o
  -4   4  23         13.77          7.54         8.17 o
  -3   4  23          2.23         -1.76         5.98 o
  -2   4  23          0.40         17.10        10.18 o
  -1   4  23          6.16          6.46         4.03 o
   0   4  23        106.40         98.00        12.97 o
   1   4  23         13.08          7.55         4.20 o
  -8   0  24        814.54        890.30        26.27 o
  -7   0  24        744.28        800.62        24.56 o
  -6   0  24         20.08         18.83         9.38 o
  -5   0  24         41.83         55.20         7.19 o
  -4   0  24         47.46         68.16         7.71 o
  -3   0  24         20.35         19.56         6.02 o
  -2   0  24        727.32        709.35        19.18 o
  -1   0  24        143.31        165.62         9.36 o
   0   0  24          4.96          5.67         4.74 o
   1   0  24         13.33         17.88         4.34 o
   2   0  24         36.51         34.93         5.12 o
   3   0  24        186.16        192.54        13.81 o
   4   0  24          5.83          2.98         2.80 o
   5   0  24         25.03         19.00         6.18 o
  -7   1  24         34.03         36.48         4.36 o
  -6   1  24         95.68         99.07         6.33 o
  -5   1  24          6.74          6.13         2.47 o
  -4   1  24        234.39        218.07         7.62 o
  -3   1  24         20.96         22.73         3.09 o
  -2   1  24         49.87         54.18         4.25 o
  -1   1  24         51.63         49.16         4.12 o
   0   1  24        617.64        645.40        12.33 o
   1   1  24         45.00         54.84         5.31 o
   2   1  24         11.57          5.29         2.60 o
   3   1  24        102.39        105.53         6.62 o
   4   1  24        264.63        253.12         9.08 o
   5   1  24        155.57        166.77         8.18 o
  -7   2  24          1.64          2.53         4.45 o
  -6   2  24        141.78        143.94        15.67 o
  -5   2  24         58.48         65.13         5.64 o
  -4   2  24         15.96         18.44         4.21 o
  -3   2  24         17.54         14.74         3.15 o
  -2   2  24          4.85          3.78         2.47 o
  -1   2  24         56.02         58.34         8.52 o
   0   2  24        102.08        116.81         7.37 o
   1   2  24         12.68          7.72         3.01 o
   2   2  24          4.09          2.25         2.64 o
   3   2  24         68.56         69.86         6.24 o
   4   2  24         37.30         36.75         4.81 o
  -5   3  24          0.00         -2.59         4.41 o
  -4   3  24         46.24         51.17         8.68 o
  -3   3  24         54.41         60.03         9.32 o
  -2   3  24          0.14          4.28         4.56 o
  -1   3  24          4.94          5.07         4.04 o
   0   3  24          2.75          1.68         4.18 o
   1   3  24         47.50         40.17         6.10 o
   2   3  24          3.23          1.46         2.68 o
  -6   1  25         95.13         99.62         7.59 o
  -5   1  25          0.73          3.11         2.46 o
  -4   1  25         48.14         40.43         4.17 o
  -3   1  25          6.50          7.71         2.51 o
  -2   1  25         17.71         17.24         2.91 o
  -1   1  25         50.03         55.46         4.28 o
   0   1  25        162.79        162.02         8.23 o
   1   1  25        112.67        106.35         8.24 o
   2   1  25        487.52        502.22        13.67 o
   3   1  25         33.53         34.23         4.51 o
  -5   2  25          5.28          7.57         3.17 o
  -4   2  25        190.30        202.92        14.18 o
  -3   2  25        142.66        166.79        11.20 o
  -2   2  25         84.01         88.63         6.98 o
  -1   2  25        270.75        301.53        10.11 o
   0   2  25          0.22          2.29         2.78 o
   1   2  25         18.89         17.09         4.61 o
   2   2  25        515.16        521.14        14.19 o
  -4   0  26         17.48         15.23         4.77 o
  -3   0  26          0.35         -2.81         3.24 o
  -2   0  26          4.27          7.52         3.93 o
  -1   0  26         62.14         49.70         6.95 o
   0   0  26        307.55        311.77        12.81 o
   1   0  26        216.45        245.18        11.31 o
   2   0  26        184.82        173.76        10.18 o
  -4   1  26         88.17         93.36         6.45 o
  -3   1  26         47.85         48.96         6.16 o
  -2   1  26          1.90          3.93         2.96 o
  -1   1  26        156.92        157.76         8.98 o
   0   1  26        387.69        408.23        12.25 o
   1   1  26         19.76         10.47         3.45 o
                                                
